# Supplementary material for: A Comprehensive Comparative Analysis of Deep Learning Based Feature Representations for Molecular Taste Prediction
Source: Foods. 2023 Sep 9;12(18):3386. doi: 10.3390/foods12183386 (PMC10529232; doi:10.3390/foods12183386)
Supplement: Supplementary file 1 [file foods-12-03386-s001.zip]

Archive with 4 entries (4 files):
- Table S1-S7.pdf
- Table S10.xlsx
- Table S8.xlsx
- Table S9.xlsx
