# Supplementary material for: A Comprehensive Comparative Analysis of Deep Learning Based Feature Representations for Molecular Taste Prediction
Source: Foods. 2023 Sep 9;12(18):3386. doi: 10.3390/foods12183386 (PMC10529232; doi:10.3390/foods12183386)
Supplement: Supplementary file 1 [file foods-12-03386-s001.zip › Table S8.xlsx]

## Sheet: sweet_smiles
smiles	ave	label
OC[C@H]1O[C@@H](O[C@@H]2[C@@H](O)[C@H](O)[C@@H](CO)O[C@H]2OC2=C(C(=O)CCC3=CC=C(O)C=C3)C(O)=CC(O)=C2)[C@H](O)[C@H]1O	0.838228	1
[H][C@@]1(O)CO[C@@]([H])(OC[C@@]2([H])O[C@@]([H])(OC3=CC(O)=CC(O)=C3C(=O)CCC3=CC(O)=C(O)C=C3)[C@]([H])(O)[C@@]([H])(O)[C@]2([H])O)[C@]([H])(O)[C@@]1([H])O	0.82034	1
[H][C@]1(CO)O[C@@]([H])(OC2=CC(O)=CC(O)=C2C(=O)CCC2=CC(O)=C(O)C=C2)[C@]([H])(O)[C@@]([H])(O)[C@]1([H])O	0.635789	1
CC1=CC=CC(O)=C1O	0.696306	1
CCC1=CC=C(O)C=C1	0.525366	1
OCC(O)C(O)CO	0.985814	1
CC(C)=CCC\C(C)=C/COC1OC(COC2OCC(O)(CO)C2O)C(O)C(O)C1O	0.85512	1
CC1OC(OCC2OC(OC\C=C(\C)CCC=C(C)C)C(O)C(O)C2O)C(O)C(O)C1O	0.892636	1
CC(C)=CCC\C(C)=C/COC1OC(CO)C(O)C(O)C1O	0.550971	1
CC(C)=CCC\C(C)=C/COC1OC(COC2OC(CO)C(O)C2O)C(O)C(O)C1O	0.881026	1
OCC1OC(OC(=O)C2CC(O)CN2)C(O)C(O)C1O	0.720889	1
OCC1OC(OC2CNC(C2)C(O)=O)C(O)C(O)C1O	0.835631	1
Cl.CCOC(=O)C(N)CC1=CC=C(O)C=C1	0.60441	1
NC(CC1=CC=C(O)C=C1)C(O)=O	0.846368	1
NC(CCCC1=[N+](CCCCC(N)C([O-])=O)C=C(CCC(N)C(O)=O)C=C1CCC(N)C(O)=O)C(O)=O	0.555509	1
NCCCC[C@H](N)C(O)=O	0.829435	1
Cl.NCCCC[C@H](N)C(O)=O	0.632226	1
CC(=O)NCCCCC(N)C(O)=O	0.500325	1
NCC(O)=O	0.576658	1
NC(CNC(=O)C(O)=O)C(O)=O	0.910781	1
NC(CCON=C(N)N)C(O)=O	0.891937	1
NC(CCCC[N+]1=CC(CCC(N)C(O)=O)=C(CCCC(N)C(O)=O)C(CCC(N)C(O)=O)=C1)C(O)=O	0.517445	1
C[N+](C)(C)C(CC1=CN=CN1)C([O-])=O	0.545677	1
NC(CCO)C(O)=O	0.633992	1
NC(CCO)C(O)=O	0.633992	1
OCC1CNC(C1)C(O)=O	0.533492	1
CS(=O)CC(N)C(O)=O	0.634553	1
OC(=O)C1CCCCN1	0.560357	1
OC(=O)[C@@H]1CCCCN1	0.560357	1
C\C=C/SCC(N)C(O)=O	0.942655	1
C\C=C/S(=O)CC(N)C(O)=O	0.977061	1
CCCS(=O)CC(N)C(O)=O	0.520749	1
CCCS(=O)CC(N)C(O)=O	0.520749	1
CCCS(=O)CC(N)C(O)=O	0.520749	1
C[C@H](N)C(O)=O	0.948524	1
CC(N)C(O)=O	0.948524	1
N[C@@H](CS(=O)CC=C)C(O)=O	0.506336	1
CC(O)C(C)C(N)C(O)=O	0.874432	1
CC(O)C(C)C(N)C(O)=O	0.874432	1
N[C@@H](CC1=CC(O)=C(O)C=C1)C(O)=O	0.776694	1
COC(=O)C(CC1=CC=CC=C1)N=C(O)C(N)CC(O)=O	0.797925	1
OC(=O)[C@@H]1CCCN1	0.835629	1
OCC1OC(CO)(OC2OC(COC3OC(CO)C(O)C(O)C3O)C(O)C(O)C2O)C(O)C1O	0.997857	1
NC(CC\C(O)=N\C(CC1=CC=CC=C1)C(O)=O)C(O)=O	0.716969	1
OCC(O)CO	0.982778	1
ClC(Cl)Cl	0.796875	1
CC1C(O)C(O)CC(CO)C11CCC(C1)C(C)=C	0.807959	1
C\C=C(\C)C(O)=O	0.500133	1
C\C=C(\C)C(O)=O	0.500133	1
OC(=O)C1CCN1	0.973424	1
OC(=N)\N=N\C(O)=N	0.976527	1
N[C@@H](CC(N)=O)C(O)=O	0.648092	1
CC1(C)CC2C3=CCC4C5(C)CCC(O)C(C)(C)C5CCC4(C)C3(C)CCC2(CC1O)C(=O)OC1OC(CO)C(O)C(O)C1O	0.686061	1
CC1=CC=C(\C=C\C=O)C=C1	0.733969	1
CC(=C)C1=CC=C(C)C=C1	0.708097	1
COC1=CC(=O)C=C(OC)C1=O	0.712294	1
OC1=CC=CC=C1	0.528403	1
NC1=CC=CC=C1C(O)=O	0.704416	1
S1C=CC=C1	0.625197	1
O=C1NS(=O)(=O)C2=C1C=CC=C2	0.990864	1
[Na+].O=C1NS(=O)(=O)C2=C1C=CC=C2	0.988772	1
CCC1=CN=C(C)C(C)=N1	0.51186	1
CCC1=CSC(C)=N1	0.767993	1
CCC1=CC=C(C)S1	0.52374	1
COC(=O)C1=CC=CO1	0.854585	1
NS(=O)(=O)C1=C(Cl)C=C(NCC2=CC=CO2)C(=C1)C(O)=O	0.997596	1
CC(C)C1=CC(C)=CC(O)=C1C(C)C	0.536357	1
NC(=O)CCC(\N=C\C=C1\CC(NC(=C1)C(O)=O)C(O)=O)C(O)=O	0.872256	1
CC1(C)C(CCC2(C)C1CCC1(C)C2C(=O)C=C2C3CC(C)(CCC3(C)CCC12C)C(O)=O)OC1OC(C(O)C(O)C1OC1OC(C(O)C(O)C1O)C(O)=O)C(O)=O	0.878027	1
[NH4+].CC12CCC(C)(CC1C1=CC(=O)C3C4(C)CCC(OC5OC(C(O)C(O)C5OC5OC(C(O)C(O)C5O)C(O)=O)C(O)=O)C(C)(C)C4CCC3(C)C1(C)CC2)C(O)=O	0.892977	1
CC(=C)[C@@H]1CC=C(C)[C@H](C1)O[C@@H]1O[C@H](CO)[C@@H](O)[C@H](O)[C@H]1O	0.675434	1
CC(=C)[C@H]1CC=C(C)[C@@H](C1)O[C@@H]1O[C@H](CO)[C@@H](O)[C@H](O)[C@H]1O	0.675434	1
OCC(O)C(O)C(O)C(=O)CO.OCC1OC(O)(CO)C(O)C1O.OCC1(O)OCC(O)C(O)C1O	0.99862	1
OCC1OC(OC2OC(CO)C(O)C(O)C2O)C(O)C(O)C1O	0.920988	1
OCC1OC(OC2OC(CO)C(O)C(O)C2O)C(O)C(O)C1O	0.920988	1
OCC(O)C(O)C(OC1OC(CO)C(O)C(O)C1O)C(O)C=O.OCC(O)C1OC(O)C(O)C1OC1OC(CO)C(O)C(O)C1O.OCC1OC(O)C(O)C(OC2OC(CO)C(O)C(O)C2O)C1O	0.999392	1
OCC1OC(O)C(OC2OCC(O)C(O)C2O)C(O)C1O	0.991956	1
OCC(O)C(O)C(O)C(=O)CO.OCC1OC(O)(CO)C(O)C1O.OCC1(O)OCC(O)C(O)C1O	0.99862	1
OCC1OC(O)C(O)C(O)C1O	0.96723	1
CC1OC(OC2C(O)C(O)C(OCC3OC(OC(=O)C45CCC(C)(C)CC4C4=CCC6C7(C)CC(O)C(O)C(C)(CO)C7C(O)CC6(C)C4(C)CC5)C(O)C(O)C3O)OC2CO)C(O)C(O)C1O	0.784622	1
OCC1OC(O)C(O)C(O)C1O	0.96723	1
OCC1OC(CO)(OC2OC(CO)C(O)C(O)C2O)C(O)C1O	0.962524	1
[H][C@]1(O)O[C@@]([H])(O)[C@]([H])(O)C([H])(O)[C@]1([H])O	0.974335	1
OC[C@H](O)[C@@H](O)[C@H](O)CO	0.973007	1
OCC(OC1OCC(O)C(O)C1O)C(O)C(O)C=O.OC1COC(OC2COC(O)C(O)C2O)C(O)C1O	0.99964	1
OC[C@@H](O)[C@H](O)[C@@H](O)C=O	0.998673	1
O[C@H]1[C@@H](O)[C@H](O)[C@H](O)[C@@H](O)[C@@H]1O	0.85228	1
OCC(O)C(O)C(O)C(OC1OC(CO)C(O)C(O)C1O)C=O.OCC(O)C1OC(O)C(OC2OC(CO)C(O)C(O)C2O)C1O.OCC1OC(O)C(OC2OC(CO)C(O)C(O)C2O)C(O)C1O	0.99956	1
OC[C@H]1O[C@@H](O[C@H]2[C@H](O)[C@@H](O)C(O)O[C@@H]2CO)[C@H](O)[C@@H](O)[C@H]1O	0.991956	1
OC[C@H]1O[C@H](O[C@H]2[C@@H](O)[C@@H](O)[C@H](O)[C@@H](O)[C@@H]2O)[C@H](O)[C@@H](O)[C@H]1O	0.973329	1
OCC1OC(O)(CO)C(O)C(O)C1O	0.963999	1
OCC(O)C(OC1OC(CO)C(O)C(O)C1O)C(O)C(O)C=O.OCC1OC(OC2C(CO)OC(O)C(O)C2O)C(O)C(O)C1O	0.999309	1
OCC1OC(OC2C(O)C(O)C(O)OC2CO)C(O)C(O)C1O	0.991956	1
CC1OC(OCC2OC(OC3C(O)C(C)OC(OC\C(C)=C/CC\C(C)=C\CC\C(C)=C\CCC(C)(OC4OC(CO)C(O)C(O)C4OC4OC(CO)C(O)C(O)C4O)C=C)C3O)C(O)C(O)C2O)C(OC(=O)C(\C)=C\C(O)C\C(C)=C\CC\C(C)=C\CCC(C)(OC2OC(CO)C(O)C(O)C2OC2OC(CO)C(O)C(O)C2O)C=C)C(O)C1O	0.795197	1
CC1OC(OCC2OC(OC3C(O)C(C)OC(OC\C(C)=C/CC\C(C)=C\CC\C(C)=C\CCC(C)(OC4OC(CO)C(O)C(O)C4OC4OC(CO)C(O)C(O)C4O)C=C)C3O)C(O)C(O)C2O)C(OC(=O)C(\C)=C\CC\C(C)=C\CC\C(C)=C\CCC(C)(OC2OC(CO)C(O)C(O)C2OC2OC(CO)C(O)C(O)C2O)C=C)C(O)C1O	0.812484	1
OCC1OC(OCC2OC(OCC3OC(O)C(O)C(O)C3O)C(O)C(O)C2O)C(O)C(O)C1O	0.996379	1
OC1CC(O)(CC(O)C1O)C(O)=O	0.5009	1
CO[C@@H]1[C@@H](O)[C@H](O)[C@@H](O)[C@@H](O)[C@H]1O	0.804011	1
CO[C@@H]1[C@@H](O)[C@H](O)[C@@H](O)[C@@H](O)[C@H]1O	0.804011	1
OCC(OC1OC(CO)C(O)C(O)C1O)C(O)C(O)C(=O)CO.OCC1OC(OC2COC(O)(CO)C(O)C2O)C(O)C(O)C1O	0.999177	1
CC(O)C(O)C(O)C(O)C=O.CC(O)C1OC(O)C(O)C1O.CC1OC(O)C(O)C(O)C1O	0.98922	1
OCC1OC(OC2C(O)C(O)C(O)OC2CO)C(O)C(O)C1O	0.991956	1
COCC1O[C@@H](O[C@@H]2C(COC)OC(OC)C(OC)C2OC)C(OC)C(OC)C1OC	0.860731	1
OCC1OC2OC3C(CO)OC(OC4C(CO)OC(OC5C(CO)OC(OC6C(CO)OC(OC7C(CO)OC(OC8C(CO)OC(OC9C(CO)OC(OC1C(O)C2O)C(O)C9O)C(O)C8O)C(O)C7O)C(O)C6O)C(O)C5O)C(O)C4O)C(O)C3O	0.995988	1
OCC1OC(OCC2OC(OCC3OC(O)C(O)C(O)C3O)C(O)C(O)C2O)C(O)C(O)C1O	0.996379	1
OCC1OC(OCC2OC(O)C(O)C(O)C2OC2OC(CO)C(O)C(O)C2O)C(O)C(O)C1O	0.996379	1
OCC1OC(OC2C(O)C(O)C(OC3C(O)C(O)C(OC4C(O)C(O)C(OC5C(O)C(O)C(OC6C(O)C(O)C(O)OC6CO)OC5CO)OC4CO)OC3CO)OC2CO)C(O)C(O)C1O	0.996	1
OCC1OC(OC2C(O)C(O)C(OC3C(O)C(O)C(OC4C(O)C(O)C(OC5C(O)C(O)C(O)OC5CO)OC4CO)OC3CO)OC2CO)C(O)C(O)C1O	0.993403	1
OC[C@H]1O[C@H](O[C@H]2[C@H](O)[C@@H](O)C(O)O[C@@H]2CO)[C@H](O)[C@@H](O)[C@@H]1O	0.991956	1
OCC1OC(CO)(OC2OC(CO)C(OC3OC(CO)C(O)C(O)C3O)C(O)C2O)C(O)C1O	0.99777	1
OCC1OC(OC2C(O)C(O)C(OC3C(O)C(O)C(OC4C(O)C(O)C(O)OC4CO)OC3CO)OC2CO)C(O)C(O)C1O	0.994434	1
OC[C@@H](O)[C@@H](O[C@H]1O[C@H](CO)[C@@H](O[C@H]2O[C@H](CO)[C@@H](O)[C@H](O)[C@H]2O)[C@H](O)[C@H]1O)[C@H](O)[C@@H](O)C=O	0.998804	1
OC[C@H]1O[C@@H](O[C@H]2[C@H](O)[C@@H](O)[C@H](O[C@H]3[C@H](O)[C@H](O)[C@H](O[C@@H]4[C@H](O)[C@H](O)[C@H](O)O[C@@H]4CO)O[C@@H]3CO)O[C@@H]2CO)[C@@H](O)[C@@H](O)[C@@H]1O	0.994434	1
OCC1OC(O)(CO)C(O)C(O)C1O	0.963999	1
OCC(O)C(O)C(O)C(O)C=O.OCC(O)C1OC(O)C(O)C1O.OCC1OC(O)C(O)C(O)C1O	0.998725	1
OCC1OC(CO)(OC2OC(CO)C(O)C(O)C2O)C(OC2OC(CO)C(O)C(O)C2O)C1O	0.99748	1
OCC1OC(OCC(O)C(O)C(O)C(O)C=O)C(O)C(O)C1O.OCC1OC(OCC(O)C2OC(O)C(O)C2O)C(O)C(O)C1O.OCC1OC(OCC2OC(O)C(O)C(O)C2O)C(O)C(O)C1O	0.999392	1
OCC1OC(OCC2OC(OC3C(O)C(O)C(O)OC3CO)C(O)C(O)C2O)C(O)C(O)C1O	0.996379	1
CC(=O)NC(C(O)CC(=O)C(O)=O)C(O)C(O)C(O)CO.CC(=O)NC1C(O)CC(O)(OC1C(O)C(O)CO)C(O)=O	0.82869	1
OCC1(O)COC(O)C1O	0.982461	1
OCC1(O)COC(O)C1O	0.982461	1
OC[C@@H](O)[C@@H](O)[C@H](O)C=O	0.998673	1
OC[C@@H](O)[C@@H](O)[C@H](O)C=O	0.998673	1
OCC1OC(OCC(O)C(O)C(O)C(O)C=O)C(O)C(O)C1O.OCC1OC(OCC(O)C2OC(O)C(O)C2O)C(O)C(O)C1O.OCC1OC(OCC2OC(O)C(O)C(O)C2O)C(O)C(O)C1O	0.999392	1
OCC(O)C(O)C(O)C(O)C(O)C(O)CO	0.924378	1
OCC(O)C(O)C(O)C(O)C(O)C(=O)CO.OCC(O)C(O)C1OC(O)(CO)C(O)C1O.OCC(O)C1OC(O)(CO)C(O)C(O)C1O	0.991959	1
COC1OC(CO)C(O)C(O)C1O	0.866441	1
CCOC1OC(CO)C(O)C(O)C1O	0.606459	1
[H][C@](O)(CO)[C@@]([H])(OC)[C@]([H])(O)C=O	0.995364	1
C(SSCC1=CC=CO1)C1=CC=CO1	0.965209	1
CC(=O)CS	0.918296	1
OC(=O)CC1=CNC2=CC=C(O)C=C12	0.549036	1
CC(C)C12CC1C(C)=CC2	0.563576	1
CC(C)[C@@]12C[C@@H]1[C@@](C)(O)CC2	0.619671	1
CC(C)[C@@]12C[C@@H]1[C@](C)(O)CC2	0.619671	1
N[C@H]1[C@H](O)O[C@H](CO)[C@@H](O)[C@@H]1O	0.971403	1
OCC(O)C(O)C(O)CO	0.973007	1
NC(CCCCN=C(N)N)C(O)=O	0.775034	1
NC(CCS)C(O)=O	0.727358	1
CC(C)=C1CC[C@]2(C)O[C@@H]2C1=O	0.679086	1
[H][C@@]12CC(C)(C)[C@@H](OC(=O)C(\C)=C/C)[C@H](OC(C)=O)[C@]1(CO)[C@H](O)C[C@]1(C)C2=CC[C@]2([H])[C@@]3(C)CC[C@H](O[C@@H]4O[C@@H]([C@@H](O)[C@H](O[C@@H]5O[C@H](CO)[C@H](O)[C@H](O)[C@H]5O)[C@H]4O[C@@H]4OC[C@H](O)[C@H](O)[C@H]4O[C@@H]4OC[C@@H](O)[C@H](O)[C@H]4O)C(O)=O)[C@@](C)(CO)[C@]3([H])CC[C@@]12C	0.813241	1
[H][C@@]12CC[C@@H]3C[C@]1(CC3=C)[C@@H](C(O)=O)[C@@]1([H])[C@@]2(C)CCC[C@@]1(C)C(O)=O	0.500007	1
OC[C@H]1O[C@@H](OC2C(OC3=C(C(O)=CC(O)=C3)C2=O)C2=CC=C(O)C=C2)[C@H](O)[C@@H](O)[C@H]1O	0.619576	1
CC1=C2CCC(C)=CC2OC1	0.657664	1
C[C@@H]1O[C@@H](O[C@@H]2[C@@H](O)[C@@H](O)CO[C@H]2O[C@@H]2CC(C)(C)CC3C4=CCC5[C@@]6(C)CC[C@H](O[C@@H]7O[C@@H]([C@@H](O)[C@H](O)[C@H]7O[C@@H]7O[C@H](CO)[C@H](O)[C@H](O)[C@H]7O[C@@H]7O[C@@H](C)[C@H](O)[C@@H](O)[C@H]7O)C(O)=O)[C@@](C)(CO)C6CC[C@@]5(C)[C@]4(C)CC[C@@]23C)[C@H](O)[C@H](O)[C@H]1O	0.836492	1
C[C@@H]1O[C@@H](O[C@@H]2[C@@H](O)[C@H](O)[C@@H](CO)O[C@H]2O[C@@H]2CC(C)(C)CC3C4=CCC5[C@@]6(C)CC[C@H](O[C@@H]7O[C@@H]([C@@H](O)[C@H](O)[C@H]7O[C@@H]7O[C@H](CO)[C@H](O)[C@H](O)[C@H]7O[C@@H]7O[C@@H](C)[C@H](O)[C@@H](O)[C@H]7O)C(O)=O)[C@@](C)(CO)C6CC[C@@]5(C)[C@]4(C)CC[C@@]23C)[C@H](O)[C@H](O)[C@H]1O	0.836492	1
CC1(C)C[C@@H](O)[C@]2(C)CC[C@]3(C)C(=CCC4[C@@]5(C)CC[C@H](O[C@@H]6O[C@H](CO)[C@@H](O)[C@H](O)[C@H]6O)[C@@](C)(CO)C5CC[C@@]34C)C2C1	0.809117	1
CC(=O)\C=C\C=C(/C)\C=C\C=C\C(\C)=C\C=C\C(C)=O	0.509548	1
C\C(\C=C\C(O)=O)=C/C=C/C=C(\C)/C=C/C(O)=O	0.500321	1
C[C@@H]1C[C@@]2(C)O[C@H](C=C2C(C)(C)C1)C(\C)=C\C=C\C(\C)=C\C=C\C=C(/C)\C=C\C=C(/C)C=[C@]=C1C(C)(C)C[C@H](O)C[C@@]1(C)O	0.5	1
OC[C@H]1O[C@@H](O[C@H]2C(O[C@H]3CC[C@@]4(C)[C@@]([H])(CC[C@]5(C)[C@]4([H])CC=C4[C@]6([H])CC(C)(C)[C@@H](OC(=O)C(\C)=C\C)[C@H](OC(C)=O)[C@]6(CO)[C@H](O)C[C@@]54C)C3(C)C)O[C@H](C(O)=O)[C@@H](O)[C@@H]2O[C@@H]2OC[C@H](O)[C@H](O)[C@H]2O[C@@H]2OC[C@@H](O)[C@H](O)[C@H]2O)[C@H](O)[C@@H](O)[C@H]1O	0.813241	1
OC[C@H]1O[C@H](O[C@H]2C(O[C@H]3CC[C@@]4(C)[C@@]([H])(CC[C@]5(C)[C@]4([H])CC=C4[C@]6([H])CC(C)(C)[C@@H](OC(=O)C(\C)=C\C)[C@H](OC(=O)C(\C)=C\C)[C@]6(CO)[C@H](O)[C@H](O)[C@@]54C)C3(C)C)O[C@H](C(O)=O)[C@@H](O)[C@@H]2O[C@@H]2OC[C@H](O)[C@H](O)[C@H]2O[C@@H]2OC[C@@H](O)[C@H](O)[C@H]2O)[C@H](O)[C@@H](O)[C@H]1O	0.811181	1
[H]\C(C)=C(\C)C(=O)O[C@@]1([H])[C@]([H])(OC(C)=O)[C@]2(CO)[C@]([H])(O)[C@]([H])(O)[C@]3(C)C(=CC[C@]4([H])[C@@]5(C)CC[C@]([H])(O[C@]6([H])O[C@]([H])(C(O)=O)[C@@]([H])(O)[C@]([H])(O[C@]7([H])OC[C@]([H])(O)[C@]([H])(O)[C@@]7([H])O[C@]7([H])OC[C@@]([H])(O)[C@]([H])(O)[C@@]7([H])O)[C@@]6([H])O[C@]6([H])O[C@]([H])(CO)[C@]([H])(O)[C@]([H])(O)[C@@]6([H])O)C(C)(C)[C@]5([H])CC[C@@]34C)[C@]2([H])CC1(C)C	0.81118	1
OC[C@H]1O[C@H](O[C@H]2C(O[C@H]3CC[C@@]4(C)[C@@]([H])(CC[C@]5(C)[C@]4([H])CC=C4[C@]6([H])CC(C)(C)[C@@H](OC(=O)C(\C)=C\C)[C@H](OC(=O)C(\C)=C\C)[C@]6(CO)[C@H](O)[C@H](O)[C@@]54C)C3(C)C)O[C@H](C(O)=O)[C@@H](O)[C@@H]2O[C@@H]2OC[C@H](O)[C@H](O)[C@H]2O[C@@H]2O[C@@H](C)[C@H](O)[C@@H](O)[C@H]2O)[C@H](O)[C@@H](O)[C@H]1O	0.81118	1
OC[C@H]1O[C@@H](O[C@H]2[C@H](O[C@H]3CC[C@@]4(C)[C@@]([H])(CC[C@]5(C)[C@]4([H])CC=C4[C@]6([H])CC(C)(C)[C@@H](OC(=O)C(\C)=C/C)[C@H](OC(=O)C(\C)=C/C)[C@]6(CO)[C@H](O)[C@H](O)[C@@]54C)C3(C)C)O[C@H](C(O)=O)[C@@H](O)[C@@H]2O[C@@H]2OC[C@H](O)[C@H](O)[C@H]2O[C@@H]2OC[C@@H](O)[C@H](O)[C@H]2O)[C@H](O)[C@@H](O)[C@H]1O	0.811181	1
CCC(C)C(=O)O[C@H]1[C@H](OC(=O)C(\C)=C/C)C(C)(C)C[C@@]2([H])C3=CC[C@]4([H])[C@@]5(C)CC[C@H](O[C@@H]6O[C@H](C(O)=O)[C@@H](O)[C@H](O[C@@H]7OC[C@H](O)[C@H](O)[C@H]7O[C@@H]7OC[C@@H](O)[C@H](O)[C@H]7O)[C@H]6O[C@@H]6O[C@H](CO)[C@H](O)[C@H](O)[C@H]6O)C(C)(C)[C@]5([H])CC[C@@]4(C)[C@]3(C)[C@@H](O)[C@@H](O)[C@@]12CO	0.811181	1
OC[C@H]1O[C@@]([H])(O[C@@H]2[C@@H](O[C@]3([H])OC[C@H](O)[C@H](O)[C@H]3O[C@]3([H])O[C@@H](C)[C@H](O)[C@@H](O)[C@H]3O)[C@H](O)[C@H](O[C@@]2([H])O[C@H]2CC[C@@]3(C)[C@@]([H])(CC[C@]4(C)[C@]3([H])CC=C3[C@]5([H])CC(C)(C)[C@@H](OC(=O)C(\C)=C/C)[C@H](OC(=O)C)[C@]5(CO)[C@H](O)C[C@@]43C)C2(C)C)C(O)=O)[C@H](O)[C@@H](O)[C@H]1O	0.81324	1
OC[C@H]1O[C@@H](O[C@H]2[C@H](O[C@H]3CC[C@@]4(C)[C@@H](CC[C@]5(C)[C@@H]4CC=C4[C@@H]6CC(C)(C)[C@@H](OC(=O)C(\C)=C/C)[C@H](OC(=O)C(\C)=C/C)[C@]6(CO)[C@H](O)[C@H](O)[C@@]54C)C3(C)C)O[C@H](C(O)=O)[C@@H](O)[C@@H]2O[C@@H]2OC[C@H](O)[C@H](O)[C@H]2O[C@@H]2O[C@@H](C)[C@@H](O)[C@H](O)[C@H]2O)[C@H](O)[C@@H](O)[C@H]1O	0.81118	1
CCC(C)C(=O)O[C@H]1[C@H](OC(=O)C(\C)=C/C)C(C)(C)C[C@@]2([H])C3=CC[C@]4([H])[C@@]5(C)CC[C@H](O[C@]6([H])O[C@H](C(O)=O)[C@@H](O)[C@H](O[C@]7([H])OC[C@H](O)[C@H](O)[C@H]7O[C@]7([H])O[C@@H](C)[C@@H](O)[C@H](O)[C@H]7O)[C@H]6O[C@]6([H])O[C@H](CO)[C@H](O)[C@H](O)[C@H]6O)C(C)(C)[C@]5([H])CC[C@@]4(C)[C@]3(C)[C@@H](O)[C@@H](O)[C@@]12CO	0.81118	1
OC[C@H]1O[C@@H](O[C@H]2[C@H](O[C@H]3CC[C@@]4(C)[C@@]([H])(CC[C@]5(C)[C@]4([H])CC=C4[C@]6([H])CC(C)(C)[C@@H](OC(=O)C(\C)=C\C)[C@H](OC(C)=O)[C@]6(CO)[C@H](O)C[C@@]54C)C3(C)C)O[C@H](C(O)=O)[C@@H](O)[C@@H]2O[C@@H]2OC[C@H](O)[C@H](O)[C@H]2O[C@@H]2O[C@@H](C)[C@H](O)[C@@H](O)[C@H]2O)[C@H](O)[C@@H](O)[C@H]1O	0.81324	1
OC[C@H]1O[C@@H](O[C@H]2[C@H](O[C@H]3CC[C@@]4(C)[C@@]([H])(CC[C@]5(C)[C@]4([H])CC=C4[C@]6([H])CC(C)(C)[C@@H](OC(=O)C(\C)=C/C)[C@H](OC(C)=O)[C@]6(CO)[C@H](OC(=O)C)C[C@@]54C)C3(C)C)O[C@H](C(O)=O)[C@@H](O)[C@@H]2O[C@@H]2OC[C@H](O)[C@H](O)[C@H]2O[C@@H]2O[C@@H](C)[C@H](O)[C@@H](O)[C@H]2O)[C@H](O)[C@@H](O)[C@H]1O	0.805795	1
OC[C@H]1O[C@@H](O[C@H]2[C@H](O[C@H]3CC[C@@]4(C)[C@@]([H])(CC[C@]5(C)[C@]4([H])CC=C4[C@]6([H])CC(C)(C)[C@@H](OC(=O)C(\C)=C/C)[C@H](O)[C@]6(COC(C)=O)[C@H](O)C[C@@]54C)C3(C)C)O[C@H](C(O)=O)[C@@H](O)[C@@H]2O[C@@H]2OC[C@H](O)[C@H](O)[C@H]2O[C@@H]2O[C@@H](C)[C@H](O)[C@@H](O)[C@H]2O)[C@H](O)[C@@H](O)[C@H]1O	0.813241	1
OC[C@H]1O[C@@H](O[C@H]2C(O[C@H]3CC[C@@]4(C)[C@@]([H])(CC[C@]5(C)[C@]4([H])CC=C4[C@]6([H])CC(C)(C)[C@@H](OC(=O)C(\C)=C/C)[C@H](O)[C@]6(CO)[C@H](O)C[C@@]54C)[C@]3(C)CO)O[C@H](C(=O)O)[C@@H](O)[C@@H]2O[C@@H]2OC[C@H](O)[C@H](O)C2O[C@@H]2OC[C@@H](O)[C@H](O)[C@H]2O)[C@H](O)[C@@H](O)[C@H]1O	0.813241	1
OC[C@H]1O[C@@H](O[C@H]2C(O[C@H]3CC[C@@]4(C)[C@@]([H])(CC[C@]5(C)[C@]4([H])CC=C4[C@]6([H])CC(C)(C)[C@@H](OC(=O)C(\C)=C/C)[C@H](O)[C@]6(COC(=O)C)[C@H](O)C[C@@]54C)[C@]3(C)CO)O[C@H](C(=O)O)[C@@H](O)[C@@H]2O[C@@H]2OC[C@H](O)[C@H](O)C2O[C@@H]2OC[C@@H](O)[C@H](O)[C@H]2O)[C@H](O)[C@@H](O)[C@H]1O	0.813241	1
OC[C@H]1O[C@@H](O[C@H]2C(O[C@H]3CC[C@@]4(C)[C@@]([H])(CC[C@]5(C)[C@]4([H])CC=C4[C@]6([H])CC(C)(C)[C@@H](OC(=O)C(\C)=C/C)[C@H](OC(=O)C)[C@]6(CO)[C@H](OC(=O)C)C[C@@]54C)[C@]3(C)CO)O[C@H](C(=O)O)[C@@H](O)[C@@H]2O[C@@H]2OC[C@H](O)[C@H](O)C2O[C@@H]2OC[C@@H](O)[C@H](O)[C@H]2O)[C@H](O)[C@@H](O)[C@H]1O	0.813241	1
OC[C@H]1O[C@@H](O[C@H]2C(O[C@H]3CC[C@@]4(C)[C@@]([H])(CC[C@]5(C)[C@]4([H])CC=C4[C@]6([H])CC(C)(C)C[C@H](OC(=O)C(\C)=C/C)[C@]6(CO)[C@H](O)C[C@@]54C)[C@]3(C)CO)O[C@H](C(=O)O)[C@@H](O)[C@@H]2O[C@@H]2OC[C@H](O)[C@H](O)C2O[C@@H]2OC[C@@H](O)[C@H](O)[C@H]2O)[C@H](O)[C@@H](O)[C@H]1O	0.824772	1
CC=C(C)C(=O)OC1C(O)C2(CO)C(CC3(C)C(=CCC4C5(C)CCC(OC6OC(C(O)C(OC7OCC(O)C(O)C7OC7OCC(O)C(O)C7O)C6OC6OC(CO)C(O)C(O)C6O)C(O)=O)C(C)(C=O)C5CCC34C)C2CC1(C)C)OC(C)=O	0.85455	1
OC[C@H]1O[C@@H](O[C@H]2C(O[C@H]3CC[C@@]4(C)[C@@]([H])(CC[C@]5(C)[C@]4([H])CC=C4[C@]6([H])CC(C)(C)[C@@H](OC(=O)C(\C)=C\C)[C@H](O)[C@]6(CO)[C@H](O)C[C@@]54C)[C@]3(C)C=O)O[C@H](C(=O)O)[C@@H](O)[C@@H]2O[C@@H]2OC[C@H](O)[C@H](O)C2O[C@@H]2OC[C@@H](O)[C@H](O)[C@H]2O)[C@H](O)[C@@H](O)[C@H]1O	0.85455	1
OC[C@H]1O[C@@H](O[C@H]2C(O[C@H]3CC[C@@]4(C)[C@@]([H])(CC[C@]5(C)[C@]4([H])CC=C4[C@]6([H])CC(C)(C)[C@@H](OC(=O)C(\C)=C\C)[C@H](OC(=O)C)[C@]6(CO)[C@H](O)C[C@@]54C)[C@]3(C)C=O)O[C@H](C(=O)O)[C@@H](O)[C@@H]2O[C@@H]2OC[C@H](O)[C@H](O)C2O[C@@H]2OC[C@@H](O)[C@H](O)[C@H]2O)[C@H](O)[C@@H](O)[C@H]1O	0.85455	1
OC[C@H]1O[C@@H](O[C@H]2C(O[C@H]3CC[C@@]4(C)[C@@]([H])(CC[C@]5(C)[C@]4([H])CC=C4[C@]6([H])CC(C)(C)[C@@H](OC(=O)C(\C)=C\C)[C@H](O)[C@]6(CO)[C@H](OC(=O)C)C[C@@]54C)[C@]3(C)C=O)O[C@H](C(=O)O)[C@@H](O)[C@@H]2O[C@@H]2OC[C@H](O)[C@H](O)C2O[C@@H]2OC[C@@H](O)[C@H](O)[C@H]2O)[C@H](O)[C@@H](O)[C@H]1O	0.85455	1
OC[C@H]1O[C@@H](O[C@H]2C(O[C@H]3CC[C@@]4(C)[C@@]([H])(CC[C@]5(C)[C@]4([H])CC=C4[C@]6([H])CC(C)(C)[C@@H](OC(=O)C(\C)=C\C)[C@H](O)[C@]6(COC(=O)C)[C@H](OC(=O)C)C[C@@]54C)[C@]3(C)C=O)O[C@H](C(=O)O)[C@@H](O)[C@@H]2O[C@@H]2OC[C@H](O)[C@H](O)C2O[C@@H]2OC[C@@H](O)[C@H](O)[C@H]2O)[C@H](O)[C@@H](O)[C@H]1O	0.85455	1
OC[C@H]1O[C@@H](O[C@H]2C(O[C@H]3CC[C@@]4(C)[C@@]([H])(CC[C@]5(C)[C@]4([H])CC=C4[C@]6([H])CC(C)(C)[C@@H](OC(=O)C(\C)=C/C)[C@H](O)[C@]6(CO)[C@H](OC(=O)C)C[C@@]54C)[C@]3(C)C(=O)OC)O[C@H](C(=O)O)[C@@H](O)[C@@H]2O[C@@H]2OC[C@H](O)[C@H](O)C2O[C@@H]2OC[C@@H](O)[C@H](O)[C@H]2O)[C@H](O)[C@@H](O)[C@H]1O	0.807937	1
OC[C@H]1O[C@@H](O[C@H]2C(O[C@H]3CC[C@@]4(C)[C@@]([H])(CC[C@]5(C)[C@]4([H])CC=C4[C@]6([H])CC(C)(C)C[C@H](O)[C@]6(COC(=O)C(\C)=C/C)[C@H](O)C[C@@]54C)[C@]3(C)C=O)O[C@H](C(=O)O)[C@@H](O)[C@@H]2O[C@@H]2OC[C@H](O)[C@H](O)C2O[C@@H]2OC[C@@H](O)[C@H](O)[C@H]2O)[C@H](O)[C@@H](O)[C@H]1O	0.873205	1
OC[C@H]1O[C@@H](O[C@H]2C(O[C@H]3CC[C@@]4(C)[C@@]([H])(CC[C@]5(C)[C@]4([H])CC=C4[C@]6([H])CC(C)(C)C[C@H](OC(=O)C(\C)=C/C)[C@]6(CO)[C@H](O)C[C@@]54C)[C@]3(C)C(=O)OC)O[C@H](C(=O)O)[C@@H](O)[C@@H]2O[C@@H]2OC[C@H](O)[C@H](O)C2O[C@@H]2OC[C@@H](O)[C@H](O)[C@H]2O)[C@H](O)[C@@H](O)[C@H]1O	0.82121	1
O=C[C@@]12CC[C@]3(C)[C@]([H])(CC[C@@]3(C)[C@]1([H])C(=O)C=C1[C@@]2([H])CC[C@H](O)C1(C)C)C(C)C\C=C\C(O)(C)C	0.540602	1
[H][C@@]1(CC[C@@]2(C)[C@]3([H])C(=O)C=C4[C@@]([H])(CC[C@H](O)C4(C)C)[C@]3(C)CC[C@]12C)[C@H](C)CC(C)=O	0.502253	1
CC(C)C(=C)CCC(C)C1CCC2(C)C3CCC4CC(O)CCC44CC34CCC12C	0.791319	1
NC(CCSCC(N)C(O)=O)C(O)=O	0.899903	1
OCC(O)C(O)C(O)C(O)CO	0.950849	1
OCC(O)C(O)C(OC1OC(CO)C(O)C(O)C1O)C(=O)CO.OCC1OC(O)(CO)C(OC2OC(CO)C(O)C(O)C2O)C1O.OCC1OC(OC2C(O)C(O)COC2(O)CO)C(O)C(O)C1O	0.999537	1
CC(=O)C=C=C1C(C)(C)CC(O)CC1(C)OC1OC(CO)C(O)C(O)C1O	0.80729	1
N[C@@H](CC1=CNC2=C1C=CC=C2)C(O)=O	0.523838	1
NC(CC1=CNC2=C1C=CC=C2)C(O)=O	0.523838	1
COC(=O)C\C(O)=N\C(CC1=CNC2=CC=CC(Cl)=C12)C(O)=O	0.687586	1
NC(CC1=CNC2=CC=CC(Cl)=C12)C(O)=O	0.851554	1
N[C@@H](CCCNC(N)=N)C(O)=O	0.966312	1
OCC(O)C(O)CO	0.985814	1
NC(C[SeH])C(O)=O	0.89418	1
[H][C@](N)(C(C)C)C(O)=N[C@]([H])(CCC(O)=N[C@@]([H])(CCCNC(N)=N)C(O)=NCC(O)=O)C(O)=O	0.500326	1
CSCCCC(N)C(O)=O	0.862131	1
CC1OC(OCC2OC(OC(C)(CCC=C(C)C)C=C)C(O)C(O)C2O)C(O)C(O)C1O	0.772399	1
CC(C)CC(=O)OC(C)(CCC=C(C)C)C=C	0.500009	1
CC(C)=CCCC(C)(OC(=O)C1=CC=CC=C1N)C=C	0.508083	1
CC1OC(OCC2OC(OC(C)(CC\C=C(/C)CCC=C(C)C)C=C)C(O)C(O)C2OC2OC(C)C(OC3OC(C)C(O)C(O)C3O)C(O)C2O)C(O)C(O)C1O	0.967835	1
C\C=C(\C)C(=O)OC1CC(C)(C)CC2C3=CCC4C5(C)CCC(OC6OC(C(OC7OCC(O)C(O)C7OC7OC(CO)C(O)C(O)C7O)C(O)C6OC6OC(CO)C(O)C(O)C6O)C(O)=O)C(C)(C)C5CCC4(C)C3(C)CC(O)C12CO	0.824771	1
C\C=C(/C)C(=O)OC1CC(C)(C)CC2C3=CCC4C5(C)CCC(OC6OC(C(OC7OCC(O)C(O)C7OC7OC(CO)C(O)C(O)C7O)C(O)C6OC6OC(CO)C(O)C(O)C6O)C(O)=O)C(C)(C)C5CCC4(C)C3(C)CC(O)C12CO	0.824771	1
CCCCCCCCCCCCCCCC(=O)OC1CCC23CC22CCC4(C)C(CCC4(C)C2CCC3C1(C)C)C(C)CCC(C)C(C)=C	0.850782	1
CC(=C)C(=O)CCC(C)(OC1OC(COC2OC(CO)C(O)C(O)C2O)C(O)C(O)C1O)C1CCC2(C)C1C(O)CC1C3(C)CCC(OC4OC(CO)C(O)C(O)C4OC4OC(CO)C(O)C(O)C4O)C(C)(C)C3CCC21C	0.565074	1
CC1=CC(O)=C(C)C=C1	0.667676	1
COC1=C(O)C=C(CCC(=O)C2=C(O)C=C(OC3OC(CO)C(O)C(O)C3OC3OC(C)C(O)C(O)C3O)C=C2O)C=C1	0.815758	1
CC(C)C(\C)=C\CC(C)C1CCC2(C)C3CCC4C(C)C(O)CCC44CC34CCC12C	0.510504	1
C[C@@H]1O[C@@H](OC\C(C)=C/CC\C(C)=C\CC\C(C)=C\CC[C@](C)(O[C@@H]2O[C@H](CO)[C@@H](O)[C@H](O)[C@H]2O[C@@H]2O[C@H](CO)[C@@H](O)[C@H](O)[C@H]2O)C=C)[C@H](O)[C@H](O[C@@H]2O[C@H](CO[C@H]3O[C@@H](C)[C@H](O)[C@@H](OC(=O)C(\C)=C\[C@H](O)C\C(C)=C\CC\C(C)=C\CC[C@](C)(O[C@@H]4O[C@H](CO)[C@@H](O)[C@H](O)[C@H]4O)C=C)[C@H]3O)[C@@H](O)[C@H](O)[C@H]2O)[C@H]1O	0.795197	1
C\C(CC\C=C(/C)C(O)=O)=C/CC\C(C)=C\CCC(C)(OC1OC(CO)C(O)C(O)C1OC1OC(CO)C(O)C(O)C1O)C=C	0.500691	1
C\C(CC\C=C(/C)CC(O)\C=C(/C)C(O)=O)=C/CCC(C)(OC1OC(CO)C(O)C(O)C1OC1OC(CO)C(O)C(O)C1O)C=C	0.500281	1
C\C(CC(O)\C=C(/C)C(O)=O)=C/CC\C(CO)=C\CCC(C)(OC1OC(CO)C(O)C(O)C1O)C=C	0.50001	1
C[C@@H]1O[C@@H](OC\C(C)=C/CC\C(C)=C\CC\C(C)=C\CC[C@](C)(O[C@@H]2O[C@H](CO)[C@@H](O)[C@H](O)[C@H]2O[C@@H]2O[C@H](CO)[C@@H](O)[C@H](O)[C@H]2O)C=C)[C@H](O)[C@H](O[C@@H]2O[C@H](CO[C@H]3O[C@@H](C)[C@H](O)[C@@H](OC(=O)C(\C)=C\[C@H](O)C\C(C)=C\CC\C(C)=C\CC[C@](C)(O[C@@H]4O[C@H](CO)[C@@H](O)[C@H](O)[C@H]4O[C@@H]4O[C@H](CO)[C@@H](O)[C@H](O)[C@H]4O)C=C)[C@H]3O)[C@@H](O)[C@H](O)[C@H]2O)[C@H]1O	0.795197	1
C[C@@H]1O[C@@H](OC\C(C)=C/CC\C(C)=C\CC\C(C)=C\CC[C@](C)(O[C@@H]2O[C@H](CO)[C@@H](O)[C@H](O)[C@H]2O[C@@H]2O[C@H](CO)[C@@H](O)[C@H](O)[C@H]2O)C=C)[C@H](O)[C@H](O[C@@H]2O[C@H](CO[C@@H]3O[C@@H](C)[C@H](O)[C@@H](OC(=O)C(\C)=C\CC\C(C)=C\CC\C(C)=C\CC[C@](C)(O[C@@H]4O[C@H](CO)[C@@H](O)[C@H](O)[C@H]4O[C@@H]4O[C@H](CO)[C@@H](O)[C@H](O)[C@H]4O)C=C)[C@H]3O)[C@@H](O)[C@H](O)[C@H]2O)[C@H]1O	0.812484	1
COC1=C(O)C=C(C=C1)C1CC2=C(C(=O)O1)C(O)=CC=C2	0.791633	1
CC1=C2C(=O)C3=C(C=CC=C3O)C(=O)C2=CC(O)=C1C(O)=O	0.73284	1
COC1=CC=C(\C=C/C)C=C1	0.729807	1
COC1=CC=C(\C=C/C)C=C1	0.729807	1
C=CCCCCCCCC\C=C\CC1=CC=CO1	0.938061	1
C=CCCCCCCCCCCCC1=CC=CO1	0.904044	1
C#CCCCCCCCCCCCC1=CC=CO1	0.819127	1
OCC1OC(OCC(O)C(O)C(O)C(O)C=O)C(O)C(O)C1O.OCC1OC(OCC(O)C2OC(O)C(O)C2O)C(O)C(O)C1O.OCC1OC(OCC2OC(O)C(O)C(O)C2O)C(O)C(O)C1O	0.999392	1
C\C=C/C=C/C=C\CC\C=C\C(\O)=N\CC(C)C	0.500695	1
CC1(C)CCC2(CCC3(C)C(=CCC4C5(C)CCC(OC6OC(C(OC7OC(CO)C(O)C7O)C(O)C6OC6OC(CO)C(O)C(O)C6O)C(O)=O)C(C)(C)C5CCC34C)C2C1)C(O)=O	0.537276	1
CC1(C)CCC2(CCC3(C)C(=CCC4C5(C)CCC(OC6OC(C(O)C(OC7OC(CO)C(O)C(O)C7O)C6OC6OC(CO)C(O)C(O)C6O)C(O)=O)C(C)(C)C5CCC34C)C2C1)C(O)=O	0.644145	1
CC1(C)CCC2(CCC3(C)C(=CCC4C5(C)CCC(OC6OC(C(O)C(OC(OCC(O)=O)C(O)C(O)=O)C6OC6OC(CO)C(O)C(O)C6O)C(O)=O)C(C)(C)C5CCC34C)C2C1)C(=O)OC1OC(CO)C(O)C(O)C1O	0.83305	1
CC1(C)CCC2(CCC3(C)C(=CCC4C5(C)CCC(OC6OC(C(O)C(OC(OCC(O)=O)C(O)C(O)=O)C6O)C(O)=O)C(C)(C)C5CCC34C)C2C1)C(=O)OC1OC(CO)C(O)C(O)C1O	0.58018	1
CC1(C)CCC2(CCC3(C)C(=CCC4C5(C)CCC(OC6OC(C(O)C(OC7OC(CO)C(O)C(O)C7O)C6O)C(O)=O)C(C)(C)C5CCC34C)C2C1)C(=O)OC1OC(CO)C(O)C(O)C1O	0.537842	1
[Na+].CCCCCCCCCCCCC1=CC=CC(=C1)S(O)(=O)=O	0.699695	1
OCC1CCCO1	0.579631	1
CC(C)C(N=C(O)C(N)CO)C(O)=NCC(O)=NC(CCC(O)=O)C(O)=O	0.500004	1
OCC1COC(O1)C1=CC=CC=C1	0.518059	1
CC(C)CO	0.500557	1
C1CO1	0.544514	1
CC(=C)C1CCC2(C)OC2C1	0.502269	1
OC(=O)C1CCCCC1	0.500492	1
OC1CC2(O)NC1C(O)C(O)C2O	0.93995	1
CC1(C)CC2C3=CCC4C5(C)CCC(OC6OC(C(O)C(O)C6OC6OC(C(O)C(O)C6O)C(O)=O)C(O)=O)C(C)(CO)C5CCC4(C)C3(C)CCC2(C)C(OC2OCC(O)C(O)C2O)C1O	0.824441	1
CC1(C)CCC2(CCC3(C)C(=CCC4C5(C)CCC(OC6OC(CO)C(O)C(O)C6OC6OC(CO)C(O)C(O)C6O)C(C)(C=O)C5CCC34C)C2C1)C(=O)OC1OC(CO)C(O)C(O)C1O	0.863913	1
CC(C)=CCCC(C)(OC1OC(COC2OC(CO)C(O)C(O)C2O)C(O)C(O)C1O)C1CCC2(C)C1CCC1C3(C)CCC(OC4OC(CO)C(O)C(O)C4OC4OC(CO)C(O)C(O)C4O)C(C)(C)C3CCC21C	0.527298	1
CC1(C)CCC2(CCC3(C)C(=CCC4C5(C)CCC(OC6OC(CO)C(O)C(OC7OC(CO)C(O)C(O)C7O)C6OC6OC(CO)C(O)C(O)C6O)C(C)(CO)C5CCC34C)C2C1)C(O)=O	0.792815	1
CC1(C)CCC2(CCC3(C)C(=CCC4C5(C)CCC(OC6OC(CO)C(O)C(OC7OC(CO)C(O)C(OC8OC(CO)C(O)C(O)C8O)C7O)C6OC6OC(CO)C(O)C(O)C6O)C(C)(CO)C5CCC34C)C2C1)C(O)=O	0.732315	1
[Cr]	0.529247	1
[H]\C(=C(/[H])\C(\[H])=C(/C)C([H])=C([H])C(\[H])=C(\C)C1OC2(C)CC(O)CC(C)(C)C2=C1)\C(\[H])=C(/C)\C(\[H])=C(\[H])/C(/[H])=C(\C)C=C=C1C(C)(C)CC(O)CC1(C)O	0.5	1
SC1CCCC1S	0.565679	1
CC1CS1	0.758263	1
CC1CCC(C)S1	0.577257	1
CCCCS(=O)C[C@H](N)C(O)=O	0.510378	1
NC1=CC=CC=C1	0.558564	1
[Cu]	0.523072	1
NC(CC\C(O)=N\C(CC1=CC=CC=C1)C(O)=O)C(O)=O	0.716969	1
[Ge]	0.505455	1
CC=CSS(C)(=O)=O	0.501615	1
NCCCC(N)C(O)=O	0.948775	1
OCC1OC(OC2C(O)C(O)C(OC3C(O)C(O)C(O)OC3CO)OC2CO)C(O)C(O)C1O	0.996379	1
CS(=O)C[C@H](N)C(O)=O	0.634553	1
CSC[C@H](N)C(O)=O	0.950604	1
C\C=C\SC[C@H](N)C(O)=O	0.942655	1
CCCS(=O)C[C@H](N)C(O)=O	0.520749	1
[H]\C(C)=C(/C)C(=O)O[C@@]1([H])[C@]([H])(OC(C)=O)[C@]2(CO)[C@]([H])(O)C[C@]3(C)C(=CCC4([H])[C@@]5(C)CC[C@]([H])(O[C@]6([H])O[C@]([H])(C(O)=O)[C@@]([H])(O[C@]7([H])O[C@]([H])(CO)[C@@]([H])(O)[C@]([H])(O)[C@@]7([H])O)[C@]([H])(O)[C@@]6([H])O[C@]6([H])O[C@]([H])(CO)[C@@]([H])(O)[C@]([H])(O)[C@@]6([H])O)[C@](C)(CO)C5([H])CC[C@@]34C)C2([H])CC1(C)C	0.813241	1
OC[C@H]1O[C@@](CO)(O[C@H]2O[C@H](CO)[C@@H](O)[C@H](O)[C@H]2O)[C@@H](O)[C@@H]1O	0.962524	1
CC(N)C(O)=NC(C)C(O)=O	0.886278	1
C\C=C\S(=O)C[C@H](N)C(O)=O	0.977061	1
BrBr	0.512329	1
[F-]	0.781391	1
[Pb++]	0.522478	1
[Th]	0.536922	1
[W]	0.542679	1
[V]	0.521896	1
CC(=C)C1CC=C(C)C(=O)C1	0.581002	1
CC(=C)C1CC=C(C)C(O)C1	0.759938	1
CC(=C)C1CCC(C)=CC1=O	0.745609	1
CC(C)C1CC=C(C)C=C1	0.511579	1
CC(=C)C1CC=C(C)C(O)C1	0.759938	1
[H][C@@]1(C)CC[C@@]2([H])C1=C[C@@]([H])(CC[C@@]2([H])C)C(C)=C	0.500449	1
[H]\C(C=C(C)C)=C(\[H])/C(/C)=C(\[H])C	0.56214	1
N	0.858941	1
C1CN1	0.968913	1
CC(C)C(NC(N)=O)NC(N)=O	0.504329	1
CN	0.615446	1
CC(O)C(N)C(O)=O	0.979021	1
CCC(N)C(O)=O	0.948188	1
CNCC(O)=O	0.520227	1
NC1=CC(N)=C(O)C=C1	0.511005	1
O=CC1=CC=CO1	0.99675	1
OCC(O)C(O)C(=O)CO	0.998465	1
OC[C@H]1OC(O)(CO)[C@@H](O)[C@H](O)[C@@H]1O	0.963999	1
CO[C@H]1[C@H](O)[C@@H](O)[C@H](O)[C@@H](O)[C@H]1O	0.804011	1
C=O.NC(N)=O	0.926378	1
C\C=C\C(=O)N=C=S	0.500146	1
CCC1=CC=CC=N1	0.724223	1
CCC1=CC=CC(C)=N1	0.79728	1
O[C@H]1CO[C@H](O[C@H]2[C@@H](O)[C@H](O)[C@@H](O)[C@H](O)[C@H]2O)[C@H](O)[C@H]1O	0.981793	1
CC[C@@H](C(C)C)\C=C\[C@@H](C)[C@H]1CCC2C3=CC[C@@]4([H])C[C@H](CC[C@]4(C)C3CC[C@]12C)O[C@@H]1O[C@H](CO[C@@H]2O[C@H](CO)[C@@H](O)[C@H](O)[C@H]2O)[C@@H](O)[C@H](O)[C@H]1O	0.698471	1
[F-]	0.781391	1
[H]\C(CCC)=C(\[H])C=O	0.723458	1
[H]\C(C)=C(/[H])\C(\[H])=C(/[H])C=O	0.868324	1
O=C1C=CC=CC1=O	0.607127	1
CC1=CC=CC=C1N	0.763199	1
CC(=O)C1=CC=CN1	0.769889	1
C[C@@H]1O[C@@H](OC[C@H]2O[C@@H](O)[C@H](O)[C@@H](O)[C@@H]2O)[C@H](O)[C@H](O)[C@H]1O	0.986242	1
NC(CCCNC(O)=N)C(O)=O	0.577749	1
N[C@H]1C(O)O[C@H](CO)[C@H](O)[C@@H]1O	0.971403	1
C[C@H]1CC[C@H](CC1)C(C)=C	0.516364	1
CC(=C)[C@@H]1CC=C(C)[C@H](O)C1	0.759938	1
CC(=C)C1CCC2(C)OC2C1	0.502269	1
[H][C@]1(CCC(C=O)=CC1)C(C)=C	0.51685	1
CC(=C)[C@H]1CC=C(C)[C@H](O)C1	0.759938	1
CC(=C)C1CCC2(C)OC2C1	0.502269	1
CC(=C)C(O)=O	0.500301	1
COC1=CC=CC=C1\C=C\C=O	0.501704	1
CC(C)[C@H](N)C(O)=O	0.95516	1
N[C@@H](CC1=CC=CC=C1)C(O)=O	0.821102	1
CC(=C)[C@@H]1CC[C@@]2(C)O[C@H]2C1	0.502269	1
[H][C@@]1(C)O[C@@]([H])(O[C@@]2([H])[C@]([H])(O)O[C@]([H])(CO)[C@@]([H])(O)[C@]2([H])O)[C@]([H])(O)[C@]([H])(O)[C@@]1([H])O	0.986227	1
COC1OC(CO)C(OC2OC(CO)C(OC3OC(CO)C(OC)C(O)C3O)C(O)C2O)C(O)C1O	0.993939	1
OC1C2COC(O2)C(O)C1O	0.97299	1
[H][C@]1(O)CO[C@]([H])(O[C@]2([H])[C@@]([H])(O)C([H])(O)O[C@]([H])(CO)[C@]2([H])O)[C@]([H])(O)[C@@]1([H])O	0.991936	1
OC[C@H]1O[C@H](OC[C@H]2O[C@@H](O)[C@@H](O)[C@@H](O)[C@@H]2O[C@@H]2O[C@H](CO)[C@@H](O)[C@H](O)[C@@H]2O)[C@H](O)[C@@H](O)[C@H]1O	0.996379	1
C\C(\C=C\C=C(/C)C(=O)O[C@@H]1O[C@H](CO[C@@H]2O[C@H](CO)[C@@H](O)[C@H](O)[C@H]2O)[C@@H](O)[C@H](O)[C@H]1O)=C\C=C\C=C(/C)\C=C\C=C(\C)C(=O)O[C@@H]1O[C@H](CO[C@@H]2O[C@H](CO)[C@@H](O)[C@H](O)[C@H]2O)[C@@H](O)[C@H](O)[C@H]1O	0.804942	1
[H][C@@](O)(CO)C(=O)[C@]([H])(O)[C@]([H])(O)[C@]([H])(O)CO	0.995281	1
C/C(/C=C/C(/C)=C\C(\O[C@@H]1O[C@H](CO[C@@H]2O[C@H](CO)[C@@H](O)[C@H](O)[C@H]2O)[C@@H](O)[C@H](O)[C@H]1O)=C\C1=C(C)CC(CC1(C)C)O[C@@H]1O[C@H](CO)[C@@H](O)[C@H](O)[C@H]1O)=C\C=C/C=C(\C)/C=C/C(/C)=C/C(/O[C@H]1O[C@@H](CO[C@H]2O[C@@H](CO)[C@H](O)[C@@H](O)[C@@H]2O)[C@H](O)[C@@H](O)[C@@H]1O)=C/C1=C(C)CC(CC1(C)C)O[C@H]1O[C@@H](CO)[C@H](O)[C@@H](O)[C@@H]1O	0.786054	1
[H][C@@]12CC[C@]3([H])[C@]4(C[C@@]14CC[C@]1(C)[C@H](CC[C@@]21C)[C@H](C)CCC(C)C(C)=C)CC[C@H](O)C3(C)C	0.921089	1
NC1(CCNC1)C(O)=O	0.985988	1
CC(C)C1=CCC(C=O)=CC1	0.593016	1
[H][C@@]1(CC[C@@](C)(O)C=C1)[C@@H](C)CC(=O)C=C(C)C	0.545753	1
O[C@@H]1O[C@H](CO[C@@H]2O[C@@H]([C@@H](O)[C@H](O)[C@H]2O)C(O)=O)[C@H](O)[C@H](O)[C@H]1O	0.962252	1
CC(C)[C@@H]1CCC(C)=CC1	0.607663	1
CN(CC(O)=O)C(N)=N	0.510844	1
NC(N)=N	0.958654	1
NC(=N)NCC(O)=O	0.632517	1
NC(=N)NC(CC([O-])=O)C([O-])=O	0.65221	1
CNC(N)=N	0.592902	1
CCCC(N)C(O)=O	0.866639	1
OC1OC2COC(OC2C(O)C1O)C1=CC=CC=C1	0.514081	1
CO[C@@H]1[C@@H](O)[C@@H](O)[C@H](O)[C@H](O[C@H]2O[C@H](CO)[C@H](O)[C@H](O)[C@H]2O)[C@H]1O	0.969025	1
CO[C@@H]1[C@@H](O)[C@H](O)[C@H](O)[C@H](O)[C@H]1O	0.804011	1
CC1OC(OC2C(O)C(O)C(CO)OC2OC2C(O)C(O)C(OC2OC2CCC3(C)C(CCC4(C)C3CC=C3C5CC(C)(C)C(O)C(OC6OCC(O)C(OC7OC(COC(C)=O)C(OC(C)=O)C(OC(C)=O)C7OC(C)=O)C6O)C5(C)CCC43C)C2(C)CO)C(O)=O)C(O)C(O)C1O	0.824441	1
CC(=O)OCC1OC(OC2C(O)COC(OC3C(O)C(C)(C)CC4C5=CCC6C7(C)CCC(OC8OC(C(O)C(O)C8OC8OCC(O)C(O)C8OC8OC(CO)C(O)C(O)C8O)C(O)=O)C(C)(CO)C7CCC6(C)C5(C)CCC34C)C2O)C(OC(C)=O)C(OC(C)=O)C1OC(C)=O	0.824441	1
CC1OC(OC2C(O)C(O)COC2OC2C(O)C(O)C(OC2OC2CCC3(C)C(CCC4(C)C3CC=C3C5CC(C)(C)CC(OC6CC(=O)C(O)=C(C)O6)C5(C)CCC43C)C2(C)CO)C(O)=O)C(O)C(O)C1O	0.877803	1
CC1=C(O)C(=O)CC(OC2CC(C)(C)CC3C4=CCC5C6(C)CCC(OC7OC(C(O)C(O)C7OC7OCC(O)C(O)C7O)C(O)=O)C(C)(CO)C6CCC5(C)C4(C)CCC23C)O1	0.877803	1
CC1=C(O)C(=O)CC(OC2CC(C)(C)CC3C4=CCC5C6(C)CCC(OC7OC(C(O)C(O)C7OC7OC(CO)C(O)C(O)C7O)C(O)=O)C(C)(CO)C6CCC5(C)C4(C)CCC23C)O1	0.877803	1
CC1OC(OC2C(O)C(O)COC2OC2C(O)C(O)C(OC2OC2CCC3(C)C(CCC4(C)C3CC=C3C5CC(C)(C)CC(=O)C5(C)CCC43C)C2(C)CO)C(O)=O)C(O)C(O)C1O	0.866862	1
OCC1OC(CO)(OC2OC(COC3OC(COC4OC(COC5OC(CO)C(O)C(O)C5O)C(O)C(O)C4O)C(O)C(O)C3O)C(O)C(O)C2O)C(O)C1O	0.997743	1
OC[C@H]1O[C@@](CO)(O[C@H]2O[C@H](CO[C@H]3O[C@H](CO[C@H]4O[C@H](CO[C@H]5O[C@H](CO)[C@H](O)[C@H](O)[C@H]5O)[C@H](O)[C@H](O)[C@H]4O)[C@H](O)[C@H](O)[C@H]3O)[C@@H](O)[C@H](O)[C@H]2O)[C@@H](O)[C@@H]1O	0.997743	1
[H][C@@]12CC[C@@H]3C[C@]1(CC3=C)CC[C@]1([H])[C@@](C)(CCC[C@@]21C)C(=O)OC1(CCC(C)=CC1)C(C)C	0.500545	1
[H][C@@]12C[C@]3(CC1=C)CC[C@]1([H])[C@@](C)(CCC[C@@]1(C)[C@]3([H])CC2)C(O)=O	0.59865	1
CC(=C)[C@@H]1CC[C@@]2(C)[C@H]1[C@H]1CC[C@@H]3[C@@]4(C)CC[C@H](O)C(C)(C)[C@@H]4CC[C@@]3(C)[C@]1(C)C[C@@H]2O	0.501846	1
CC12CC34CC1C2CC3C1(C)CCCC(C)(C1CC4O)C(O)=O	0.505063	1
CC1=CC(C)=CC=C1	0.519575	1
CC1=CC=C(C)C=C1	0.667794	1
O[C@@H]1COC(O)[C@H](O)[C@H]1O	0.974332	1
OCC(O)C(O)C(O)C=O	0.998673	1
CCCCCC1=CC=CO1	0.917111	1
CC(C)=C1CC[C@@]2(C)O[C@@H]2C1=O	0.679086	1
CC(=C)C1CC=C(C)C(=O)C1O	0.885852	1
[H][C@@]1(CC=C(C)[C@@]([H])(C1)OC=O)C(C)=C	0.772685	1
CC(CC(OC1OC(CO)C(O)C(O)C1O)C(=O)C(C)=C)C1CCC2(C)C3C(O)C=C4C(CCC(O)C4(C)C)C3(CCC12C)C=O	0.871623	1
[H][C@@]12CC(C)(C)CC[C@@]1(CC[C@]1(C)C2=CC[C@]2([H])[C@@]3(C)CC[C@H](O[C@@H]4O[C@@H]([C@@H](O)[C@H](O)[C@H]4O)C(O)=O)C(C)(C)[C@]3([H])CC[C@@]12C)C(O)=O	0.504475	1
[H][C@@]12CCC3[C@@]4(C[C@]14CC[C@H](O)C2)CC[C@]1(C)[C@@H](CC[C@@]31C)[C@H](C)CC[C@@H](C)C(C)=C	0.95176	1
[H][C@@]12CC[C@]3([H])[C@]4(C[C@@]14CC[C@]1(C)[C@H](CC[C@@]21C)[C@H](C)CCC(=C)C(C)C)CC[C@H](OC(=O)CCCCCCCCCCCCCCC)C3(C)C	0.806825	1
N[C@@H](CC1=CNC2=C1C=C(O)C=C2)C(O)=O	0.783533	1
CC=C(C)C=CC=C(C)C	0.56214	1
CC1CCC2C(C)CCC(C=C12)C(C)=C	0.500449	1
CC(=C)[C@H]1CC\C(C)=C/CC\C(C)=C/C1	0.501003	1
OC[C@H]1O[C@H](OC[C@H]2O[C@@](CO)(O[C@H]3O[C@H](CO)[C@@H](O)[C@H](O)[C@H]3O)[C@@H](O)[C@@H]2O)[C@H](O)[C@@H](O)[C@H]1O	0.997862	1
[H]\C(C)=C(\[H])/C(/[H])=C(\[H])/C(/[H])=C(\[H])C	0.752737	1
OCCC1=CC(O)=C(O[C@@H]2O[C@H](CO[C@@H]3O[C@H](CO)[C@@H](O)[C@H](O)[C@H]3O)[C@@H](O)[C@H](O)[C@H]2O)C=C1	0.75914	1
CC(=C)[C@@H]1CCC(C)=CC1	0.800567	1
CC(=C)C1CC(CCC1(C)C=C)C(=C)C=O	0.5	1
CC(=C)C1CCC(C)(C=C)C(C1)C(C)=C	0.501056	1
[H][C@@]12CC[C@]3([H])[C@]4(C[C@@]14CC[C@]1(C)[C@H](CC[C@@]21C)[C@H](C)CCC(C)(OC)C(C)C)CC[C@H](O)C3(C)C	0.672155	1
CCOC(C)C(CC[C@@H](C)C1CC[C@@]2(C)C3CCC4C5(CC35CC[C@]12C)CC[C@H](O)C4(C)C)OC	0.611829	1
[H][C@@]12CC[C@]3([H])[C@]4(C[C@@]14CC[C@]1(C)[C@H](CC[C@@]21C)[C@H](C)CCC(OC)C(C)O)CC[C@H](O)C3(C)C	0.829944	1
CC(N)C(O)=NC(C)C(O)=O	0.886278	1
[H][C@](C)(N)C(O)=NCC(O)=O	0.899599	1
OCC(O)C(O)C(O)C(O)C(O)C=O	0.978289	1
OC[C@H](O)[C@@H](O)[C@@H](O)[C@H](O)CO	0.950849	1
OC(=O)C1CC=CCN1	0.870082	1
CC(=C)C1CCC(C)=C(O)C1	0.5332	1
CC(=C)C1=CC[C@](C)(O)CC1	0.754417	1
CC1CCC(C=C1O)C(C)=C	0.735617	1
N[C@@H](CCO)C(O)=O	0.633992	1
OC1OC(COC2OC(OC=O)C(O)C(O)C2O)C(O)C(O)C1O	0.982255	1
[H]C1(O)O[C@]([H])(C(O)=O)[C@@]([H])(O)[C@]([H])(O)[C@@]1([H])O	0.594657	1
OCC1[NH2+]CC(O)C(O)C1O	0.869989	1
CC(C)C1=C(O)C(=O)C2=C(CC[C@H]3[C@@](C)(CO)CCC[C@]23C)C1=O	0.500006	1
[H][C@@]12CC[C@]3([H])[C@]4(C[C@@]14CC[C@]1(C)[C@H](CC[C@@]21C)[C@H](C)CCC(C)=C(C)C)CC[C@H](O)C3(C)C	0.549608	1
CC(=O)C=C	0.526443	1
CCCC=CC=O	0.723458	1
FF	0.774772	1
[H]C(=C=C1C(C)(C)C[C@]([H])(O)C[C@@]1(C)O)C(\C)=C(/[H])\C(\[H])=C(/[H])\C(\C)=C(/[H])\C(\[H])=C(/[H])\C(\[H])=C(/C)\C(\[H])=C(/[H])\C(\[H])=C(\C)/C(/[H])=C(\[H])[C@@]12O[C@]1(C)C[C@@]([H])(O)CC2(C)C	0.646008	1
CC1C(O)C(=O)C=C2CCC(CC12O)C(C)=C	0.593182	1
CC(O)C1=CC=CO1	0.902659	1
CC1=CC(O)=CC(C)=C1	0.758492	1
OC(=O)C=O	0.502746	1
[H][C@@]12CC[C@]3([H])[C@@]4(C[C@]14CC[C@H](O)C2C)CC[C@]1(C)[C@H](CC[C@@]31C)[C@H](C)CCC=C(C)C	0.583413	1
OC(=N)N=C(O)C(O)=O	0.550905	1
OCC1OC(OCC2OC(OCC3OC(OCC4OC(O)C(O)C(O)C4O)C(O)C(O)C3O)C(O)C(O)C2O)C(O)C(O)C1O	0.994434	1
CC(C)C1=C(O)C=C(C)C=C1	0.548272	1
NC(CC#N)C(O)=O	0.661377	1
OC[C@H]1O[C@@H](O[C@H]2[C@H](O)[C@@H](O)[C@H](O)O[C@@H]2CO)[C@H](O)[C@@H](O)[C@@H]1O	0.991956	1
NO	0.907732	1
C[C@@H]1O[C@@H](OC[C@H]2O[C@@H](OCCC3=CC=CC=C3)[C@H](O)[C@@H](O)[C@@H]2O)[C@H](O)[C@H](O)[C@H]1O	0.550521	1
C\C(\C=C\C=C(/C)\C=C\C12OC1(C)CC(O)CC2(C)C)=C/C=C/C=C(\C)/C=C/C=C(\C)C1OC2(C)CC(O)CC(C)(C)C2=C1	0.500422	1
CCC1=C(C)C=C(C)C=C1	0.538034	1
NC(CCSCC(N)C(O)=O)C(O)=O	0.899903	1
CCCC(O)=C	0.625831	1
CC1=CC=C(C)C=C1.CC1=CC(C)=CC=C1.CC1=CC=CC=C1C	0.502887	1
CC(CCC=C(C)C)[C@]12CC1[C@](C)(O)CC2	0.51645	1
OC[C@H]1O[C@@](O)(OC[C@@]2(O[C@H]3O[C@H](CO)[C@@H](O)[C@H](O)[C@H]3O)O[C@H](CO)[C@@H](O)[C@@H]2O)[C@@H](O)[C@@H]1O	0.500324	1
CC1=C(C)C=CO1	0.634359	1
NC(CC[Se][Se]CCC(N)C(O)=O)C(O)=O	0.564412	1
C[Se]CC(N)C(O)=O	0.693181	1
[H]C(O)(CO)C(=C)C(=O)O[C@]1([H])O[C@]([H])(CO)[C@@]([H])(O)[C@]([H])(O)[C@@]1([H])O	0.500846	1
CC(=O)N[C@H]1C(O)O[C@H](CO)[C@@H](O)[C@@H]1O	0.972845	1
CC1SSC(C)S1	0.559695	1
CCCC=CC=O	0.723458	1
CCC(=O)CO	0.734889	1
C[C@@H](O)C(C)=O	0.834932	1
CC1=C(O)C(=O)CC1	0.540444	1
CC(=O)CC(C)(C)O	0.909946	1
CCC(O)C(C)=O	0.819792	1
CC1=CC=CCC1	0.928293	1
CC1=CC(=O)CCC1	0.667136	1
CC1=CC(=O)CC1	0.829735	1
CC(=C)CCC(C)=O	0.781243	1
C\C(C=O)=C\C1=CC=CC=C1	0.547344	1
C\C=C/C(C)=O	0.509675	1
CC(=O)CC=C	0.805868	1
OC(=O)COC1=CC=CC=C1	0.858597	1
C=CCOC(=O)COC1=CC=CC=C1	0.553736	1
CCOC(=O)C1OC1C1=CC=CC=C1	0.763687	1
CC(O)CO	0.978018	1
CC(C)O	0.538367	1
CC(=O)C(O)=O.OC(=C)C(O)=O	0.551047	1
CC(N)=O	0.918853	1
CC(C)=O	0.91683	1
NC(=O)C=C	0.935285	1
CCSCC	0.514917	1
CC(O)\C=C\C12OC1(C)CC(CC2(C)C)OC1OC(CO)C(O)C(O)C1O	0.56905	1
CCCCCCOC1OC(COC2OC(CO)C(O)C2O)C(O)C(O)C1O	0.74698	1
OC(=O)CC(=O)NC1(CC1)C(O)=O	0.722657	1
NC(CCC(=O)NC1(CC1)C(O)=O)C(O)=O	0.913382	1
[Na+].OS(=O)(=O)NC1CCCCC1	0.960223	1
CC1(C)CC2C3=CCC4C5(C)CCC(OC6OC(CO)C(O)C(O)C6O)C(C)(C=O)C5CCC4(C)C3(C)CCC2(CC1O)C(=O)OC1OC(CO)C(O)C(O)C1O	0.798304	1
CC1=C(O)C(=O)CC(OC2CC(C)(C)CC3C4=CCC5C6(C)CCC(OC7OC(CO)C(O)C(O)C7OC7OC(CO)C(O)C(O)C7O)C(C)(CO)C6CCC5(C)C4(C)CCC23C(O)=O)O1	0.895999	1
OCC(O)C(O)=O	0.501182	1
CC(C)=CC\C=C(\C)C1CCC2(C)C1C(O)CC1C3(C)CCC(OC4OC(CO)C(O)C(O)C4OC4OC(CO)C(O)C(O)C4O)C(C)(C)C3CCC21C	0.816363	1
CC1OC(OC2C(O)C(O)C(CO)OC2OC2CC3(C)C(CC(O)C4C(CCC34C)C(\C)=C\CC=C(C)C)C3(C)CCC(O)C(C)(C)C23)C(O)C(O)C1O	0.623793	1
OC(COC1OCC(O)C(O)C1O)C(O)C(O)C(O)C=O.OC(COC1OCC(O)C(O)C1O)C1OC(O)C(O)C1O.OC1COC(OCC2OC(O)C(O)C(O)C2O)C(O)C1O	0.999392	1
CC1=C(O)C(=O)CO1	0.641133	1
CC(C)CC1=NC=CS1	0.569695	1
CC1(C)CC(O)C2(C)CCC3(C)C(=CCC4C5(C)CCC(OC6OC(C(O)C(O)C6OC6OC(CO)C(O)C(O)C6OC6OC(CO)C(O)C(O)C6O)C(O)=O)C(C)(C=O)C5CCC34C)C2C1	0.893663	1
CC1(C)CC2C3=CCC4C5(C)CCC(OC6OC(C(O)C(O)C6OC6OC(CO)C(O)C(O)C6OC6OC(CO)C(O)C(O)C6O)C(O)=O)C(C)(CO)C5CCC4(C)C3(C)CCC2(C)C(=O)C1	0.866862	1
CC1OC(OCC2OC(OC3C(O)C(O)C(CO)OC3OC\C(C)=C\CC\C(C)=C/CC\C(C)=C\CCC(C)(OC3OC(CO)C(O)C(O)C3OC3OC(CO)C(O)C(O)C3O)C=C)C(O)C(O)C2O)C(O)C(O)C1O	0.960109	1
CC1OC(OCC2OC(OC3C(O)C(C)OC(OC\C(C)=C\CC\C(C)=C/CC\C(C)=C\CCC(C)(OC4OC(CO)C(O)C(O)C4OC4OC(CO)C(O)C(O)C4O)C=C)C3O)C(O)C(O)C2O)C(O)C(O)C1O	0.960109	1
CC(C)C(=C)CCC(C)C1CCC2(C)C3CCC4C(C)C(O)CCC44CC34CCC12C	0.542946	1
CC1OC(OC2C(O)C(O)C(CO)OC2OC2C(O)C(O)C(OC2OC2CCC3(C)C(CCC4(C)C3CC=C3C5CC(C)(C)CCC5(CCC43C)C(=O)OC3OC(COC(=O)CC(C)(O)CC(O)=O)C(O)C(O)C3O)C2(C)CO)C(O)=O)C(O)C(O)C1O	0.867209	1
CC1OC(OC2C(C)OC(OC3C(O)C(O)C(CO)OC3OC(=O)C34CCC(C)(C)CC3C3=CCC5C6(C)CCC(OC7OC(C(O)C(O)C7OC7OC(CO)C(O)C(O)C7OC7OC(C)C(O)C(O)C7O)C(O)=O)C(C)(CO)C6CCC5(C)C3(C)CC4)C(O)C2O)C(O)C(O)C1O	0.833171	1
CC1OC(OC2C(C)OC(OC3C(O)C(O)C(CO)OC3OC(=O)C34CCC(C)(C)CC3C3=CCC5C6(C)CCC(OC7OC(C(O)C(O)C7OC7OC(CO)C(O)C(O)C7OC7OC(C)C(O)C(O)C7O)C(O)=O)C(C)(C)C6CCC5(C)C3(C)CC4)C(O)C2O)C(O)C(O)C1O	0.83317	1
CC1OC(OC2C(OC3C(O)C(O)C(OC3OC3CCC4(C)C(CCC5(C)C4CC=C4C6CC(C)(C)CC(O)C6(C)CCC54C)C3(C)CO)C(O)=O)OC(CO)C(O)C2OC2OCC(O)C(O)C2O)C(O)C(O)C1O	0.836492	1
CC1(C)CCC2(C(O)CC3(C)C(=CCC4C5(C)CCC(OC6OC(COC7OCC(O)C(O)C7OC7OCC(O)C(O)C7O)C(O)C(O)C6OC6OC(CO)C(O)C(O)C6O)C(C)(C)C5CCC34C)C2C1)C(O)=O	0.787282	1
CC12CC(O)CC(C)(C1C(C(O)=O)C13CC(CCC21)C(=C)C3)C(O)=O	0.500001	1
OC1=CC(O)=CC=C1	0.854168	1
CC(=O)NC(CC1=CNC=N1)C(O)=O	0.553606	1
O=C\C=C/C1=CC=CC=C1	0.850632	1
O=C\C=C/C1=CC=CC=C1	0.850632	1
COC1=CC=CC=C1C	0.535855	1
CC1=CC=CC(O)=C1	0.792209	1
CC1=CC=C(O)C=C1	0.518492	1
CC(=O)OC1=CC=C(C)C=C1	0.871112	1
CCC(=C)CCC(C)C1CCC2(C)C3CCC4CC(=O)CCC44CC34CCC12C	0.794131	1
CC(=O)\C=C\C(=O)C=O.OC(=C)\C=C\C(=O)C=O	0.527741	1
CC1=CC=C(O)C(O)=C1	0.545861	1
CC(=O)C1=C(C)C=C(C)C=C1	0.504534	1
CN(C)C1=CC=C(C=C1)\N=N/C1=CC=CC=C1	0.6978	1
CC(CCC(C)C(C)=C)C1CCC2(C)C3CCC4CC(O)CCC44CC34CCC12C	0.95176	1
NC(=O)C=C.OC(=O)C=C	0.691082	1
COC1OC(C(OC2OC(C(OC)C(O)C2O)C(O)=O)C(O)C1O)C(O)=O	0.922839	1
CC(O)CN	0.957273	1
O.O.[Ca++].[O-]S(=O)(=O)NC1CCCCC1.[O-]S(=O)(=O)NC1CCCCC1	0.995622	1
[Ca++].COC1=CC(CCCS([O-])(=O)=O)=CC=C1OC(CC1=CC=CC(OC)=C1O)CS([O-])(=O)=O	0.538646	1
[Na+].CC([O-])=O.OCC(O)C(O)C(O)C(O)C=O	0.500175	1
FC=C	0.814447	1
CCSC(=O)CN=C(C)O	0.661979	1
OCCO	0.973794	1
C1CO1.CC1CO1	0.5392	1
OCCO	0.973794	1
OCCO	0.973794	1
OCCO	0.973794	1
OCCO	0.973794	1
OCCO	0.973794	1
CCCSSSCC	0.50639	1
CC(C)CC(=O)C(C)O	0.760003	1
OCC(O)C(O)C(O)C(O)C=O.OCC(O)C(O)C(O)C(=O)CO	0.998946	1
CC1=CC=C2C(CCCC2(C)C)=C1	0.502315	1
CC(=C)C(CC(O)=O)CC(O)=O	0.502627	1
CC(C)N	0.519728	1
[Mg++].OS(=O)(=O)NC1CCCCC1	0.890223	1
OCCO	0.973794	1
COC(=O)\C=C\C1=CC=CO1	0.648441	1
CSCCO	0.537834	1
[NH3+][O-]	0.759854	1
CCOC(=O)SCC1=CC=CO1	0.834681	1
NC(=O)C=C	0.935285	1
OC[C@H]1O[C@H](O)[C@H](O)[C@@H](O)[C@@H]1O	0.96723	1
CC(=C)C1CCC(C)=CC1	0.800567	1
[K+].[O-]S(=O)(=O)NC1CCCCC1	0.940629	1
FC1=C(F)C(=O)C(F)=C(F)C1=O	0.513361	1
O=C1NS(=O)(=O)C2=C1C=CC=C2	0.990864	1
CC(=C)C(O)=O	0.500301	1
COC1C(O)C(O)C(OCC2OC(OC3C(O)C(O)C(C)OC3CO)C(O)C(O)C2OC2OC(CO)C(OC)C(O)C2=O)OC1CO	0.9514	1
COC1OC(CO)C(OC(=O)CCCCC(=O)OC2C(O)C(OC)C(CO)OC2OC2C(O)C(O)C(OC3C(O)C(OC(C)=O)C(C)OC3CO)OC2COC2OC(CO)C(OC)C(O)C2O)C(O)C1O	0.94619	1
COC1C(CO)OC(OCC2OC(OC3C(CO)OC(C)C(O)C3O)C(O)C(O)C2OC2OC(CO)C(OC)C(O)C2OCC(O)COC2C(CO)OC(O)C(O)C2O)C(O)C1O	0.992117	1
COC1OC(CO)C(OP(O)(=O)OC2C(C)OC(CO)C(OC3OC(COC4OC(CO)C(OC)C(O)C4O)C(OC4OC(CO)C(OC)C(O)C4O)C(O)C3O)C2O)C(O)C1O	0.702538	1
COC1C(O)C(O)C(OCC2OC(OC3C(O)C(O)C(C)OC3CO)C(O)C(O)C2OC2OC(CO)C(OC)C(O)C2O)OC1CO	0.988312	1
[Zn++].[O-]S([O-])(=O)=O.CSCCC(N)C(O)=O	0.829991	1
COC1=CC=C(C=C1)C(=O)\C=C\C1=CC=CC=C1	0.584161	1
CC(=O)C1=C(O)C=CC(C)=C1	0.506438	1
OC(=O)CC1=CC=C(O)C=C1	0.572529	1
COC1=CC=CC(=C1)C(O)=O	0.599483	1
O[C@H]1[C@H](O)[C@@H](O)[C@H](O)[C@H](O)[C@@H]1O	0.85228	1
CC1=CC=C(C=C1)C1=CC=CC=C1	0.507493	1
COC1=CC=C(\C=C\C=O)C=C1	0.766881	1
CC1OC(OCC2OC(OCCC3=CC=CC=C3)C(O)C(O)C2O)C(O)C(O)C1O	0.550521	1
CCCC1=CC=CC=C1C	0.673384	1
NC(CCCC=O)C(O)=O	0.650397	1
CC(C)CC(=O)OCC1(CO1)C1=C(OC(=O)C(C)C)C=C(C)C=C1	0.737711	1
COC1=CC(OC)=C(C(C)=O)C(OC2OC(COC3OCC(O)C(O)C3O)C(O)C(O)C2O)=C1	0.768519	1
OCC1OC(O)C(O)C(O)C1O	0.96723	1
COC12CC3CCC(OC(=O)\C=C\SC)C(C)C3(C)C(OC(=O)C(\C)=C\C)C1=C(C)C(=O)O2	0.500001	1
COC12CC3CCC(OC(=O)\C=C\SC)C(C)C3(C)C(OC(=O)C(\C)=C/C)C1=C(C)C(=O)O2	0.500001	1
CO[C@@H]1[C@@H](O)[C@@H](O)[C@H](O)[C@H](O[C@H]2O[C@H](CO[C@H]3O[C@H](CO)[C@H](O)[C@H](O)[C@H]3O)[C@H](O)[C@H](O)[C@H]2O)[C@H]1O	0.987323	1
CCC1=CC=CC(CC)=C1N	0.520994	1
CCOC1=CC(=O)C(O)=C(CCCCCCC\C=C\C\C=C\CC=C)C1=O	0.557973	1
CC12CCCC(C)(C1C(C(O)=O)C13CC(C(O)CC21)C(=C)C3)C(O)=O	0.5	1
CC1(CCCC2(C=O)C3CC(O)C4CC3(CC4=C)C(C12)C(O)=O)C(O)=O	0.5	1
C\C=C(\C)C(=O)OC1C(O)C(C)(C)CC2C3=CCC4C5(C)CCC(O)C(C)(CO)C5CCC4(C)C3(C)CC(O)C12CO	0.50116	1
CC1(C)CC2C3=CCC4C5(C)CC(O)C(OC6OC(CO)C(O)C(O)C6O)C(C)(CO)C5CCC4(C)C3(C)CCC2(CC1O)C(O)=O	0.684116	1
CC(O)C#CC1=C(C)CC(CC1(C)C)OC1OC(CO)C(O)C(O)C1O	0.500389	1
CCOCC(O)C(N)C(O)=O	0.534742	1
CC(=O)NC1C(O)C(OC2OC(CO)C(O)C(O)C2O)C(CO)OC1OC1C(O)C(CO)OC(OC2C(O)C(O)C(O)OC2CO)C1O	0.980722	1
CC(CCC(C)C(C)=C)C1CCC2(C)C3CCC4CC(=O)CCC44CC34CCC12C	0.818555	1
CC(CCC(C)C(C)=C)C1CCC2(C)C3CCC4C(C)C(O)CCC44CC34CCC12C	0.901787	1
CC1OC(OC2C(O)C(O)C(CO)OC2OC2C(O)C(O)C(OC2OC2CCC3(C)C(CCC4(C)C3CC=C3C5CC(C)(C)CCC5(CCC43C)C(=O)OC3OC(CO)C(O)C(O)C3O)C2(C)C)C(O)=O)C(O)C(O)C1O	0.833164	1
CC1OC(OC2C(O)C(O)C(CO)OC2OC2C(O)C(O)C(OC2OC2CCC3(C)C(CCC4(C)C3CC=C3C5CC(C)(C)CCC5(CCC43C)C(=O)OC3OC(CO)C(O)C(O)C3OC3OC(C)C(O)C(O)C3O)C2(C)CO)C(O)=O)C(O)C(O)C1O	0.833171	1
COC1=C(O)C=C2C(C(COC3OC(CO)C(O)C3O)C(CO)CC2=C1)C1=CC(OC)=C(O)C=C1	0.515071	1
SCC1=CC=CO1	0.958553	1
CSCC1=CC=CO1	0.952189	1
CC(=O)CC1=CC=CO1	0.613141	1
O=C\C=C/C1=CC=CO1	0.967005	1
CCC(=O)C(=O)C1=CC=CO1	0.984953	1
CC(=O)C(=O)C1=CC=CO1	0.991541	1
CCOC(=O)CCC1=CC=CO1	0.96651	1
CC1=C2SCCC2=CO1	0.612486	1
OCC1OC(OC2C(O)C(O)C(OC3C(O)C(O)C(OC4C(O)C(O)C(OC5C(O)C(O)C(OC6C(O)C(O)C(OC7C(O)C(O)C(O)OC7CO)OC6CO)OC5CO)OC4CO)OC3CO)OC2CO)C(O)C(O)C1O	0.996	1
CC1(C)CCC2(CCC3(C)C(=CCC4C5(C)CCC(OC6OC(C(OC7OC(CO)C(O)C(O)C7O)C(O)C6OC6OCC(O)C(O)C6O)C(O)=O)C(C)(CO)C5CCC34C)C2C1)C(=O)OC1OC(CO)C(O)C(O)C1O	0.833171	1
CCCC(=O)C1=CC=CS1	0.700452	1
OC(=O)CC1=CNC2=C1C(Cl)=CC=C2	0.780982	1
COC(=O)CC1=CNC2=CC=CC(Cl)=C12	0.661941	1
CC(C(O)C(O)C(O)C(C)(C)O)C1CCC2(C)C3CC=C4C(CCC(OC5OC(CO)C(O)C(O)C5O)C4(C)C)C3(C)CCC12C	0.881285	1
CC(C(O)C(O)C(O)C(C)(C)O)C1CCC2(C)C3CC=C4C(CCC(OC5OC(COC6OC(CO)C(O)C(O)C6O)C(O)C(O)C5O)C4(C)C)C3(C)CCC12C	0.825006	1
CCC1=NC(CC)=C(C)N=C1	0.503162	1
C(C1=CC=CO1)C1=CC=CO1	0.850652	1
CCCCCC(OC1OC(COC2OCC(O)C(O)C2O)C(O)C(O)C1O)C=C	0.54364	1
CC(=O)C1=NC=CS1	0.860897	1
CC1=CC(C)=CO1	0.70876	1
CC1=C(C)C=CS1	0.609515	1
CC1=CC=C(C)S1	0.730675	1
C(SCC1=CC=CS1)C1=CC=CS1	0.704398	1
OC1=CC=COC1=O	0.905883	1
CC1=NC2=CC=CC=C2S1	0.77076	1
CC1=CC=C(O1)C=O	0.530303	1
CC(=O)C(=O)C1=CC=C(C)O1	0.900965	1
C[C@@H](O)[C@@H](C)O	0.880617	1
CCC(SC)SSC	0.563387	1
CCCSSC(CC)SC	0.563423	1
CCSSC(C)SC	0.730539	1
CCCSSCC	0.504775	1
CCSSC(C)C	0.505459	1
CC(O)C(C)OC1OC(COC2OCC(O)(CO)C2O)C(O)C(O)C1O	0.968265	1
C\C=C(/C)COC1OC(CO)C(O)C(O)C1O	0.846115	1
CC(O)COC1OC(CO)C(O)C(O)C1O	0.885449	1
CCC(\C=C\C(C)C1CCC2C3=CCC4CC(CCC4(C)C3CCC12C)OC1OC(CO)C(O)C(O)C1O)C(C)=C	0.600594	1
C\C=C(/C=O)C(CC(O)=O)CC(O)=O	0.501418	1
NC(CCCCNC1OC(C(O)C(O)C1O)C(O)=O)C(O)=O	0.500019	1
CC1=CC=CN1	0.659564	1
CC(=O)C1=CC=CO1	0.996973	1
CC(=O)\C=C/C1=CC=CO1	0.947773	1
CC(=O)C1=CC=C(C)S1	0.727344	1
CC(=O)C1=CC=CS1	0.767587	1
OC[C@@H](O)[C@@H](O)[C@@H](O)C=O	0.998673	1
CC1OC(OC2C(O)C(OC3OC(CO)C(O)C(OC4OC(CO)C(O)C(O)C4O)C3O)C(OC2OC2CCC3(C)C(CCC4(C)C3CCC35OCC6(CCC(C)(C)CC36)C(=O)CC45C)C2(C)C)C(O)=O)C(O)C(O)C1O	0.576761	1
CC1OC(OC2C(C)OC(OC3C(O)C(OC4OC(C)C(O)C(O)C4O)C(OC4C(O)C(O)C(OC4OC4CCC5(C)C(CCC6(C)C5CCC57OCC8(CCC(C)(C)CC58)C(O)CC67C)C4(C)C)C(O)=O)OC3CO)C(O)C2O)C(O)C(O)C1O	0.936666	1
CCC(=O)C1=CC=CS1	0.794604	1
OC(=O)C1=CC=CC(=N1)C(O)=O	0.797773	1
CC1(C)CCC2(CCC3(C)C(=CCC4C5(C)CCC(OC6OC(C(OC7OC(CO)C(O)C(O)C7O)C(OC7OC(CO)C(O)C(O)C7O)C6O)C(O)=O)C(C)(C)C5CCC34C)C2C1)C(O)=O	0.524557	1
CC(=O)C1=C(O)C=CO1	0.579807	1
CC1=CC=C(C)O1	0.838862	1
C[Se][Se]C	0.600007	1
C\C(CC\C=C(/C)C(O)C\C=C(\C)COC1OC(CO)C(O)C(O)C1O)=C/CCC(C)(OC1OC(CO)C(O)C(O)C1O)C=C	0.641577	1
CC1(C)OC2(C)CCC1(CC2)OC1OC(CO)C(O)C(O)C1O	0.519573	1
CC(C)(O)C(O)CCC(=C)C(O)CO	0.504573	1
CC(C)(OC1OC(CO)C(O)C(O)C1O)C1CCC(CO)(O1)C(O)CO	0.708802	1
CC(C)C1=CC=C(C)O1	0.801852	1
C(OCC1=CC=CO1)C1=CC=CO1	0.986408	1
COC1=C(O)C=C(CC2COC3=CC(O)=CC(OC)=C3C2=O)C=C1	0.676049	1
OCC1O[C@@H](O[C@H]2C(O)C(O)C(O)OC2CO)C(O)C(O)C1O	0.991956	1
COC1OC(CO)C(OC2OC(CO)C(OC3OC(CO)C(OC4OC(CO)C(O)C(O)C4O)C(O)C3O)C(O)C2O)C(O)C1O	0.990543	1
OCC1OC(OC2C(O)C(O)C(O)OC2CO)C(O)C(O)C1O	0.991956	1
CCOCC1OC(OC)C(OCC)C(OCC)C1OC1OC(CO)C(OC)C(O)C1O	0.782512	1
OCC1OC(OC2C(O)C(O)C(O)OC2CO)C(O)C(O)C1O	0.991956	1
OCC1OC(O)C(O)C(O)C1O	0.96723	1
COC1C(O)C(O)C(OCC2OC(OC3C(O)C(O)C(C)OC3CO)C(O)C(O)C2OC2OC(CO)C(OC)C(O)C2OCC(C)(O)CO)OC1CO	0.988425	1
CC1(C)CCC2(C(O)CC3(C)C(=CCC4C5(C)CCC(OC6OC(C(O)C(O)C6OC6OC(CO)C(O)C(O)C6O)C(O)=O)C(C)(C=O)C5CCC34C)C2C1)C(O)=O	0.893657	1
CC1OC(OC2C(O)C(OC(OC3CCC4(C)C(CCC5(C)C4CC=C4C6CC(C)(C)CCC6(C(O)CC54C)C(O)=O)C3(C)C=O)C2OC2OC(CO)C(O)C(O)C2O)C(O)=O)C(O)C(O)C1O	0.886354	1
CC1(C)CCC2(C(O)CC3(C)C(=CCC4C5(C)CCC(OC6OC(C(O)C(OC7OCC(O)C(O)C7O)C6OC6OC(CO)C(O)C(O)C6O)C(O)=O)C(C)(C=O)C5CCC34C)C2C1)C(O)=O	0.88978	1
CC1OC(OC2C(O)C(OC3OC(C)C(OC(C)=O)C(O)C3O)C(C)OC2OC(=O)C23CCC(C)(C)CC2C2=CCC4C5(C)CCC(OC6OC(C(O)C(OC7OCC(O)C(O)C7O)C6OC6OC(CO)C(O)C(O)C6O)C(O)=O)C(C)(C=O)C5CCC4(C)C2(C)CC3O)C(O)C(O)C1OC1OCC(O)C(OC2OCC(O)C(O)C2O)C1O	0.893663	1
COC(=O)C(\C)=C/CCC(C)C1CCC2(C)C3CCC(C(C)=C)C4(CCC(O)=O)CC34CCC12C	0.626304	1
C\C=C(\C)C(=O)OC1C(OC(C)=O)C2(CO)C(O)CC3(C)C(=CCC4C5(C)CCC(OC6OC(C(O)C(OC7OCC(O)C(O)C7OC7OCC(O)C(O)C7O)C6OC6OC(CO)C(O)C(O)C6O)C(O)=O)C(C)(C=O)C5CCC34C)C2CC1(C)C	0.85455	1
C\C=C(\C)C(=O)OC1C(O)C2(COC(C)=O)C(O)CC3(C)C(=CCC4C5(C)CCC(OC6OC(C(O)C(OC7OCC(O)C(O)C7OC7OCC(O)C(O)C7O)C6OC6OC(CO)C(O)C(O)C6O)C(O)=O)C(C)(C=O)C5CCC34C)C2CC1(C)C	0.85455	1
CC12CCCC3(OC1=O)C1CCC4(CC1(CC4=C)C(C23)C(O)=O)OC1OC(CO)C(O)C(O)C1O	0.5	1
CC1(C)CCC2(CCC3(C)C(=CCC4C5(C)CCC(OC6OC(C(O)C(OC(OCC(O)=O)C(O)C(O)=O)C6O)C(O)=O)C(C)(CO)C5CCC34C)C2C1)C(=O)OC1OC(CO)C(O)C(O)C1O	0.833157	1
CC1(C)CCC2(CCC3(C)C(=CCC4C5(C)CCC(OC6OC(C(O)C(OC(OCC(O)=O)C(O)C(O)=O)C6O)C(O)=O)C(C)(CO)C5CCC34C)C2C1)C(O)=O	0.793772	1
CC(=O)C1CCC(C)=CC1	0.766056	1
COC1=CC(=O)C(O)=C(CCCCCCC\C=C\C\C=C\CC=C)C1=O	0.632932	1
OCC1NCCC(O)C1O	0.585715	1
CC1OC(OC2C(CO)OC(OC(C)(CC\C=C(/C)CC\C=C(\C)CC\C=C(/C)COC3OC(CO)C(O)C(O)C3O)C=C)C(O)C2O)C(O)C(O)C1O	0.971486	1
CC1OC(OCC2OC(OC\C(C)=C\CC\C(C)=C/CC\C(C)=C\CCC(C)(OC3OC(CO)C(OC4OC(C)C(O)C(O)C4O)C(O)C3O)C=C)C(O)C(O)C2O)C(O)C(O)C1O	0.958413	1
CC1OC(OCC2OC(OC\C(C)=C\CC\C(C)=C/CC\C(C)=C\CCC(C)(OC3OC(CO)C(O)C(O)C3O)C=C)C(OC3OC(CO)C(O)C(O)C3O)C(O)C2O)C(O)C(O)C1O	0.958413	1
NCCSCC(N)C(O)=O	0.936395	1
CC1(O)CSC(C)(O)CS1	0.672576	1
NC(CC1=CNC2=C1C=CC(Cl)=C2)C(O)=O	0.984359	1
CO[C@H]1[C@H](O)[C@@H](O)[C@H](O)[C@H](O)[C@@H]1O[C@H]1O[C@H](CO)[C@H](O)[C@H](O)[C@H]1O	0.970012	1
CC1OC(OC2C(O)C(OC3C(O)CC4(C)C(CCC5(C)C4CC=C4C6CC(C)(C)CCC6(CCC54C)C(=O)OC4OC(CO)C(O)C(O)C4O)C3(C)CO)OC(C2O)C(O)=O)C(O)C(O)C1O	0.820804	1
CC1=CC(=O)NS(=O)(=O)O1	0.99981	1
OCC1CNC(C1)C(O)=O	0.533492	1
NC(CS(=O)CC=C)C(O)=O	0.506336	1
OC[C@H](O)[C@@H](O)[C@H](O)[C@H](O)CO	0.950849	1
CC(=O)CCC1=CC=C(OC(C)=O)C=C1	0.517369	1
OC(=O)C(CC1=CC(O)=C(O)C=C1)OC(=O)C1C(C(C1C1=CC=C(O)C(O)=C1)C1=CC(O)=C(O)C=C1)C(=O)OC(CC1=CC=C(O)C(O)=C1)C(O)=O	0.752971	1
CCCCCCCCCCCCCCCCCC1=CC=CO1	0.841211	1
CCCCCCCCCCCCCCCC1=CC=CO1	0.89639	1
CC(C)C12CC1C(C)(CC2O)OC1OC(CO)C(O)C(O)C1O	0.74849	1
CC(C)(O)C12CC1C(C)(CC2O)OC1OC(CO)C(O)C(O)C1O	0.789136	1
CC(O)C(C)=O	0.834932	1
OC[C@H]1OC(O)[C@H](O)[C@@H](O)[C@H]1O	0.96723	1
OC[C@H]1O[C@@H](O)[C@H](O)[C@@H](O)[C@@H]1O	0.96723	1
OC[C@H]1O[C@H](O)[C@H](O)[C@@H](O)[C@@H]1O	0.96723	1
NC(CCCNC(O)=N)C(O)=O	0.577749	1
NC(CC1=CN=CN1)C(O)=O	0.993305	1
OCC1CNC(C1)C(O)=O	0.533492	1
OC1CCNC1C(O)=O	0.743921	1
OCC1OC(CO)(OC2OC(CO)C(O)C(O)C2OC2OC(CO)C(O)C(O)C2O)C(O)C1O	0.943458	1
Cl.N[C@@H](CCCNC(N)=N)C(O)=O	0.685211	1
CCC(\C=C\C(C)C1CCC2C3=CCC4CC(CCC4(C)C3CCC12C)OC1OC(CO)C(O)C(O)C1O)C(C)C	0.588657	1
CC(=O)C(C)=O	0.506893	1
CC(C)C(C)O	0.500372	1
CC(O)C(C)O	0.880617	1
COC1C(O)OC(C)C(O)C1O	0.693111	1
C[C@@]1(O)[C@@H](O)[C@H](O)[C@@H](O)[C@H](O)[C@H]1O	0.645465	1
COC1C(O)OC(CO)C1O	0.9715	1
C[C@@H](O)[C@H](N)C(O)=O	0.979021	1
CC(=O)CO	0.998361	1
NCC1=CC=CC=C1	0.502977	1
CCC(\C=C\C(C)C1CCC2C3=CCC4CC(CCC4(C)C3CCC12C)OC1OC(CO)C(OC2OC(CO)C(O)C(O)C2O)C(O)C1O)C(C)C	0.68456	1
CCC(\C=C\C(C)C1CCC2C3=CCC4CC(CCC4(C)C3CCC12C)OC1OC(CO)C(O)C(O)C1OC1OC(CO)C(O)C(O)C1OC1OC(CO)C(O)C(O)C1O)C(C)C	0.868033	1
COC1=CC=CC=C1	0.570143	1
CCC(C)C(N)C(O)=O	0.801631	1
OC[C@H]1OC(O[C@H]2[C@H](O)[C@@H](O)C(O[C@H]3[C@H](O)[C@@H](O)[C@@H](O)O[C@@H]3CO)O[C@@H]2CO)[C@H](O)[C@@H](O)[C@@H]1O	0.996379	1
CO[C@H]1[C@H](O)[C@@H](O)[C@H](O)[C@@H](OC)[C@H]1O	0.787072	1
C[Se]CCC(N)C(O)=O	0.890827	1
CSCCC(N)C(O)=O	0.959947	1
COC1=CC=CC(C(O)=O)=C1O	0.505348	1
[K+].CC1=CC(=O)NS(=O)(=O)O1	0.999902	1
NC(N)=O	0.948222	1
OCC(O)C(O)=O	0.501182	1
CC(C)C(=O)C(O)=O	0.829439	1
CC1OC(OCC2OC(OC3C(O)C(C)OC(OC\C(C)=C\CC\C(C)=C/CC\C(C)=C\CCC(C)(OC4OC(CO)C(O)C(O)C4OC4OC(CO)C(O)C(O)C4O)C=C)C3O)C(O)C(O)C2O)C(OC(=O)C(\C)=C/C(O)C\C(C)=C/CC\C(C)=C/CCC(C)(OC2OC(CO)C(O)C(O)C2O)C=C)C(O)C1O	0.795197	1
CC(C1CCC2C3=CC(=O)C4CC(CCC4(C)C3CCC12C)OC1OC(CO)C(O)C(O)C1OC1OC(C)C(O)C(O)C1O)C1CCC(C)C(OC2OC(C)C(O)C(O)C2O)O1	0.836557	1
OC[C@H](O)[C@H](O)[C@@H](O)C=O	0.998673	1
OCC1OC(CO)(OC2OC(COC3OC(COC4OC(CO)C(O)C(O)C4O)C(O)C(O)C3O)C(O)C(O)C2O)C(O)C1O	0.998787	1
OCC(O)C(O)C1OC(O)(CO)C(O)C(O)C1O	0.964917	1
OCC1OC(CO)(OC2OC(COC3OC(CO)C(O)C(O)C3O)C(O)C(O)C2O)C(O)C1O	0.997857	1
OCC(O)C(O)C(O)C(O)C(O)CO	0.938416	1
C[Se]CCC(N)C(O)=O	0.890827	1
CCC(C)C(N)C(O)=O	0.801631	1
COC1=CC=CC(OC)=C1O	0.503063	1
CC1=CC=CC=C1	0.556329	1
CCC(CCC(C)C1CCC2C3=CCC4CC(CCC4(C)C3CCC12C)OC1OC(CO)C(O)C(O)C1O)C(C)C	0.747618	1
CC(C)CN	0.64088	1
CC(=O)OC1CC(CC2=CCC3C4CCC(C(C)(O)C5CC(C)=C(C)C(=O)O5)C4(C)CCC3C12C)OC1OC(CO)C(O)C(O)C1O	0.503979	1
CCOC(=O)COC1=CC=C(C)C=C1	0.815333	1
CCCCCCCCCC1=NNC=C1	0.773582	1
CO[C@@H]1[C@@H](O)[C@@H](O)[C@H](O)[C@H](O)[C@H]1O	0.804011	1
O[C@H]1[C@@H](O)[C@H](O)[C@H](O)[C@@H](O)[C@@H]1O	0.85228	1
CO[C@H]1[C@H](O)[C@@H](O)[C@H](O)[C@H](O)[C@H]1O	0.804011	1
CO[C@@H]1[C@@H](O)[C@@H](O)[C@H](O)[C@H](O)[C@H]1O	0.804011	1
OCC(O)C(O)C(O)C(=O)CO.OCC1OC(O)(CO)C(O)C1O.OCC1(O)OCC(O)C(O)C1O	0.99862	1
OCC(O)C(O)C(O)C(O)C=O.OCC(O)C1OC(O)C(O)C1O.OCC1OC(O)C(O)C(O)C1O	0.998725	1
CC[C@H](N)C(O)=O	0.948188	1
OCC1=CC=CO1	0.954031	1
CC(=O)OCC1=CC=CO1	0.966672	1
COCC1=CC=CO1	0.976567	1
[H][C@@](O)(CO[C@@]1([H])O[C@]([H])(CO[C@@]2([H])O[C@]([H])(CO)[C@@]([H])(O)[C@]([H])(O)[C@@]2([H])O)[C@@]([H])(O)[C@]([H])(O)[C@@]1([H])O)[C@@]([H])(O)[C@]([H])(O)[C@@]([H])(O)C=O	0.998965	1
OCC(O)C1OC(O)(CO)C(O)C(O)C1O	0.964917	1
NC(CCC(O)=NC1(O)CC1)C(O)=O	0.666809	1
C[Se]CC(N)C(O)=O	0.693181	1
NC(=O)NC(NC(N)=O)C(O)=O	0.686015	1
CNCC1=CC=CC=C1	0.552846	1
NC(CSCC=C)C(O)=O	0.609684	1
CSCC(N)C(O)=O	0.950604	1
CCCSCC(N)C(O)=O	0.939878	1
N[C@@H](CS)C(O)=O	0.562554	1
CC[C@@H](N)C(O)=O	0.948188	1
NC[C@H](O)CC[C@H](N)C(O)=O	0.515494	1
CSCC[C@H](N)C(O)=O	0.959947	1
COC1=CC(=O)C(OC)=CC1=O	0.703358	1
CC(C1CCC2C3=CC(=O)C4CC(CCC4(C)C3CCC12C)OC1OC(CO)C(O)C(O)C1OC1OC(C)C(O)C(O)C1O)C1CCC(C)C(O)O1	0.802472	1
OC[C@H]1OC(O)[C@H](O)[C@@H](O)[C@H]1O	0.96723	1
CC1=CC=CO1	0.961204	1
NC(CO)C(O)=O	0.835941	1
CC(C)C(N)C(O)=O	0.95516	1
CC1OC(OC(=O)C23CCC(C)(C)CC2C2=CCC4C5(C)CCC(OC6OC(C(O)C(O)C6OC6OC(CO)C(O)C(O)C6O)C(O)=O)C(C)(C=O)C5CCC4(C)C2(C)CC3)C(OC2OC(C)C(OC3OCC(O)C(OC4OCC(O)C(O)C4O)C3O)C(O)C2O)C(O)C1O	0.893663	1
CC1OC(OC(=O)C23CCC(C)(C)CC2C2=CCC4C5(C)CCC(OC6OC(C(O)C(O)C6OC6OC(CO)C(O)C(O)C6O)C(O)=O)C(C)(C=O)C5CCC4(C)C2(C)CC3O)C(OC2OC(C)C(OC3OCC(O)C(O)C3O)C(O)C2OC2OC(CO)C(O)C(O)C2O)C(O)C1O	0.893663	1
CC1OC(OC(=O)C23CCC(C)(C)CC2C2=CCC4C5(C)CCC(OC6OC(C(O)C(OC7OCC(O)C(O)C7O)C6OC6OC(CO)C(O)C(O)C6O)C(O)=O)C(C)(C=O)C5CCC4(C)C2(C)CC3O)C(OC2OC(C)C(OC3OCC(O)C(O)C3O)C(O)C2OC2OC(CO)C(O)C(O)C2O)C(O)C1O	0.893663	1
CC(C)CCCC(C)C1CCC2(C)C3CCC4CC(O)CCC44CC34CCC12C	0.50348	1
CC1(C)CO1	0.562731	1
C1=CC=CC=C1	0.577707	1
CCC(SC)SS\C=C\C	0.535514	1
NC(C1CC1C(O)=O)C(O)=O	0.897366	1
NCCCC[C@H](N)C(O)=O	0.829435	1
OC(=O)C1=CC2=CC(F)=CC=C2N1	0.800873	1
[H][C@@]1(O)[C@@]([H])(O)[C@@]([H])(F)O[C@]([H])(CO)[C@@]1([H])O	0.640581	1
CC1(C)CCC2(CCC3(C)C(=CCC4C5(C)CC(O)C(O)C(C)(CO)C5CCC34C)C2C1O)C(=O)OC1OC(CO)C(O)C(O)C1O	0.677601	1
CC1(C)CC2C3=CCC4C5(C)CCC(O)C(C)(CO)C5CCC4(C)C3(C)CCC2(C)C(O)C1O	0.50037	1
CC1(C)CCC2(C(O)CC3(C)C(=CCC4C5(C)CCC(OC6OC(COC7OCC(O)C(O)C7OC7OCC(O)C(O)C7O)C(O)C(O)C6O)C(C)(C)C5CCC34C)C2C1)C(O)=O	0.524328	1
CC1(C)CCC2(CCC3(C)C(=CCC4C5(C)CCC(OC6OC(C(O)C(O)C6O)C(O)=O)C(C)(C=O)C5CCC34C)C2C1)C(O)=O	0.825566	1
CC1(C)C(CCC2(C=O)C1CCC1(C)C2CCC2C3=CC(C)(CCC3(C)CCC12C)C(O)=O)OC1OC(C(O)C(O)C1OC1OC(C(O)C(O)C1O)C(O)=O)C(O)=O	0.89531	1
CC1OC(OC2C(CO)OC(OC3CC4(C)C(CCC5(C)C4CC=C4C6CC(C)(C)CCC6(CO)CCC54C)C(C)(C)C3OC3OC(CO)C(OC4OC(C)C(O)C(O)C4O)C(O)C3O)C(O)C2O)C(O)C(O)C1O	0.766372	1
CC1(C)CCC2(CCC3(C)C(=CCC4C5(C)CCC(OC6OC(C(O)C(O)C6OC6OC(CO)C(O)C(O)C6O)C(O)=O)C(C)(C)C5CCC34C)C2C1)C(=O)OC1OC(CO)C(O)C(O)C1O	0.833167	1
CC1(C)CCC2(CCC3(C)C(=CCC4C5(C)CCC(OC6OC(C(OC7OC(CO)C(O)C7O)C(O)C6O)C(O)=O)C(C)(C)C5CCC34C)C2C1)C(=O)OC1OC(CO)C(O)C(O)C1O	0.835616	1
CC1(C)CCC2(CCC3(C)C(=CCC4C5(C)CCC(OC6OC(C(OC7OCC(O)C(OC8OC(CO)C(O)C(O)C8O)C7O)C(O)C6O)C(O)=O)C(C)(C)C5CCC34C)C2C1)C(=O)OC1OC(CO)C(O)C(O)C1O	0.502575	1
CC1(C)CCC2(CCC3(C)C(=CCC4C5(C)CCC(OC6OC(C(O)C(OC7OC(CO)C(O)C(O)C7O)C6O)C(O)=O)C(C)(CO)C5CCC34C)C2C1)C(O)=O	0.609612	1
CC1OC(OC2C(OC3C(O)C(O)C(OC3OC3CCC4(C)C(CCC5(C)C4CC=C4C6CC(C)(C)CC(OC7OCC(O)C(O)C7OC7OC(CO)C(O)C(O)C7O)C6(C)CCC54C)C3(C)CO)C(O)=O)OC(CO)C(O)C2OC2OC(CO)C(O)C(O)C2O)C(O)C(O)C1O	0.836492	1
CC1=C(O)C(=O)CC(OC2CC(C)(C)CC3C4=CCC5C6(C)CCC(OC7OC(C(O)C(O)C7OC7OC(C(O)C(O)C7OC7OC(CO)C(O)C(O)C7O)C(O)=O)C(O)=O)C(C)(CO)C6CCC5(C)C4(C)CCC23C)O1	0.877803	1
CC1OC(OC2C(O)C(O)C(OC2OC2C(O)C(O)C(OC2OC2CCC3(C)C(CCC4(C)C3CC=C3C5CC(C)(C)CC(OC6CC(=O)C(O)=C(C)O6)C5(C)CCC43C)C2(C)CO)C(O)=O)C(O)=O)C(O)C(O)C1O	0.877803	1
CC1(C)CCC2(CCC3(C)C(=CCC4C5(C)CCC(OC6OCC(O)C(O)C6OC6OC(CO)C(O)C(O)C6OC6OCC(O)C(O)C6O)C(C)(CO)C5CCC34C)C2C1)C(O)=O	0.504414	1
CC1(C)CCC2(CCC3(C)C(=CCC4C5(C)CC(O)C(OC6OC(CO)C(O)C(O)C6O)C(C)(C5CCC34C)C(O)=O)C2C1)C(O)=O	0.691054	1
CC(NC(=O)C(N)CC(O)=O)NC(=O)N(C)C(C)(C)C	0.998472	1
CC(CCC(=C)C(C)CO)C1CCC2(C)C3CCC4C5(CC35CCC12C)CCC(=O)C4(C)C	0.924857	1
COC(=O)C(CC1=CC=CC=C1)NC(=O)C(CC(O)=O)NCCC(C)(C)C	0.814293	1
CC(CC(O)\C=C(\C)C(O)=O)C1CCC2(C)C3CCC4C5(CC35CCC12C)CCC(O)C4(C)C	0.687555	1
CC(CC(O)\C=C(\C)C(O)=O)C1CCC2(C)C3CCC4C5(CC35CCC12C)CCC(=O)C4(C)C	0.668929	1
CC1=CC2OC3(CO)CC(O)CC3(C)C2(C)CC1	0.5	1
CC1=CC2OC3C(O)C(O)C(C)(C33CO3)C2(CO)CC1OC(=O)CC(C)(C)O	0.507876	1
CC(CCC=C(C)C)C1C(CC2(C)C3C(O)C=C4C(CCC(OC5OCC(O)C(O)C5O)C4(C)C)C3(C)CCC12C)OC1OC(CO)C(O)C(O)C1O	0.644393	1
CC(CCC=C(C)C)C1C(CC2(C)C3C(O)C=C4C(CCC(OC5OCC(O)C(O)C5O)C4(C)C)C3(C)CCC12C)OC1OC(COC(C)=O)C(OC(C)=O)C(O)C1O	0.604165	1
CC(CCC=C(C)C)C1C(O)CC2(C)C3C(O)C=C4C(CCC(OC5OCC(O)C(O)C5O)C4(C)C)C3(C)CCC12C	0.6577	1
COC1C=C2C(CCC(OC3OCC(O)C(O)C3O)C2(C)C)C2(C)CCC3(C)C(C(C)CCC=C(C)C)C(CC3(C)C12)OC1OC(CO)C(O)C(O)C1O	0.694945	1
COC1C=C2C(CCC(OC3OCC(O)C(O)C3O)C2(C)C)C2(C)CCC3(C)C(C(C)CCC=C(C)C)C(CC3(C)C12)OC1OC(COC(C)=O)C(OC(C)=O)C(O)C1O	0.598771	1
CC(CCC=C(C)C)C1C(CC2(C)C3C(O)C=C4C(CCC(OC5OCC(O)C(O)C5O)C4(C)C)C3(C)CCC12C)OC1OC(CO)C(OC(C)=O)C(O)C1O	0.604233	1
OCC1OC(OC2C(O)C(O)C(O)OC2CO)C(O)C(O)C1O	0.991956	1
NC(=O)C(Br)(Br)C#N	0.705129	1
CC1(CCC2(CCC3(C)C(=CCC4C5(C)CC(O)C(OC6OCC(O)C(O)C6O)C(C)(CO)C5CCC34C)C2C1)C(O)=O)C(O)=O	0.743853	1
COC(=O)C1(C)CCC2(CCC3(C)C(=CCC4C5(C)CC(O)C(OC6OCC(O)C(O)C6O)C(C)(CO)C5CCC34C)C2C1)C(O)=O	0.743853	1
COC(=O)C1(C)CCC2(CCC3(C)C(=CCC4C5(C)CC(O)C(OC6OCC(OC7OC(CO)C(O)C(O)C7O)C(O)C6O)C(C)(CO)C5CCC34C)C2C1)C(O)=O	0.784622	1
COC(=O)C1(C)CCC2(CCC3(C)C(=CCC4C5(C)CC(O)C(OC6OCC(OC7OC(CO)C(O)C(O)C7O)C(O)C6O)C(C)(CO)C5CCC34C)C2C1)C(=O)OC1OC(CO)C(O)C(O)C1O	0.784622	1
COC(=O)C1(C)CCC2(CCC3(C)C(=CCC4C5(C)CCC(OC6OCC(OC7OC(CO)C(O)C(O)C7O)C(O)C6O)C(C)(CO)C5CCC34C)C2C1)C(O)=O	0.756576	1
COC(=O)C1(C)CCC2(CCC3(C)C(=CCC4C5(C)CCC(OC6OCC(O)C(O)C6O)C(C)(CO)C5CCC34C)C2C1)C(O)=O	0.76661	1
CC1OC(OC2C(O)C(O)C(CO)OC2OC2C(O)C(O)C(OC2OC2CCC3(C)C(CCC4(C)C3CC=C3C5CC(C)(C)CC(O)C5(C)CCC43C)C2(C)CO)C(O)=O)C(O)C(O)C1O	0.836492	1
CC1OC(OC2C(O)C(O)COC2OC2C(O)C(O)C(OC2OC2CCC3(C)C(CCC4(C)C3CC=C3C5CC(C)(C)CC(O)C5(C)CCC43C)C2(C)CO)C(O)=O)C(O)C(O)C1O	0.836492	1
CC1(C)CC(O)C2(C)CCC3(C)C(=CCC4C5(C)CCC(OC6OC(C(O)C(O)C6OC6OC(CO)C(O)C(O)C6O)C(O)=O)C(C)(CO)C5CCC34C)C2C1	0.804527	1
CC1(C)CC2C3=CCC4C5(C)CCC(O)C(C)(CO)C5CCC4(C)C3(C)CCC2(C)C(=O)C1	0.5	1
CC(=C)C1CCC(=CC1)C(O)=O	0.653178	1
CC1(C)C(O)CCC2(C)C1CCC1(C)C2C(=O)C=C2C3CC(C)(C(O)CC3(C)CCC12C)C(O)=O	0.500371	1
CC1(C)CCC2(CCC3(C)C(=CCC4C5(C)CC(O)C(OC6OC(C(O)C(O)C6O)C(O)=O)C(C)(C5CCC34C)C(O)=O)C2C1)C(O)=O	0.792754	1
COC1=C(OC)C(=O)C(C\C=C(/C)CC\C=C(/C)CC\C=C(/C)CC\C=C(/C)CC\C=C(/C)CC\C=C(/C)CC\C=C(/C)CC\C=C(/C)CC\C=C(/C)CCC=C(C)C)=C(C)C1=O	0.672664	1
COC1=C(OC)C(=O)C(C\C=C(/C)CC\C=C(/C)CC\C=C(/C)CC\C=C(/C)CC\C=C(/C)CC\C=C(\C)CC\C=C(\C)CC\C=C(/C)CCC=C(C)C)=C(C)C1=O	0.672664	1
NC(CC1=CC=CC=C1)C(O)=O	0.821102	1
CC(=C)C1CC=C(C)CC1O	0.530625	1
CC(CC(=O)C=C(C)C)C1CCC(C)(O)C=C1	0.545753	1
[O--].[O--].[O--].[Fe+3].[Fe+3]	0.516931	1
C\C=C\C=C/C=O	0.868324	1
CC(C)=CCCC(C)(O)C1CCC2(C)C1C(O)CC1C3(C)CCC(O)C(C)(C)C3C(CC21C)OC1OC(CO)C(O)C(O)C1OC1OC(CO)C(O)C(O)C1O	0.846803	1
CC(O)C(O)CO	0.906757	1
CC1(C)C(CCC2(C)C1CCC1(C)C2CC=C2C3CC(=C)CCC3(CCC12C)C(=O)OC1OC(CO)C(O)C(O)C1O)OC1OC(C(O)C(OC(OCC(O)=O)C(O)C(O)=O)C1O)C(O)=O	0.691635	1
CC1(C)C(CCC2(C)C1CCC1(C)C2CC=C2C3CC(=C)CCC3(CCC12C)C(=O)OC1OC(CO)C(O)C(O)C1O)OC1OC(C(O)C(OC2OCC(O)C(O)C2O)C1O)C(O)=O	0.519522	1
CC1(CO)CC(O)C2(C)CCC3(C)C(=CCC4C5(C)CCC(OC6OCC(O)C(OC7OCC(O)C(O)C7O)C6O)C(C)(CO)C5CCC34C)C2C1	0.798831	1
NS(O)(=O)=O	0.640234	1
[NH4+].[OH-]	0.900823	1
CCC1OC1\C=C\C=O	0.682535	1
CC1(C)CCC2(CCC3(C)C(=CCC4C5(C)CCC(OC6OC(COC7OCC(O)C(O)C7OC7OCC(O)C(O)C7O)C(O)C(O)C6OC6OC(CO)C(O)C(O)C6O)C(C)(C)C5CCC34C)C2C1)C(O)=O	0.733566	1
CC1(C)CCC2(CCC3(C)C(=CCC4C5(C)CCC(OC6OC(C(OC7OC(CO)C(O)C(O)C7O)C(OC7OC(CO)C(O)C(O)C7O)C6O)C(O)=O)C(C)(C)C5CCC34C)C2C1)C(=O)OC1OC(CO)C(O)C(O)C1O	0.713563	1
CC12CC(O)C(OC3OC(C(O)C(O)C3O)C(O)=O)C(C)(C1CCC1(C)C2CC=C2C3CC(=C)CCC3(CCC12C)C(=O)OC1OC(CO)C(O)C(O)C1O)C(O)=O	0.820804	1
CC(=O)C1=C(C)C=CO1	0.589261	1
CCC(=O)C1=CCCCN1	0.934044	1
CCC1=NC(C)=CN=C1C=C	0.526153	1
[H][C@@]1(O)O[C@]([H])(CO)[C@]([H])(O)[C@]([H])(O[C@]2([H])O[C@]([H])(CO)[C@@]([H])(O[C@]3([H])O[C@]([H])(CO[C@]4([H])O[C@]([H])(CO)[C@@]([H])(O[C@]5([H])O[C@]([H])(CO)[C@]([H])(O)[C@]([H])(O)[C@@]5([H])O)[C@]([H])(O)[C@@]4([H])N=C(C)O)[C@]([H])(O)[C@]([H])(O[C@]4([H])O[C@]([H])(CO)[C@@]([H])(O[C@]5([H])O[C@]([H])(CO)[C@]([H])(O)[C@]([H])(O)[C@@]5([H])O)[C@]([H])(O)[C@@]4([H])N=C(C)O)[C@@]3([H])O…	0.968434	1
OC1CNC(C1)C(O)=O	0.934215	1
CC1(C)CCC2(O)C(C1)C1=CCC3C4(C)CCC(OC5OC(C(OC6OC(CO)C(O)C(O)C6OC6OC(CO)C(O)C(O)C6O)C(O)C5OC5OC(CO)C(O)C(O)C5O)C(O)=O)C(C)(C)C4CCC3(C)C1(C)CC2=O	0.814927	1
CC(=O)OC12CCC(C)(C)CC1C1=CCC3C4(C)CCC(OC5OC(C(OC6OC(CO)C(O)C(O)C6OC6OC(CO)C(O)C(O)C6O)C(O)C5OC5OC(CO)C(O)C(O)C5O)C(O)=O)C(C)(C)C4CCC3(C)C1(C)CC2=O	0.567882	1
CC(C)C12CC1C(=C)CC2	0.518187	1
CC(C)[C@]12C[C@H]1C(=C)CC2	0.518187	1
CC12CCCC(C)(C1CCC13CC(=C)C(C1)(CCC23)OC1OC(CO)C(O)C(O)C1OC1OC(CO)C(O)C(O)C1O)C(=O)OC1OC(CO)C(O)C(O)C1O	0.979501	1
CC12CCCC(C)(C1CCC13CC(=C)C(C1)(CCC23)OC1OC(CO)C(O)C(O)C1OC1OC(CO)C(O)C(O)C1O)C(=O)OC1OC(CO)C(O)C(O)C1OC1OC(CO)C(O)C(O)C1O	0.979501	1
CC1OC(OC2C(OC34CC5(CC3=C)CCC3C(C)(CCCC3(C)C(=O)OC3OC(CO)C(O)C(O)C3O)C5CC4)OC(CO)C(O)C2OC2OC(CO)C(O)C(O)C2O)C(O)C(O)C1O	0.979501	1
CC12CCCC(C)(C1CCC13CC(=C)C(C1)(CCC23)OC1OC(CO)C(O)C(OC2OC(CO)C(O)C(O)C2O)C1OC1OC(CO)C(O)C(O)C1O)C(=O)OC1OC(CO)C(O)C(O)C1OC1OC(CO)C(O)C(O)C1O	0.979501	1
CC12CCCC(C)(C1CCC13CC(=C)C(C1)(CCC23)OC1OC(CO)C(O)C(OC2OC(CO)C(O)C(O)C2O)C1OC1OC(CO)C(O)C(O)C1O)C(O)=O	0.979501	1
CC12CCCC(C)(C1CCC13CC(=C)C(C1)(CCC23)OC1OC(CO)C(O)C(OC2OC(CO)C(O)C(O)C2O)C1OC1OC(CO)C(O)C(O)C1O)C(=O)OC1OC(CO)C(O)C(O)C1O	0.979501	1
CC(=C)C1CCC(C)=CC1	0.800567	1
[H][C@]1(CC=C(C)C=C1)C(C)C	0.511579	1
CC(C)=CCCC(C)(O)C1CCC2(C)C1C(O)CC1C3(C)CCC(OC4OC(COC5OCC(O)C(O)C5O)C(O)C(O)C4O)C(C)(C)C3CCC21C	0.846803	1
CC(C(O)C(O)C=C(C)C)C1CCC2(C)C3CC=C4C(CCC(OC5OC(COC6OC(CO)C(O)C(O)C6O)C(O)C(O)C5O)C4(C)C)C3(C)CCC12C	0.808553	1
CC(CC(O)C(O)C(C)(C)O)C1CCC2(C)C3CC=C4C(CCC(OC5OC(COC6OC(CO)C(O)C(O)C6O)C(O)C(O)C5O)C4(C)C)C3(C)CCC12C	0.825008	1
CC(C)C(=O)OCCC1=CC=CC=C1	0.585792	1
C\C(CO)=C\CC\C(C)=C\COC1OC(CO)C(O)C(O)C1O	0.568005	1
C\C(CO)=C\CC\C(C)=C\COC1OC(CO)C(O)C(O)C1O	0.568005	1
CC12C3C(C(O)=O)C45CC(=C)C(O)(C4)CCC5C3(CC(OC3OC(CO)C(O)C(O)C3O)C1O)OC2=O	0.5	1
CC12CCCC(C)(C1C(C(O)=O)C13CC(CCC21)C(=C)C3)C(O)=O	0.500007	1
CC1(CCCC2(C=O)C3CCC4CC3(CC4=C)C(C12)C(O)=O)C(O)=O	0.500001	1
CC1(CCCC2(C3CCC4CC3(CC4=C)C(C12)C(O)=O)C(O)=O)C(O)=O	0.500007	1
CC(=O)SCC1=CC=CO1	0.945943	1
CC(=C)[C@@H]1CC=C(C)[C@@H](O)C1	0.759938	1
CC(=C)[C@@H]1CC=C(C)C(=O)C1	0.581002	1
CC1(CCCC2(C)C1CCC13CC(CCC21O)C(O)(CO)C3)C(=O)OC1OC(CO)C(O)C(O)C1O	0.500589	1
C\C(\C=C\C=C(/C)C(O)=O)=C\C=C\C=C(/C)\C=C\C=C(\C)C(O)=O	0.500006	1
CC(=C)C1CC=C(C)C(CCC2C(=C)CCC3C(C)(C)C(CCC23C)OC2OC(CO)C(O)C(O)C2O)C1(C)CCC(O)=O	0.526926	1
CCCCCC1OC1\C=C\C=O	0.515431	1
NC(CCC1=C(CC(N)C(O)=O)C(O)=C[N+](CCCCC(N)C([O-])=O)=C1)C(O)=O	0.500067	1
CC(=C)C1CCC2(C)OC2C1	0.502269	1
CC(C(O)C(O)C(O)C(C)(C)O)C1CCC2(C)C3CC=C4C(CCC(OC5OC(COC6OC(CO)C(O)C(O)C6O)C(OC6OCC(O)C(O)C6O)C(O)C5O)C4(C)C)C3(C)CCC12C	0.896138	1
CC(=O)C1=CC(=O)CC(CO)N1	0.565578	1
C\C=C\C=C1/C(C)=CCCC1(C)C	0.666403	1
COC(=O)C\N=C(/O)CC(C)(O)CC(=O)OC1CC2(C)C(CCC3=C2CC(O)C2(C)C(CCC32C)C(CO)CCC(O)C(C)(C)O)C(C)(C)C1O	0.506787	1
[H]C(=O)C1=CCC(CC1)C(C)=C	0.51685	1
CC(CCC=C(C)C)C12CC1C(C)(O)CC2	0.51645	1
CC1=CCC(O)(CC1)C1CC1	0.665088	1
CC(=O)\C=C\C1=C(C)C(O)C(CC1(C)C)OC1OC(CO)C(O)C(O)C1O	0.559002	1
CC(=C)[C@@H]1CCC(C)=CC1	0.800567	1
CC(=O)C1=CC=C(C)O1	0.979518	1
OC1=CC(O)=CC(O)=C1	0.829145	1
C\C=C\C=C/C=O	0.868324	1
CC12CCC(C)(CC1C1=CC(=O)C3C4(C)CCC(O)C(C)(CO)C4CCC3(C)C1(C)CC2)C(O)=O	0.500186	1
CC1(C)CCC2(CCC3(C)C(=CCC4C5(C)CCC(OC6OC(CO)C(O)C(O)C6O)C(C)(C5CCC34C)C(O)=O)C2C1)C(=O)OC1OC(COC2OC(CO)C(O)C(O)C2O)C(O)C(O)C1O	0.775314	1
CC(=C)C(CCC(C)(OC1OC(CO)C(O)C(O)C1O)C1CCC2(C)C1C(O)CC1C3(C)CCC(OC4OC(CO)C(O)C(O)C4OC4OC(CO)C(O)C(O)C4O)C(C)(C)C3CCC21C)OO	0.564458	1
CO[C@@H]1[C@@H](O)[C@@H](O)[C@H](O)[C@H](O[C@@H]2O[C@H](CO)[C@H](O)[C@H](O)[C@H]2O)[C@H]1O	0.969025	1
OC[C@H]1O[C@H](OC[C@H]2O[C@H](O[C@H]3[C@@H](O)[C@H](O)[C@H](O)[C@@H](O)[C@@H]3O)[C@H](O)[C@@H](O)[C@H]2O)[C@H](O)[C@@H](O)[C@H]1O	0.992339	1
OC[C@H]1O[C@H](OC[C@H]2O[C@H](OC[C@H]3O[C@H](O[C@H]4[C@@H](O)[C@H](O)[C@H](O)[C@@H](O)[C@@H]4O)[C@H](O)[C@@H](O)[C@H]3O)[C@H](O)[C@@H](O)[C@H]2O)[C@H](O)[C@@H](O)[C@H]1O	0.988749	1
COC(=O)C1(C)C(CCC2(C)C1CCC1(C)C2CC=C2C3CC(C)(C)C(OC(=O)C(\C)=C/C)C(OC(=O)C(\C)=C/C)C3(CO)C(O)C(O)C12C)OC1OC(C(O)C(OC2OCC(O)C(O)C2O)C1O)C(O)=O	0.805322	1
CCC(C)C(=O)OC1C(OC(=O)C(\C)=C/C)C(C)(C)CC2C3=CCC4C5(C)CCC(OC6OC(C(O)C(OC7OCC(O)C(O)C7O)C6O)C(O)=O)C(C)(C5CCC4(C)C3(C)C(O)C(O)C12CO)C(=O)OC	0.805314	1
CCC(C)C(=O)OC1C(OC(=O)C(\C)=C/C)C(C)(C)CC2C3=CCC4C5(C)CCC(OC6OC(C(O)C(OC7OCC(O)C(O)C7O)C6O)C(O)=O)C(C)(C5CCC4(C)C3(C)C(O)C(OC(C)=O)C12CO)C(=O)OC	0.802802	1
CC1OC(OC2C(COC3OC(CO)C(O)C(O)C3O)OC(OC3CCC4C(=CCC5C6(C)CC(O)C(C(C)(O)C(O)CCC(C)(C)O)C6(C)CC(=O)C45C)C3(C)C)C(O)C2O)C(O)C(O)C1O	0.741079	1
CC(C)(O)CCC(O)C(C)(O)C1C(O)CC2(C)C3CC=C4C(CCC(OC5OC(COC6OC(CO)C(O)C(O)C6O)C(O)C(O)C5O)C4(C)C)C3(C)C(=O)CC12C	0.652634	1
C\C(=C/CCC(C)(O)C=C)C(=O)OC1CC2(C(O)CC3(C)C(=CCC4C5(C)CCC(OC6OC(COC7OCC(O)C(O)C7OC7OCC(O)C(O)C7O)C(O)C(O)C6O)C(C)(C)C5CCC34C)C2CC1(C)C)C(O)=O	0.806477	1
OCC1NCC(O)C(O)C1O	0.822893	1
CC(C)=CCCC(C)(O)C1CCC2(C)C1C(O)CC1C3(C)CCC(O)C(C)(C)C3C(CC21C)OC1OC(CO)C(O)C(O)C1OC1OCC(O)C(O)C1O	0.846803	1
CC1(C)CC23[C@H]1CC[C@@]2(C)CCC[C@]3(C)O	0.505053	1
CCC1=CC=CS1	0.535497	1
CC1OC(OC2C(O)C(O)C(CO)OC2OC2CC3(C)C(CC(O)C4C(CCC34C)C(C)(O)CCC=C(C)C)C3(C)CCC(O)C(C)(C)C23)C(O)C(O)C1O	0.846803	1
CC(C\C=C\C(C)(C)O)C1CCC2(C)C3C=CC45OCC3(CCC12C)C4CCC(OC1OC(CO)C(O)C(O)C1O)C5(C)C	0.503843	1
C\C=C(\C)C(=O)OC1C(OC(C)=O)C2(CO)C(CC3(C)C(=CCC4C5(C)CCC(OC6OC(C(O)C(OC7OCC(O)C(O)C7OC7OCC(O)C(O)C7O)C6OC6OC(CO)C(O)C(O)C6O)C(O)=O)C(C)(C=O)C5CCC34C)C2CC1(C)C)OC(C)=O	0.85455	1
C\C=C(/C)C(=O)OC1C(O)C2(COC(C)=O)C(O)CC3(C)C(=CCC4C5(C)CCC(OC6OC(C(O)C(OC7OCC(O)C(O)C7OC7OCC(O)C(O)C7O)C6OC6OC(CO)C(O)C(O)C6O)C(O)=O)C(C)(C=O)C5CCC34C)C2CC1(C)C	0.85455	1
C\C=C(\C)C(=O)OC1C(OC(C)=O)C2(CO)C(O)CC3(C)C(=CCC4C5(C)CCC(OC6OC(C(O)C(OC7OCC(O)C(O)C7OC7OCC(O)C(O)C7O)C6OC6OC(CO)C(O)C(O)C6O)C(O)=O)C(C)(CO)C5CCC34C)C2CC1(C)C	0.813241	1
C\C=C(\C)C(=O)OC1CC(C)(C)CC2C3=CCC4C5(C)CCC(OC6OC(C(O)C(OC7OCC(O)C(O)C7OC7OCC(O)C(O)C7O)C6OC6OC(CO)C(O)C(O)C6O)C(O)=O)C(C)(C=O)C5CCC4(C)C3(C)CC(O)C12CO	0.873205	1
CC(=C)C1CCC(C)=CC1	0.800567	1
CC1CCC2(CCC3(C)C(=CCC4C3(C)CCC3C(C)(C)C(O)C(O)C(O)C43C)C2C1(C)O)C(=O)OC1OC(CO)C(O)C(O)C1OC1OC(CO)C(O)C(O)C1O	0.77193	1
CC1OC(OC2C(O)C(O)COC2OC2C(O)C(O)C(OC2OC2CCC3(C)C(CCC4(C)C3CC=C3C5CC(C)(CC(=O)C5(C)CCC43C)C(O)=O)C2(C)CO)C(O)=O)C(O)C(O)C1O	0.882399	1
CC(C)(OC1OC(COC2OCC(O)C(O)C2O)C(O)C(O)C1O)C1CCC(C)(O1)C=C	0.907646	1
CC12C=CC3=C(C=CO3)C1CCC13CC(CCC21)C(O)(CO)C3	0.500014	1
CC(=C)[C@@H]1CCC(C)=CC1	0.800567	1
CC(CC\C=C(/C)C(O)=O)C1CCC2(C)C3CCC4C5(CC35CCC12C)CCC(=O)C4(C)C	0.868675	1
CC(=C)[C@H]1CC=C(C)[C@@H](O)C1	0.759938	1
C\C(COC1OC(CO)C(O)C(O)C1O)=C/CCC(C)(O)C=C	0.503609	1
CC1CCC23OC12CC(CCC3C)C(C)=C	0.609256	1
CC(=C)C1CCC(\C=N\O)=CC1	0.840228	1
CC1CCC2(CCC3(C)C(=CCC4C5(C)CC(O)C(O)C(C)(CO)C5CCC34C)C2C1(C)O)C(=O)OC1OC(CO)C(O)C(O)C1O	0.723509	1
CC1(CCC2=C(CCC3C(C)(CCCC23C)C(O)=O)C1)C=C	0.500006	1
C\C(=C/C=C\C=C\C=C(/C)C#CC1=C(C)CC(O)CC1(C)C)\C=C1/OC(=O)C(\C=C\C23OC2(C)CC(O)CC3(C)C)=C1	0.500007	1
CC(C=O)C1CCC2(C)C3CC=C4C(CCC(OC5OC(COC6OC(CO)C(O)C(O)C6O)C(O)C(O)C5O)C4(C)C)C3(C)CCC12C	0.787789	1
C\C(\C=C\C=C(/C)C(O)=O)=C\C=C\C=C(/C)\C=C\C=C(\C)C(O)=O	0.500006	1
CC1(C)CC23[C@H]1CC[C@@]2(C)CCC[C@@]3(C)O	0.505053	1
CC(CCC(=C)C(C)C(O)=O)C1CCC2(C)C3CCC4C5(CC35CCC12C)CCC(O)C4(C)C	0.925035	1
[H][C@@]12CC[C@]3([H])[C@]4(C[C@@]14CC[C@]1(C)[C@H](CC[C@@]21C)[C@H](C)CCC(=C)C(C)C)CC[C@H](O)C3(C)C	0.919344	1
CC(CC\C=C(/C)C(O)=O)C1CCC2(C)C3CCC4C5(CC35CCC12C)CCC(O)C4(C)C	0.82347	1
CC1=CCC(CC1)C(=C)C\C=C\C(C)(C)O	0.797462	1
CC1=CC2OC3C(O)CC(C)(C33CO3)C2(C)CC1	0.530564	1
CC(C)C12CCC(C)(OO1)C=C2	0.517958	1
C\C(\C=C\C=C(/C)C(=O)OC1OC(COC2OC(CO)C(O)C(O)C2O)C(O)C(O)C1O)=C\C=C\C=C(/C)\C=C\C=C(\C)C(=O)OC1OC(COC2OC(CO)C(O)C(O)C2O)C(O)C(O)C1O	0.804942	1
OCC(OC1OC(CO)C(O)C(O)C1O)C(O)C(O)C(=O)CO	0.524588	1
CC(=C)[C@@H]1CC[C@@](C)(C=C)[C@@H](C1)C(C)=C	0.501056	1
CC(=C)C1CCC(C)(C=C)C(C1)C(C)=C	0.501056	1
CC(=C)C1CC=C(C)C(=O)C1	0.581002	1
CC(=C)[C@@H]1CC=C(C)C(=O)C1	0.581002	1
CC(=C)C1CC=C(C)C(=O)C1	0.581002	1
COC1=C(OC)C(=O)C(C\C=C(/C)CC\C=C(/C)CC\C=C(/C)CC\C=C(/C)CC\C=C(/C)CC\C=C(\C)CC\C=C(\C)CC\C=C(/C)CC\C=C(/C)CCC=C(C)C)=C(C)C1=O	0.672664	1
[H][C@@]1(CC=C(C)C=C1)C(C)C	0.511579	1
CC(=C)C1CCC2(C)CC(=O)C=C(C)C2(O)C1	0.638273	1
CC(C)C1=CC2(O)CCC3C(C)(CCCC3(C)C(O)=O)C2CC1=O	0.500375	1
OCC1OC(O)C(OC(=O)\C=C\C2=CC=CC=C2)C(O)C1O	0.505144	1
C\C(COC1OC(COC2OC(CO)C(O)C(O)C2O)C(O)C(O)C1O)=C\CCC(CO)C1CCC2(C)C3CCC4C5(CC35CCC12C)CCC(OC1OC(COC2OC(CO)C(O)C(O)C2O)C(O)C(O)C1O)C4(C)C	0.976402	1
C\C(\C=C\C=C(/C)C(O)=O)=C\C=C\C=C(/C)\C=C\C=C(\C)C(O)=O	0.500006	1
CC(CCC(C)C(C)=C)C1CCC2(C)C3CCC4C5(CC35CCC12C)CCC(O)C4(C)C	0.921089	1
CC(C\C=C\C(C)(C)O)C1CCC2(C)C3C(OC4OC(CO)C(O)C(O)C4O)C=C4C(CCC(O)C4(C)C)C3(CCC12C)C=O	0.901897	1
N1C=CC=C1	0.532832	1
CC(C)C(O)(CO)CC(O)C(C)C1CCC2(C)C3CCC4C5(CC35CCC12C)C(O)CC(O)C4(C)C(=O)OC1OC(CO)C(O)C(O)C1O	0.775625	1
CC(C)C(O)(CO)CCC(C)(O)C1CCC2(C)C3CCC4C5(CC35CCC12C)C(O)CC(O)C4(C)C(=O)OC1OC(CO)C(O)C(O)C1O	0.603315	1
CC(C)C(O)(CCC(C)(O)C1CCC2(C)C3CCC4C5(CC35CCC12C)C(O)CC(O)C4(C)C(=O)OC1OC(CO)C(O)C(O)C1O)COC1OC(CO)C(O)C(O)C1O	0.547292	1
CC(C)C(=O)CC(O)C(C)C1CCC2(C)C3CCC4C5(CC35CCC12C)C(O)CC(O)C4(C)C(O)=O	0.507804	1
CC(C)C(=O)CC(O)C(C)C1CCC2(C)C3CCC4C5(CC35CCC12C)C(O)CC(O)C4(C)C(=O)OC1OC(CO)C(O)C(O)C1O	0.863053	1
CC(CC(OC1OC(CO)C(O)C(O)C1O)C=C(C)C)C1CCC2(C)C3C(O)C=C4C(CCC(O)C4(C)C)C3(CCC12C)C=O	0.868659	1
CC(C)C(\C)=C\CC(C)C1CCC2(C)C3CCC4C5(CC35CCC12C)CCC(OC(C)=O)C4(C)C	0.853	1
CC(C)C(\C)=C\CC(C)C1CCC2(C)C3CCC4C5(CC35CCC12C)CCC(O)C4(C)C	0.833498	1
[H][C@@]12CC[C@]3([H])[C@]4(C[C@@]14CC[C@]1(C)[C@H](CC[C@@]21C)[C@H](C)CCCC(C)C)CC[C@H](O)C3(C)C	0.570114	1
CC(CCC(=C)C(C)C(O)=O)C1CCC2(C)C3CCC4C5(CC35CCC12C)CCC(=O)C4(C)C	0.979899	1
CC(CCC(C)=C(C)C)C1CCC2(C)C3CCC4C5(CC35CCC12C)CCC(O)C4(C)C	0.549608	1
CC(CCC=C(C)C)C1C(CC2(C)C3C(O)C=C4C(CCC(OC5OCC(O)C(O)C5O)C4(C)C)C3(C)CCC12C)OC1OC(COC(C)=O)C(O)C(O)C1O	0.57283	1
[H]C(=O)C1=CCC(CC1)C(C)=C	0.51685	1
CC(C)C1=C(O)C=C(C)C=C1	0.548272	1
CC(C)C1=CC=C(C)C=C1OC(C)=O	0.669953	1
COC1=C(C=CC(C)=C1)C(C)C	0.527469	1
CC(C)=CCCC(=C)C1CCC(C)=CC1	0.79465	1
CC(CCC(O)C(C)(C)O)C1CCC2(C)C3CCC4C5(CC35CCC12C)CCC(O)C4(C)C	0.949229	1
CC(CC\C=C(/C)CO)C1CCC2(C)C3CCC4C5(CC35CCC12C)CCC(O)C4(C)C	0.862102	1
CC(C)C(=C)CCC(C)C1CCC2(C)C3CCC4C(C)C(O)CCC44CC34CCC12C	0.542946	1
COC1=C(OC)C(=O)C(CC=C(C)CCC=C(C)CCC=C(C)CCC=C(C)CCC=C(C)CCC=C(C)C)=C(C)C1=O	0.672664	1
CC(C(O)C\C=C(\C)C(O)=O)C1CCC2(C)C3CCC4C5(CC35CCC12C)CCC(O)C4(C)C	0.808017	1
CC(CC\C=C(\CO)C(O)=O)C1CCC2(C)C3CCC4C5(CC35CCC12C)CCC(O)C4(C)C	0.837523	1
CC(C)[C@]12C[C@H]1C(=C)CC2	0.518187	1
[H]C(=O)C1=CCC(CC1)C(C)=C	0.51685	1
CC(=C)[C@@H]1CC=C(C)[C@H](O)C1	0.759938	1
CC(=C)C1CC=C(C)C(O)C1	0.759938	1
CC(=C)C1CCC(CO)=CC1	0.651473	1
CC(=C)[C@@H]1CCC(CO)=CC1	0.651473	1
CC(=C)[C@@H]1CCC(CO)=CC1	0.651473	1
C\C(\C=C\C1(O)C(C)=CC(=O)CC1(C)CO)=C/C(O)=O	0.565581	1
CC(C)=CC\C=C(\C)C1CCC(C)=CC1	0.760669	1
CC(C)C12CC1C(C)(O)CC2	0.619671	1
CC(C)[C@@]12C[C@H]1[C@@](C)(O)CC2	0.619671	1
CC(CC(C)=O)SCC1=CC=CO1	0.773388	1
CC1OCCC1S	0.506476	1
CC(C)=CCC\C(C)=C1/CCC(C)=CC1	0.617599	1
CC(C)=CCCC(=C)C1CCC(C)=CC1	0.79465	1
CC(C)=CCC\C(C)=C1/CCC(C)=CC1	0.617599	1
CC(C)SCC1=CC=CO1	0.922869	1
O=C\C(=C\C1=CC=CO1)C1=CC=CC=C1	0.768528	1
CCCCCCCC1=CC=CO1	0.917027	1
CC(CCCC(C)=C)C1=CCC(C)=CC1	0.737072	1
CC(C)=CC(=O)\C=C(\C)C1CCC(C)=CC1	0.796461	1
C\C(=C(/C)C(O)=O)C(O)=O	0.500107	1
CO[C@@H]1[C@@H](O)[C@@H](O)[C@H](O)[C@H](O[C@H]2O[C@H](CO[C@H]3O[C@H](CO[C@H]4O[C@H](CO)[C@H](O)[C@H](O)[C@H]4O)[C@H](O)[C@H](O)[C@H]3O)[C@H](O)[C@H](O)[C@H]2O)[C@H]1O	0.980949	1
CC1(CO)CCCC2(C)C3CCC4CC3(CC4C(O)=O)CCC12	0.500164	1
CC1OC(OC2C(O)C(OC(OC3CCC4(C)C(CCC5(C)C4CC=C4C6CC(C)(C)CCC6(CCC54C)C(=O)OC4OC(C)C(O)C(O)C4OC4OC(C)C(OC5OCC(O)C(O)C5O)C(OC5OC(CO)C(O)C(OC6OCC(O)C(O)C6O)C5O)C4O)C3(C)C=O)C2OC2OC(CO)C(O)C(O)C2O)C(O)=O)C(O)C(O)C1O	0.893662	1
CC1OC(OC2C(O)C(OC(OC3CCC4(C)C(CCC5(C)C4CC=C4C6CC(C)(C)CCC6(C(O)CC54C)C(=O)OC4OC(C)C(O)C(O)C4OC4OC(C)C(OC5OCC(O)C(O)C5O)C(OC5OC(CO)C(O)C(OC6OCC(O)C(O)C6O)C5O)C4O)C3(C)C=O)C2OC2OC(CO)C(O)C(O)C2O)C(O)=O)C(O)C(O)C1O	0.893554	1
CC1OC(OC2C(OC(C)=O)C(C)OC(OC(=O)C34CCC(C)(C)CC3C3=CCC5C6(C)CCC(OC7OC(C(O)C(O)C7OC7OC(CO)C(O)C(O)C7O)C(O)=O)C(C)(C=O)C6CCC5(C)C3(C)CC4O)C2OC2OC(C)C(OC3OCC(O)C(O)C3O)C(O)C2O)C(O)C(O)C1O	0.893663	1
CC1OC(OC2C(O)C(OC(OC3CCC4(C)C(CCC5(C)C4CC=C4C6CC(C)(C)CCC6(C(O)CC54C)C(=O)OC4OC(C)C(OC(C)=O)C(OC5OC(C)C(O)C(O)C5O)C4OC4OC(C)C(OC5OCC(O)C(O)C5O)C(O)C4O)C3(C)C=O)C2OC2OC(CO)C(O)C(O)C2O)C(O)=O)C(O)C(O)C1O	0.893663	1
CC1OC(OC2C(OC(C)=O)C(C)OC(OC(=O)C34CCC(C)(C)CC3C3=CCC5C6(C)CCC(OC7OC(C(O)C(OC8OCC(O)C(O)C8O)C7OC7OC(CO)C(O)C(O)C7O)C(O)=O)C(C)(C=O)C6CCC5(C)C3(C)CC4O)C2OC2OC(C)C(OC3OCC(O)C(O)C3O)C(O)C2O)C(O)C(O)C1O	0.893663	1
CC1OC(OC2C(O)C(OC(OC3CCC4(C)C(CCC5(C)C4CC=C4C6CC(C)(C)CCC6(C(O)CC54C)C(=O)OC4OC(C)C(OC(C)=O)C(OC5OC(C)C(O)C(O)C5O)C4OC4OC(C)C(OC5OCC(O)C(OC6OCC(O)C(O)C6O)C5O)C(O)C4O)C3(C)C=O)C2OC2OC(CO)C(O)C(O)C2O)C(O)=O)C(O)C(O)C1O	0.893663	1
CC1OC(OC2C(OC(C)=O)C(C)OC(OC(=O)C34CCC(C)(C)CC3C3=CCC5C6(C)CCC(OC7OC(C(O)C(OC8OCC(O)C(O)C8O)C7OC7OC(CO)C(O)C(O)C7O)C(O)=O)C(C)(C=O)C6CCC5(C)C3(C)CC4O)C2OC2OC(C)C(OC3OCC(O)C(OC4OCC(O)C(O)C4O)C3O)C(O)C2O)C(O)C(O)C1O	0.893663	1
OC(=O)C(=C)OC1=C(O)C=CC(=C1)C(O)=O	0.723066	1
COC(=O)C1CC23CC1CCC2C1(C)CCCC(C)(C1CC3)C(=O)OC	0.500024	1
C\C=C(\C)C(=O)OC1C(O)C2(COC(C)=O)C(O)CC3(C)C(=CCC4C5(C)CCC(OC6OC(C(O)C(OC7OCC(O)C(O)C7OC7OCC(O)C(O)C7O)C6OC6OC(CO)C(O)C(O)C6O)C(O)=O)C(C)(C)C5CCC34C)C2CC1(C)C	0.813241	1
CC12CCCC(C)(C1C(O)C(O)C13CC(O)(COC4OC(CO)C(O)C(O)C4O)C(O)(C1)CCC23)C(O)=O	0.500002	1
COC1=C(C)OCC(O)C1=O	0.629709	1
CC1NCCC(O)C1O	0.852254	1
OC1CC2NC1(O)C(O)CC2O	0.853263	1
OC1CC(O)C2(O)CCC1N2	0.607603	1
CCCC(=O)OC(C)CC1=CC=CC=C1	0.528362	1
COC(C)(C)\C=C\CC(C)C1CCC2(C)C3C(OC4OC(CO)C(O)C(O)C4O)C=C4C(CCC(O)C4(C)C)C3(CCC12C)C=O	0.895364	1
CC(CCC(O)C(=C)CO)C1CCC2(C)C3CCC4C5(CC35CCC12C)CCC(O)C4(C)C	0.936043	1
CC(CCC(O)C(C)(C)O)C1CCC2(C)C3=C(CCC12C)C1(C)CC(OC(=O)CC(C)(O)CC(O)=O)C(O)C(C)(C)C1CC3	0.514433	1
C\C=C(\C)C(=O)OC1C(OC(C)=O)C2(CO)C(CC3(C)C(=CCC4C5(C)CCC(OC6OC(C(O)C(OC7OCC(O)C(O)C7OC7OC(CO)C(O)C(O)C7O)C6OC6OC(CO)C(O)C(O)C6O)C(O)=O)C(C)(C=O)C5CCC34C)C2CC1(C)C)OC(C)=O	0.85455	1
C\C=C(\C)C(=O)OC1C(OC(C)=O)C2(CO)C(O)CC3(C)C(=CCC4C5(C)CCC(OC6OC(C(O)C(OC7OCC(O)C(O)C7OC7OC(CO)C(O)C(O)C7O)C6OC6OC(CO)C(O)C(O)C6O)C(O)=O)C(C)(C=O)C5CCC34C)C2CC1(C)C	0.85455	1
C\C=C(\C)C(=O)OC1C(O)C2(COC(C)=O)C(O)CC3(C)C(=CCC4C5(C)CCC(OC6OC(C(O)C(OC7OCC(O)C(O)C7OC7OC(CO)C(O)C(O)C7O)C6OC6OC(CO)C(O)C(O)C6O)C(O)=O)C(C)(C=O)C5CCC34C)C2CC1(C)C	0.85455	1
C\C=C(/C)C(=O)OC1C(O)C2(COC(C)=O)C(O)CC3(C)C(=CCC4C5(C)CCC(OC6OC(C(O)C(OC7OCC(O)C(O)C7OC7OC(CO)C(O)C(O)C7O)C6OC6OC(CO)C(O)C(O)C6O)C(O)=O)C(C)(C=O)C5CCC34C)C2CC1(C)C	0.85455	1
CC1OC(OC2C(O)C(O)COC2OC2C(O)C(OC(OC3CCC4(C)C(CCC5(C)C4CC=C4C6CC(C)(C)C(OC(C)=O)C(OC(=O)\C=C\C7=CC=CC=C7)C6(CO)C(CC54C)OC(C)=O)C3(C)C)C2OC2OC(CO)C(O)C(O)C2O)C(O)=O)C(O)C(O)C1O	0.648219	1
COC1=C(OC2OC(COC3OC(O)(CO)C(O)C3O)C(O)C(O)C2O)C2=CC(=C1OC)C1=C(O)C=CC(CCC(O)CCCC2)=C1	0.843235	1
CC1=CC2OC3(CO)CCCC3(C)C2(C)CC1	0.5	1
CC1(C)OC(C)(CCC1OC1OC(COC2OCC(O)C(O)C2O)C(O)C(O)C1O)C=C	0.919823	1
C\C=C\C(=O)C1=C(C)C=CCC1(C)C	0.521522	1
CC(CCC=C(C)C)C1CCC2(C)C3CCC4C5(CC35CCC12C)CCC(O)C4(C)C	0.834988	1
CC1C(O)OCC1C(C)=O	0.583068	1
CSC1=C(C)OC=C1	0.673761	1
OC[C@H]1O[C@@H](OC2=CC(O)=CC(O)=C2C(=O)CCC2=CC=C(O)C=C2)[C@H](O)[C@@H](O)[C@@H]1O	0.574478	1
CC1CCC2(CCC3(C)C(=CCC4C5(C)CC(O)C(O)C(C)(CO)C5CCC34C)C2C1C)C(=O)OC1OC(COC2OC(CO)C(OC3OC(C)C(O)C(O)C3O)C(O)C2O)C(O)C(O)C1O	0.784621	1
CC1C(O)C=C2C1(C)C=CCC2(C)C	0.50289	1
CC12CCCC(C)(C1C=CC13CC(CCC21)C(=C)C3)C(O)=O	0.539762	1
CC(O)=O.OCC(O)C(O)C(O)C(O)C=O	0.500795	1
CC1OC(CO)C(O)C(O)C1N	0.586053	1
CC12CCCC(C)(C1C(O)C(O)C13CC(C(O)CC21)C(=C)C3)C(O)=O	0.501556	1
CC12CCCC(C)(C1CCC13CC(=C)C(O)(C1)CCC23)C(O)=O	0.907589	1
CC12CCCC(C)(C1CCC13CC(=C)C(C1)(CCC23)OC1OC(CO)C(O)C(O)C1OC1OC(CO)C(O)C(O)C1O)C(O)=O	0.959967	1
CC1OC(OC2C(O)C(O)C(CO)OC2OC23CC4(CC2=C)CCC2C(C)(CCCC2(C)C(=O)OC2OC(CO)C(O)C(O)C2O)C4CC3)C(O)C(O)C1O	0.979501	1
CC12CCCC(C)(C1CCC13CC(CCC21)C(C=O)=C3)C(O)=O	0.500002	1
CC12CCCC(C)(C1CCC13CC(CCC21)C(=C3)C(O)=O)C(O)=O	0.500015	1
COC(=O)C1(C)CCCC2(C)C3CCC4CC3(CC4=C)CCC12	0.500961	1
CC12CC1C1C(CC1(C)C)C(C)(O)CCC2O	0.523588	1
CC12CCCC(C)(C1C(O)C(O)C13CC(CO)C(C1)CCC23)C(O)=O	0.5001	1
C\C1=C\CC\C(C)=C/C=C\CC1	0.51393	1
CC1(CCCC2(C)C1CCC13CC(CC=C21)C(O)(CO)C3)C(O)=O	0.502345	1
CC12CCCC(C)(C1C(O)C(O)C13CC(CCC21)C(=C)C3)C(O)=O	0.502248	1
C\C1=C\CCC2(CO2)C2CC(C)(C)C2CC1	0.755329	1
CC1CCC2(C)C3(C)C4CC2(C)C1CC34	0.529654	1
CSSCC1=CC=CO1	0.93277	1
CC1(CCC2C(C)(CCC3C2(C)CCCC3(C)C(O)=O)O1)C=C	0.500397	1
CC1(CCC2C(C1)=CCC1C2(C)CCCC1(C)C(O)=O)C=C	0.50194	1
CC(=O)CCC1=C(C)C(O)C(CC1(C)C)OC1OC(CO)C(O)C(O)C1O	0.566187	1
C\C(\C=C\C=C(/C)C#CC1=C(C)CC(O)CC1(C)C)=C/C=C/C=C(\C)/C=C/C=C(\C)C#CC1=C(C)CC(O)CC1(C)C	0.5	1
CC(=C)C12CCC(C)(OO1)C=C2	0.604247	1
[H][C@@]12CC[C@]3(O)C[C@]1(CC3=C)[C@@H](C(O)=O)[C@]1([H])[C@]3(CO)C=CC[C@@]21OC3=O	0.5	1
[H][C@@]12CC[C@]3(O)C[C@]1(CC3=C)[C@@H](C(O)=O)[C@@]1([H])[C@@]2(C)CCC[C@@]1(C)C(O)=O	0.500005	1
[H][C@@]12CC[C@]3(O)C[C@]1(CC3=C)[C@@H](C(O)=O)[C@@]1([H])[C@]2(CCC[C@@]1(C)C(O)=O)C=O	0.500001	1
CC1(C2C(C(O)=O)C34CC(=C)C(O)(C3)CCC4C2(CCC1O)C=O)C(O)=O	0.5	1
[H][C@@]12CC[C@]3(O)C[C@]1(CC3=C)[C@@H](C(O)=O)[C@@]1([H])[C@]2(CCC[C@@]1(C)C(O)=O)C(O)=O	0.500005	1
CC1(C2C(C(O)=O)C34CC(=C)C(O)(C3)CCC4C2(CCC1O)C(O)=O)C(O)=O	0.5	1
C=CCOC(=O)C1=CC=CO1	0.931112	1
O[C@@H]1C[C@@]2(C)O[C@@]2(\C=C\C(\C)=C\C=C\C(\C)=C\C=C\C=C(/C)\C=C\C=C(/C)C=[C@]=C2C(C)(C)C[C@H](O)C[C@@]2(C)O)C(C)(C)C1	0.646008	1
CC1OC(OC2C(OC(=O)C34CCC(C)(C)CC3C3=CCC5C6(C)CCC(OC7OC(C(O)C(OC8OCC(O)C(O)C8O)C7OC7OC(CO)C(O)C(O)C7O)C(O)=O)C(C)(C)C6CCC5(C)C3(C)CC4O)OC(C)C(OC(C)=O)C2OC2OC(CO)C(O)C(O)C2O)C(OC2OCC(O)C(O)C2O)C(OC2OC(CO)C(O)C(O)C2O)C1O	0.833166	1
CC1(C)CCC2(CCC3(C)C(=CCC4C5(C)CC(O)C(OC6OC(C(O)C(O)C6O)C(O)=O)C(C)(C=O)C5CCC34C)C2C1)C(=O)OC1OC(CO)C(O)C(O)C1O	0.877335	1
CC12CCCC(C)(C1C(C(O)=O)C13CC(=C)C(O)(C1)C(O)CC23)C(O)=O	0.5	1
CC1(C)CCC2(CCC3(C)C(=CCC4C5(C)CCC(OC6OC(C(O)C(O)C6O)C(O)=O)C(C)(C=O)C5CCC34C)C2C1)C(O)=O	0.825566	1
CC1OC(OC2C(OC(=O)C34CCC(C)(C)CC3C3=CCC5C6(C)CCC(OC7OC(C(O)C(OC8OCC(O)C(O)C8O)C7OC7OC(CO)C(O)C(O)C7O)C(O)=O)C(C)(C=O)C6CCC5(C)C3(C)CC4O)OC(C)C(OC(C)=O)C2OC2OC(COC(C)=O)C(O)C(O)C2O)C(O)C(O)C1OC1OCC(O)C(O)C1O	0.893663	1
CC1OC(OC2C(O)C(OC(OC3CCC4(C)C(CCC5(C)C4CC=C4C6CC(C)(C)CCC6(C(O)CC54C)C(=O)OC4OC(C)C(OC(C)=O)C(OC5OC(COC(C)=O)C(O)C(O)C5O)C4OC4OC(C)C(OC5OCC(O)C(O)C5O)C(O)C4O)C3(C)C=O)C2OC2OC(CO)C(O)C(O)C2O)C(O)=O)C(O)C(O)C1O	0.893663	1
CC1OC(OC2C(OC(=O)C34CCC(C)(C)CC3C3=CCC5C6(C)CCC(OC7OC(C(O)C(OC8OCC(O)C(O)C8O)C7OC7OC(CO)C(O)C(O)C7O)C(O)=O)C(C)(C=O)C6CCC5(C)C3(C)CC4O)OC(C)C(OC(C)=O)C2OC2OC(CO)C(O)C(O)C2O)C(O)C(OC2OC(CO)C(O)C(O)C2O)C1OC1OCC(O)C(O)C1O	0.893663	1
CC1OC(OC2C(O)C(OC(OC3CCC4(C)C(CCC5(C)C4CC=C4C6CC(C)(C)CCC6(C(O)CC54C)C(=O)OC4OC(C)C(OC(C)=O)C(OC5OC(CO)C(O)C(O)C5O)C4OC4OC(C)C(OC5OCC(O)C(O)C5O)C(OC5OC(CO)C(O)C(O)C5O)C4O)C3(C)C=O)C2OC2OC(CO)C(O)C(O)C2O)C(O)=O)C(O)C(O)C1O	0.893662	1
CC1OC(OC2C(OC(=O)C34CCC(C)(C)CC3C3=CCC5C6(C)CCC(OC7OC(C(O)C(OC8OCC(O)C(O)C8O)C7OC7OC(CO)C(O)C(O)C7O)C(O)=O)C(C)(C=O)C6CCC5(C)C3(C)CC4O)OC(C)C(OC(C)=O)C2OC2OC(COC(C)=O)C(O)C(O)C2O)C(O)C(OC2OC(CO)C(O)C(O)C2O)C1OC1OCC(O)C(O)C1O	0.892917	1
CC1OC(OC2C(O)C(OC(OC3CCC4(C)C(CCC5(C)C4CC=C4C6CC(C)(C)CCC6(C(O)CC54C)C(=O)OC4OC(C)C(OC(C)=O)C(OC5OC(COC(C)=O)C(O)C(O)C5O)C4OC4OC(C)C(OC5OCC(O)C(O)C5O)C(OC5OC(CO)C(O)C(O)C5O)C4O)C3(C)C=O)C2OC2OC(CO)C(O)C(O)C2O)C(O)=O)C(O)C(O)C1O	0.891408	1
CC1OC(OC2C(OC(=O)C34CCC(C)(C)CC3C3=CCC5C6(C)CCC(OC7OC(C(O)C(OC8OCC(O)C(O)C8O)C7OC7OC(CO)C(O)C(O)C7O)C(O)=O)C(C)(C=O)C6CCC5(C)C3(C)CC4O)OC(C)C(OC(C)=O)C2OC2OC(CO)C(O)C(O)C2O)C(O)C(OC2OC(CO)C(O)C(O)C2O)C1O	0.893662	1
CC1OC(OC2C(O)C(OC(OC3CCC4(C)C(CCC5(C)C4CC=C4C6CC(C)(C)CCC6(C(O)CC54C)C(=O)OC4OC(C)C(OC(C)=O)C(OC5OC(CO)C(O)C(O)C5O)C4OC4OC(C)C(O)C(OC5OC(CO)C(O)C(O)C5O)C4O)C3(C)C=O)C2OC2OC(CO)C(O)C(O)C2O)C(O)=O)C(O)C(O)C1O	0.893662	1
CC1OC(OC2C(OC(C)=O)C(C)OC(OC(=O)C34CCC(C)(C)CC3C3=CCC5C6(C)CCC(OC7OC(C(O)C(OC8OCC(O)C(O)C8O)C7OC7OC(CO)C(O)C(O)C7O)C(O)=O)C(C)(C=O)C6CCC5(C)C3(C)CC4O)C2OC2OC(C)C(OC3OCC(O)C(O)C3O)C(OC3OC(CO)C(O)C(O)C3O)C2O)C(O)C(O)C1O	0.893662	1
CC1OC(OC2C(O)C(OC(OC3CCC4(C)C(CCC5(C)C4CC=C4C6CC(C)(C)CCC6(C(O)CC54C)C(=O)OC4OC(C)C(OC(C)=O)C(OC5OC(C)C(O)C(O)C5O)C4OC4OC(C)C(OC5OCC(O)C(O)C5O)C(OC5OC(CO)C(O)C(O)C5O)C4O)C3(C)C=O)C2OC2OC(CO)C(O)C(O)C2O)C(O)=O)C(O)C(O)C1O	0.893662	1
CC1OC(OC2C(OC(=O)C34CCC(C)(C)CC3C3=CCC5C6(C)CCC(OC7OC(C(O)C(OC8OCC(O)C(O)C8O)C7OC7OC(CO)C(O)C(O)C7O)C(O)=O)C(C)(C=O)C6CCC5(C)C3(C)CC4O)OC(C)C(OC(C)=O)C2OC2OC(CO)C(O)C(O)C2O)C(O)C(O)C1OC1OCC(O)C(O)C1O	0.893663	1
CC1OC(OC2C(O)C(OC(OC3CCC4(C)C(CCC5(C)C4CC=C4C6CC(C)(C)CCC6(C(O)CC54C)C(=O)OC4OC(C)C(OC(C)=O)C(OC5OC(CO)C(O)C(O)C5O)C4OC4OC(C)C(OC5OCC(O)C(O)C5O)C(O)C4O)C3(C)C=O)C2OC2OC(CO)C(O)C(O)C2O)C(O)=O)C(O)C(O)C1O	0.893663	1
CC1(C)CCC2(C(O)CC3(C)C(=CCC4C5(C)CCC(OC6OCC(O)C(OC7OC(CO)C(O)C(O)C7O)C6O)C(C)(CO)C5CCC34C)C2C1)C(=O)OC1OC(CO)C(O)C(O)C1O	0.510043	1
CCC(C)C(=O)OC1C(C)OC(OC(=O)C23CCC(C)(CC2C2=CCC4C5(C)CCC(OC6OC(C(O)C(O)C6OC6OC(CO)C(O)C(O)C6O)C(O)=O)C(C)(CO)C5CCC4(C)C2(C)CC3)C(=O)OC)C(OC2OC(C)C(O)C(O)C2O)C1OC1OC(CO)C(O)C(O)C1O	0.833171	1
CC(C)=C1CCC(C)=CC1	0.9074	1
CC(C)C1=CCC(C)=CC1	0.607058	1
CC(CC(=O)C=C(C)C)C1CC=C(C)C=C1	0.531425	1
CC(=C)C1CCC(CO)CC1	0.501028	1
CC(CO)C1CCC(C)=CC1	0.52068	1
CC1=CCC2(CC1)OC2(C)C	0.552175	1
CC(=C)C1CC(=O)C(C)=CC1O	0.701507	1
CC(=C)C1=CC=C(C)CC1	0.886564	1
CC(C)C1=C(O)C(=O)C(C)CC1	0.568999	1
CC(=C)C1(O)CCC(C)=CC1	0.843908	1
CC(=O)OCC(=C)C1CCC(C)=CC1	0.510748	1
CC1(C)CCCC(C)(O)C1=O	0.525707	1
CC(C)=C1CCC2(C)OC2C1=O	0.679086	1
CC(C)=C1CCCC(C)=C1	0.719004	1
CC(=C)C1CCCC(C)(O)C1	0.596025	1
CC(C)C1=CC=CC=C1C	0.559423	1
CCS(=O)CC(N)C(O)=O	0.877647	1
CSCCC(O)C(O)=O	0.867338	1
CC(C(O)C(O)C(=O)C(C)(C)O)C1CCC2(C)C3CC=C4C(CCC(OC5OC(COC6OC(CO)C(O)C(O)C6O)C(O)C(O)C5O)C4(C)C)C3(C)CCC12C	0.884524	1
CC12CCCC(C)(C1C(O)C(O)C13CC(CO)C(O)(C1)CCC23)C(=O)OC1OC(CO)C(O)C(O)C1OC1OC(CO)C(O)C(O)C1O	0.530116	1
CC12CCCC(C)(C1C(O)C(O)C13CC(COC4OC(CO)C(O)C(O)C4O)C(O)(C1)CCC23)C(=O)OC1OC(CO)C(O)C(O)C1OC1OC(CO)C(O)C(O)C1O	0.530116	1
C\C(=C/CCC(C)(C)O)C1CCC2(C)C1C(O)CC1C3(C)CCC(O)C(C)(C)C3C(CC21C)OC1OC(CO)C(O)C(O)C1O	0.554482	1
OC[C@H]1O[C@H](O[C@H]2[C@H](O)[C@@H](O)[C@@H](O)O[C@@H]2CO)[C@H](O)[C@@H](O)[C@@H]1O	0.991956	1
CC(=O)CCSCCC(C)=O	0.822339	1
CC1COC(O1)C1=CC=CC=C1	0.54689	1
CCC(=O)C1=NC=CS1	0.736678	1
CC(C)C1=CCC(CC1)C(O)=O	0.62305	1
CC1=NC(NCCCC(N)C(O)=O)=NC(C)=C1O	0.733484	1
[H][C@]1(O)[C@]([H])(O)[C@@]([H])(CO)O[C@@]([H])(OC[C@@]2([H])O[C@@]([H])(OC(=O)CCCCCCC)[C@]([H])(O[C@]3([H])O[C@]([H])(CO)[C@@]([H])(O)[C@]([H])(O)[C@@]3([H])O)[C@@]([H])(O)[C@]2([H])O)[C@]1([H])O	0.697702	1
CC(C)=CCCC(C)(OC(=O)CC1=CC=CC=C1)C=C	0.505877	1
CC1OC(OC2C(O)C(C)OC(OC(=O)C34CCC(C)(C)CC3C3=CCC5C6(C)CCC(OC7OC(C(O)C(O)C7OC7OC(CO)C(O)C(O)C7O)C(O)=O)C(C)(C=O)C6CCC5(C)C3(C)CC4)C2OC2OC(C)C(OC3OCC(O)C(O)C3O)C(O)C2O)C(O)C(O)C1O	0.893663	1
CC1OC(OC2C(O)C(C)OC(OC(=O)C34CCC(C)(C)CC3C3=CCC5C6(C)CCC(OC7OC(C(O)C(O)C7OC7OC(CO)C(O)C(O)C7O)C(O)=O)C(C)(C=O)C6CCC5(C)C3(C)CC4)C2OC2OC(C)C(OC3OCC(O)C(OC4OCC(O)C(O)C4O)C3O)C(O)C2O)C(O)C(O)C1O	0.893663	1
CC(=O)OCC1=CCC(CC1)C(C)=C	0.512439	1
CC(C)C(=C)CCC(C)C1CCC2(C)C3CCC4C5(CC35CCC12C)CCC(O)C4(C)C	0.919344	1
COC1=C(OC(C)=O)C2=C(C(O)=C1)C(=O)C(CC1=CC=C(O)C=C1)CO2	0.552213	1
CC1(C)CCC2(C(O)CC3(C)C(=CCC4C5(C)CCC(OC6OC(CO)C(O)C(OC7OC(CO)C(O)C(O)C7O)C6OC6OC(CO)C(O)C(O)C6O)C(C)(C)C5CCC34C)C2C1)C(=O)OC1OC(CO)C(O)C(O)C1O	0.612466	1
CC1(C)CCC2(C(O)CC3(C)C(=CCC4C5(C)CCC(OC6OC(CO)C(O)C(OC7OC(CO)C(O)C(OC8OC(CO)C(O)C(O)C8O)C7O)C6OC6OC(CO)C(O)C(O)C6O)C(C)(CO)C5CCC34C)C2C1)C(=O)OC1OC(CO)C(O)C(O)C1O	0.81699	1
CC(=C)C1=CCC(C)(O)CC1	0.754417	1
CC(NC(=O)C(N)CC(O)=O)C(=O)NC1C(C)(C)SC1(C)C	0.876671	1
COC(=O)C12OC3=CC=C(O)C=C3C1C(=O)C(O)=C2C1=CC=C(O)C(O)=C1	0.692882	1
CC(C\C=C\C(C)=O)C1CCC2(C)C3CCC4C5(CC35CCC12C)CCC(O)C4(C)C	0.786162	1
COC1=C(O)C=C(CC2COC3=CC(O)=CC(O)=C3C2=O)C=C1	0.692808	1
OCC1OC(OC2=CC(O)=CC(O)=C2C(=O)CCC2=CC=CC=C2)C(O)C(O)C1O	0.767261	1
OCC1OC(OC2=CC(O)=C(C(=O)CCC3=CC=CC=C3)C(O)=C2)C(O)C(O)C1O	0.806613	1
COC1=C(O)C=C(C=C1)C1OC2=CC(O)=CC(O)=C2C(=O)C1O	0.513891	1
COC1=CC(O)=C2C(=O)C(O)C(OC2=C1)C1=CC(O)=C(OC)C=C1	0.534729	1
OCC1OC(OC2=CC(O)=C(C(=O)CCC3=CC=C(O)C=C3)C(O)=C2)C(O)C(O)C1O	0.694749	1
CC1OC(OC2C(OC3=CC(O)=CC(O)=C3C2=O)C2=CC=C(O)C=C2)C(O)C(O)C1O	0.532388	1
BrC1=CC(Br)=C(OC2=C(Br)C=C(Br)C(Br)=C2)C=C1	0.789032	1
BrC1=CC=C(OC2=CC=C(Br)C=C2Br)C=C1	0.567877	1
BrC1=CC=C(OC2=CC=C(Br)C=C2Br)C(Br)=C1	0.864463	1
CC1=C2CCC(C)=CC2OC1	0.657664	1
CC1=CC(O)CC(C)(C)C11CCC(C)(O)O1	0.677807	1
CC1=C(C=O)C(C)(C)C=C(O)C1=O	0.514215	1
CC1CCC2(CCC3(C)C(=CCC4C5(C)CCC(OC6OCC(O)C(O)C6O)C(C)(CO)C5CCC34C)C2C1=C)C(=O)OC1OC(CO)C(O)C(O)C1O	0.756647	1
CC(C)C(=O)OC1=CC=CC=C1C	0.597855	1
CCCOC1=C(N)C=C(C=C1)N(=O)=O	0.991398	1
CC(C)C(=O)OC1=CC=C(C)C=C1	0.826594	1
CC(C)CC(=O)OC1=CC=C(C)C=C1	0.827664	1
CCCCCCCC(=O)OC1=CC=C(C)C=C1	0.593004	1
CCCCCCCCCCCC(=O)OC1=CC=C(C)C=C1	0.593004	1
O=C(OCCC1=CC=CC=C1)C1=CC=CO1	0.955614	1
CCCOC(=O)C1=CC=CO1	0.657153	1
CCCCCCOC(=O)C1=CC=CO1	0.67949	1
CCCCCCCCOC(=O)C1=CC=CO1	0.670099	1
CCCCC(=O)OCC1=CC=CO1	0.624811	1
CCC(=O)OCC1=CC=CO1	0.871843	1
CCCC(=O)OCC1=CC=CO1	0.733934	1
CCCCCCCC(=O)OCC1=CC=CO1	0.513194	1
O=CSCC1=CC=CO1	0.508738	1
CCC(=O)SCC1=CC=CO1	0.707101	1
CC(C)COC(=O)CCC1=CC=CO1	0.956005	1
CC(C)CCOC(=O)CCC1=CC=CO1	0.916488	1
CC(C)CCOC(=O)CCCC1=CC=CO1	0.815413	1
CSC(=O)C1=CC=CO1	0.991737	1
CC(N)C(=O)CCCCCC(O)=O	0.599218	1
C[C@@H]1CC(O)C=C(C)[C@@]11CCC(C1)=C(C)C	0.511605	1
CC(=O)C1=NC(C)=NC=C1	0.601121	1
CC1(C)C(CCC2(C)C1CCC1(C)C2C(=O)C=C2C3CC(C)(CCC3(C)CCC12C)C(O)=O)OC1OC(C(O)C(O)C1O)C(O)=O	0.831121	1
FS(=O)(=O)CC1=CC=CC=C1	0.619309	1
CCC1=COC(C)=N1	0.500229	1
CC(O)[C@H](NCC1(O)O[C@H](CO)[C@@H](O)[C@@H]1O)C(O)=O	0.727184	1
CCCC1=COC(C)=N1	0.504103	1
CC1(C)CCC2(CCC3(C)C(=CCC4C5(C)CC(O)C(O)C(C)(CO)C5C(O)CC34C)C2C1)C(=O)OC1OCC(O)C(O)C1O	0.727255	1
CC1OC(OC2C(O)C(O)COC2OC(=O)C23CCC(C)(C)CC2C2=CCC4C5(C)CC(O)C(O)C(C)(CO)C5C(O)CC4(C)C2(C)CC3)C(O)C(O)C1O	0.722288	1
CC(C)=CCCC(C)(O)C1CCC(C)=CC1=O	0.750967	1
CC1(C)CCC2(C(O)CC3(C)C(=CCC4C5(C)CCC(OC6OC(C(O)C(O)C6O)C(O)=O)C(C)(C)C5CCC34C)C2C1)C(O)=O	0.530272	1
CC(C)C1=CCC(C)(O)CC1	0.511603	1
N.CC(C)CC(O)=O	0.509103	1
CC(C)C1(O)CC(OC1O)C(C)C1CCC2(C)C3CCC4C5(CC35CCC12C)C(O)CC(O)C4(C)C(=O)OC1OC(CO)C(O)C(O)C1O	0.512877	1
CC1C(O)C(=O)C=C(C)C11CCC(C1)C(C)(O)CO	0.594441	1
CC(CC(=O)C=C(C)C)C1=CCC(C)=CC1	0.733083	1
CC(=O)C1=NC=CO1	0.587337	1
C\C(C=O)=C/C1=CC=CO1	0.948372	1
CC(C)=CCCC(C1CCC2(C)C3CCC4C5(CC35CCC12C)CCC(O)C4(C)C)C(O)=O	0.69541	1
CC(C(C)=O)C1=C(O)C=C(C)C=C1	0.58888	1
CC(C)(O)C(O)CCC(C)(O)C=C	0.507458	1
CC(C)=CC(=O)CC(=C)C1CCC(C)=CC1	0.657277	1
OCC1OC(OC2C3CCC(O)(N3)C(O)C2O)C(O)C(O)C1O	0.649483	1
CC1CCC(C1C=O)C(C)=C	0.502158	1
CC1CCC(C1C=O)C(C)=C	0.502158	1
CC1CCC(C1C=O)C(C)=C	0.502158	1
CC1OC(OC2C(O)C(O)C(CO)OC2OC2C(O)C(O)C(OC2OC2CCC3(C)C(CCC4(C)C3CC=C3C5CC(C)(C)CC(OC(=O)CC(O)=O)C5(C)CCC43C)C2(C)CO)C(O)=O)C(O)C(O)C1O	0.770604	1
CC1OC(OC2C(O)C(O)C(CO)OC2OC2C(O)C(O)C(OC2OC2CCC3(C)C(CCC4(C)C3CC=C3C5CC(C)(C)CC(O)C5(C)CCC43C)C2(C)C=O)C(O)=O)C(O)C(O)C1O	0.893663	1
CC(=O)C1=CC2=C(OC(C2)C(=C)COC2OC(CO)C(O)C(O)C2O)C=C1	0.762275	1
OCC1OC(OC2CC(OC3OC(CO)C(O)C(O)C3O)\C(=C\C#N)C(O)C2O)C(O)C(O)C1O	0.568337	1
CC(=O)OC1C(OC2OCC(O)C(O)C2O)C(OC2CCC3(C)C(CCC4(C)C3CC=C3C5CC(C)(C)CCC5(CCC43C)C(O)=O)C2(C)C)OC(C1OC1OC(CO)C(O)C(O)C1O)C(O)=O	0.833161	1
COC1OC23C=CC4C5(C)CCC(C(C)C\C=C\C(C)(C)O)C5(C)CCC14C2CCC(OC1OC(CO)C(O)C(O)C1O)C3(C)C	0.503844	1
COC1OC23C=CC4C5(C)CCC(C(C)C\C=C\C(C)(C)OC)C5(C)CCC14C2CCC(OC1OC(CO)C(O)C(O)C1O)C3(C)C	0.503599	1
COC1OC23C=CC4C5(C)CCC(C(C)C\C=C\C(C)(C)OC6OC(CO)C(O)C(O)C6O)C5(C)CCC14C2CCC(OC1OC(CO)C(O)C(O)C1O)C3(C)C	0.500148	1
CC\C(C=O)=C/C1=CC=CO1	0.950345	1
CS(=O)(=O)CS(=O)CS(=O)CS(=O)CC(\N=C(/O)CCC(N)C(O)=O)C(O)=O	0.500511	1
CC1OC(OC2C(O)C(OC3C(O)C(O)C(OC3OC3CCC4(C)C(CCC5(C)C4CC=C4C6CC(C)(CC(OC(C)=O)C6(C)CCC54C)C(O)=O)C3(C)C)C(O)=O)OC(C2O)C(O)=O)C(O)C(O)C1O	0.83317	1
CC1(C)C(CCC2(C)C1CCC1(C)C2C(=O)C=C2C3CC(C)(CCC3(C)CCC12C)C(=O)OC1OC(CO)C(O)C(O)C1O)OC1OC(C(O)C(O)C1OC1OC(C(O)C(O)C1O)C(O)=O)C(O)=O	0.878027	1
OCC1OC(OCC(O)C(O)C(O)C(O)C=O)C(O)C(O)C1O.OCC1OC(OCC(O)C2OC(O)C(O)C2O)C(O)C(O)C1O.OCC1OC(OCC2OC(O)C(O)C(O)C2O)C(O)C(O)C1O	0.999392	1
O[C@@H]1O[C@H]([C@H](O)[C@H](O)[C@H]1O)C(O)=O	0.594657	1
OC1C2CCC(O)(N2)C(O)C1O	0.581612	1
CC1CCC2C1C(=O)NC=C2C	0.500382	1
CC1(C)CC2C3=CCC4C5(C)CCC(OC6OC(C(O)C(O)C6OC6OC(CO)C(O)C(O)C6OC6OC(CO)C(O)C(O)C6O)C(O)=O)C(C)(CO)C5CCC4(C)C3(C)CCC2(C)C(OC2OCC(O)C(OC3OC(CO)C(O)C(O)C3O)C2O)C1O	0.824441	1
CC1(C)CC2C3=CCC4C5(C)CCC(OC6OC(C(O)C(O)C6OC6OC(CO)C(O)C(O)C6O)C(O)=O)C(C)(CO)C5CCC4(C)C3(C)CCC2(C)C(OC2OCC(O)C(OC3OC(CO)C(O)C(O)C3O)C2O)C1O	0.824441	1
CC1OC(OC2C(O)C(O)C(CO)OC2OC2C(O)C(O)C(OC2OC2CCC3(C)C(CCC4(C)C3CC=C3C5CC(C)(C)C(O)C(O)C5(C)CCC43C)C2(C)CO)C(O)=O)C(O)C(O)C1O	0.824441	1
CC1(C)CC(O)C2(C)CCC3(C)C(=CCC4C5(C)CCC(OC6OC(C(O)C(O)C6OC6OC(CO)C(O)C(O)C6O)C(O)=O)C(C)(C)C5CCC34C)C2C1	0.804527	1
CC1(C)CCC2(CCC3(C)C(=CCC4C5(C)CC(O)C(OC6OC(CO)C(O)C(O)C6O)C(C)(C5CCC34C)C(O)=O)C2C1)C(=O)OC1OC(CO)C(O)C(O)C1O	0.792779	1
CC12CCC(C)(CC1C1=CCC3C4(C)CCC(OC5OC(C(O)C(O)C5OC5OC(CO)C(O)C(O)C5O)C(O)=O)C(C)(CO)C4CCC3(C)C1(C)CC2)C(=O)OC1OC(COC2OC(CO)C(O)C(O)C2O)C(O)C(O)C1O	0.833171	1
N#CCC1CS1	0.59718	1
[H][C@@]12C[C@](C)(CC[C@]1(C)CC[C@]1(C)C2=CCC2[C@@](C)(CCC(O)=O)C(CC[C@@]12C)C(C)=C)C(O)=O	0.503656	1
C\C(\C=C\C1(O)C2(C)COC1(C)CC(O)C2)=C\C(O)=O	0.502199	1
C\C(\C=C\C1(O)C2(C)COC1(C)CC(O)C2)=C/C(O)=O	0.502199	1
OCC(O)COC1OC(CO)C(O)C(O)C1O	0.95165	1
C[S+](C)CCC(N)C(O)=O	0.959946	1
[Cl-].C[S+](C)CCC(N)C(O)=O	0.917852	1
CC(=C)C1CCC(COC2OC(CO)C(O)C(O)C2O)=CC1	0.645102	1
CC1C(O)C2=C(C1=O)C(C)=C(CCOC1OC(CO)C(O)C(O)C1O)C(C)=C2	0.514638	1
CC12CC(OC1=O)C1(C)CCC3(C)C(=CC(=O)C4C5(C)CCC(OC6OC(C(O)C(O)C6OC6OC(C(O)C(O)C6O)C(O)=O)C(O)=O)C(C)(C)C5CCC34C)C1C2	0.902391	1
CC1OC(OC2C(O)C(O)C(CO)OC2OC2C(O)C(O)C(OC2OC2CCC3(C)C(CCC4(C)C3CC=C3C5CC(C)(C)CC(OC6CC(=O)C(O)=C(C)O6)C5(C)CCC43C)C2(C)CO)C(O)=O)C(O)C(O)C1O	0.877803	1
CC1(C)C(CCC2(C)C1CCC1(C)C2CC=C2C3CC(C)(CCC3(C)CCC12C)C(O)=O)OC1OC(C(O)C(O)C1OC1OC(C(O)C(O)C1O)C(O)=O)C(O)=O	0.801717	1
CC1(C)[C@H](CC[C@@]2(C)C1CC[C@]1(C)C2C=CC2=C3C[C@](C)(CC[C@]3(C)CC[C@@]12C)C(O)=O)O[C@@H]1O[C@@H]([C@@H](O)[C@H](O)[C@H]1O[C@@H]1O[C@@H]([C@@H](O)[C@H](O)[C@H]1O)C(O)=O)C(O)=O	0.710406	1
CC1(C)CC2C(=C1)C=C(CO)C1(CC1)C2(C)O	0.856917	1
OCC1OC(OC2C(O)C(O)C(OC3C(O)C(O)C(O)OC3CO)OC2CO)C(O)C(O)C1O	0.996379	1
OCC1OC(OC2C(O)C(CO)OC(OCC3OC(O)C(O)C(O)C3O)C2O)C(O)C(O)C1O	0.996379	1
OCC1OC(OCC2OC(OCC3OC(O)C(O)C(O)C3O)C(O)C(O)C2O)C(O)C(O)C1O	0.996379	1
OC[C@H]1O[C@H](O[C@@H]2[C@@H](O)[C@@H](O)O[C@H](CO)[C@@H]2O)[C@@H](O)[C@@H](O)[C@@H]1O	0.989545	1
OC[C@H]1O[C@@H](O[C@H]2[C@@H](O)COC(O)[C@@H]2O)[C@H](O)[C@@H](O)[C@H]1O	0.833716	1
O[C@H]1CO[C@@H](O[C@H]2[C@@H](O)COC(O)[C@@H]2O)[C@H](O)[C@H]1O	0.985626	1
OC1C(O)C(OC2C(O)COC(O)C2O)OC1COC1OCC(O)C(O)C1O	0.99776	1
OC1OC(COC2OC(COC3OCC(O)C(O)C3O)C(O)C2O)C(O)C1O	0.501846	1
OCC1OC(OC2C(O)COC(O)C2O)C(O)C1OC1OCC(O)C(O)C1O	0.959835	1
OCC1OC(OC2C(O)C(CO)OC(OC3C(O)COC(O)C3O)C2O)C(O)C(O)C1O	0.605261	1
OC[C@H]1O[C@@H](O[C@H]2C(O)OC[C@@H](O)[C@@H]2O)[C@H](O)[C@@H](O)[C@H]1O	0.991935	1
OC[C@H]1O[C@@H](O[C@@H]2CO[C@H](O)[C@H](O)[C@H]2O)[C@H](O)[C@@H](O)[C@H]1O	0.991929	1
OCC1OC(OC2C(O)COC(OC3COC(O)C(O)C3O)C2O)C(O)C1O	0.854446	1
CC1OC(OC(C=O)C(O)C(O)C(O)CO)C(O)C(O)C1O.CC1OC(OC2C(O)OC(C(O)CO)C2O)C(O)C(O)C1O.CC1OC(OC2C(O)OC(CO)C(O)C2O)C(O)C(O)C1O	0.999301	1
OCC1OC(OCC2OC(CO)(OC3OC(COC4OC(CO)C(O)C(O)C4O)C(O)C(O)C3O)C(O)C2O)C(O)C(O)C1O	0.99879	1
OC[C@H]1O[C@@H](OC[C@H]2O[C@H](O)[C@H](O)[C@@H](O)[C@H]2O)[C@H](O)[C@@H](O)[C@H]1O	0.991956	1
OC[C@@H]1O[C@@H](OC[C@@H]2O[C@@H](O)[C@H](O)[C@H]2O)[C@H](O)[C@H]1O	0.500056	1
O[C@@H]1CO[C@@H](O[C@H]2C(O)OC[C@H](O)[C@@H]2O)[C@H](O)[C@H]1O	0.993748	1
O[C@@H]1CO[C@H](O[C@H]2[C@@H](O)COC(O)[C@@H]2O)[C@H](O)[C@H]1O	0.985626	1
O[C@@H]1CO[C@@H](O[C@H]2[C@@H](O)CO[C@H](O)[C@@H]2O)[C@H](O)[C@H]1O	0.985626	1
O[C@@H]1CO[C@@H](O[C@H]2COC(O)[C@H](O)[C@H]2O)[C@H](O)[C@H]1O	0.993748	1
OC1O[C@@H](CO[C@@H]2OC[C@@H](O)[C@H](O)[C@H]2O)[C@H](O)[C@H]1O	0.989255	1
OCC1OC(OC2C(O)C(O)C(OC3C(O)C(O)C(O)OC3CO)OC2CO)C(O)C(O)C1O	0.996379	1
OCC1OC(OC2C(O)C(O)C(OC3C(O)C(O)C(O)OC3CO)OC2CO)C(O)C(O)C1O	0.996379	1
OCC1OC(OCC2OC(OC3C(O)C(O)C(O)OC3CO)C(O)C(O)C2O)C(O)C(O)C1O	0.996379	1
OCC1OC(OC2C(O)C(O)C(OC3C(O)C(O)C(O)OC3CO)OC2CO)C(O)C(O)C1O	0.996379	1
OCC1OC(OC2C(O)C(O)C(OC3C(O)C(O)C(O)OC3CO)OC2CO)C(O)C(O)C1O	0.996379	1
OCC1OC(OCC2OC(OC3C(O)C(O)C(O)OC3CO)C(O)C(O)C2O)C(O)C(O)C1O	0.996379	1
OCC1OC(OCC(O)C(O)C(O)C(O)C=O)C(O)C(O)C1O.OCC1OC(OCC(O)C2OC(O)C(O)C2O)C(O)C(O)C1O.OCC1OC(OCC2OC(O)C(O)C(O)C2O)C(O)C(O)C1O	0.999392	1
COC1=C(OC)C(=O)C(C\C=C(/C)CC\C=C(/C)CC\C=C(/C)CCC=C(C)C)=C(C)C1=O	0.669261	1
CC#CC#CC#CC#CC(O)C(O)C(O)CO	0.500816	1
CC(=O)C=C=C1C(C)(C)CC(CC1(C)O)OC1OC(COC2OCC(O)(CO)C2O)C(O)C(O)C1O	0.952939	1
COC1=CC(=CC(OC)=C1O)C1OC(C(C)C1C)C1=CC(OC)=C(O)C(OC)=C1	0.598669	1
COC1=CC(=CC(OC)=C1O)C1OC(C(C)C1C)C1=CC(OC)=C(O)C(OC)=C1	0.598669	1
COC1=CC(=CC(OC)=C1O)C1OC(C(C)C1C)C1=CC(OC)=C(O)C(OC)=C1	0.598669	1
CC(=O)OC1C(O)C(O)C(OC2C(OC3CCC4(C)C(CCC5(C)C4CC=C4C6CC(C)(C)CCC6(O)C(=O)CC54C)C3(C)C)OC(C(O)C2OC2OC(CO)C(O)C(O)C2OC2OC(CO)C(O)C(O)C2O)C(O)=O)OC1CO	0.902264	1
CC1(C)CCC2(O)C(C1)C1=CCC3C4(C)CCC(OC5OC(C(O)C(OC6OC(CO)C(O)C(O)C6OC6OC(CO)C(O)C(O)C6O)C5OC5OC(CO)C(O)C(O)C5O)C(O)=O)C(C)(C)C4CCC3(C)C1(C)CC2=O	0.890729	1
CC(C)C1(CC=C(C)C(O)C1)OC1OC(CO)C(O)C(O)C1O	0.556077	1
COC(=O)C1(C)CCC2(CCC3(C)C(=CCC4C5(C)CCC(OC6OC(C(O)C(OC7OCC(O)C(O)C7O)C6O)C(O)=O)C(C)(C)C5CCC34C)C2C1)C(=O)OC1OC(CO)C(O)C(O)C1O	0.796651	1
CCC1=CC(O)=CC(C)=C1	0.605815	1
CCC1=CC(O)=CC=C1C	0.641708	1
CCC1=C(O)C=C(C)C=C1	0.597955	1
CCC1=C(O)C=CC(C)=C1	0.558023	1
COC1=C(CC(O)(CO)C\C1=N/C(CO)C(O)=O)NCC(O)=O	0.742134	1
CC1(C)CCC2=C(C1)C1=CCC3C4(C)CCC(OC5OC(C(O)C(OC6OC(CO)C(O)C(O)C6OC6OC(CO)C(O)C(O)C6O)C5OC5OC(CO)C(O)C(O)C5O)C(O)=O)C(C)(C)C4CCC3(C)C1(C)CC2=O	0.785342	1
CC1(C)CCC2(C(O)CC3(C)C(=CCC4C5(C)CCC(OC6OC(C(O)C(OC7OC(CO)C(O)C(O)C7O)C6OC6OC(CO)C(O)C(O)C6O)C(O)=O)C(C)(C)C5CCC34C)C2C1)C(=O)OC1OC(CO)C(O)C(O)C1O	0.805667	1
CC(=O)\C=C\C=C(/C)\C=C\C=C(/C)\C=C/C=C/C(/C)=C/C=C/C(/C)=C\C=C1/C(C)=CC(O)CC1(C)C	0.672139	1
C\C(\C=C/C=O)=C\C=C\C=C(/C)\C=C\C=C(\C)/C=C/C12OC1(C)CC(O)CC2(C)C	0.500883	1
C\C(=C/C(O)C1OC1(C)C)C1CCC2(C)C1C(O)CC1C3(C)CCC(O)C(C)(C)C3C(CC21C)OC1OC(CO)C(O)C(O)C1O	0.590803	1
COC(\C=C(/C)C1CCC2(C)C1C(O)CC1C3(C)CCC(O)C(C)(C)C3C(CC21C)OC1OC(CO)C(O)C(O)C1O)C1OC1(C)C	0.603203	1
CC(C)C(C)\C=C\C(C)C1CCC2C3=CC(O)C4(O)CC(CCC4(C)C3CCC12C)OC1OC(CO)C(O)C(O)C1O	0.543329	1
CC(=C)C1CC=C(COC2OC(CO)C(O)C(O)C2O)C(O)C1	0.639481	1
CC1OC(OC2C(OC3CCC4(C)C(CCC5(C)C4CCC(C4OC4(C)CC(O)C=C(C)C)C54COC(=O)C4)C3(C)C)OC(CO)C(O)C2OC2OC(CO)C(O)C(O)C2O)C(O)C(O)C1O	0.564913	1
CC1(C)CC2C3=CCC4C5(C)CCC(OC6OC(C(O)C(OC7OC(CO)C(O)C(O)C7O)C6OC6OC(CO)C(O)C(O)C6O)C(O)=O)C(C)(C)C5CCC4(C)C3(C)CCC2(CC1O)C(=O)OC1OC(CO)C(O)C(O)C1O	0.833171	1
CCC(C)C(=O)OC1C(C)OC(OC(=O)C23CCC(C)(CC2C2=CCC4C5(C)CCC(OC6OC(C(O)C(O)C6OC6OC(CO)C(O)C(O)C6O)C(O)=O)C(C)(COC(C)=O)C5CCC4(C)C2(C)CC3)C(=O)OC)C(OC2OC(C)C(O)C(OC(=O)C(C)CC)C2OC(C)=O)C1OC1OC(CO)C(O)C(O)C1O	0.833171	1
COC(=O)C1(C)CCC2(CCC3(C)C(=CCC4C5(C)CCC(OC6OC(C(O)C(OC7OCC(O)C(O)C7O)C6O)C(O)=O)C(C)(CO)C5CCC34C)C2C1)C(=O)OC1OC(CO)C(O)C(O)C1O	0.83317	1
COC(=O)C1(C)CCC2(CCC3(C)C(=CCC4C5(C)CCC(OC6OC(CO)C(O)C(O)C6OC6OCC(O)C(OC7OC(CO)C(O)C(O)C7O)C6O)C(C)(CO)C5CCC34C)C2C1)C(=O)OC1OC(CO)C(O)C(O)C1O	0.795271	1
CC1(C)CCC2(CO)C(O)CC3(C)C(=CCC4C5(C)CCC(OC6OC(C(O)C(OC7OC(CO)C(O)C(O)C7OC7OC(CO)C(O)C(O)C7O)C6OC6OC(CO)C(O)C(O)C6O)C(O)=O)C(C)(C)C5CCC34C)C2C1	0.834574	1
NC(CC1=CC(=O)C(=O)C=C1)C(O)=O	0.976353	1
C\C(\C=C\C=C(\C)C(O)=O)=C/C=C/C=C(/C)\C=C\C=C(/C)C(=O)OC1OC(CO)C(O)C(O)C1O	0.500068	1
C\C(\C=C\C=C(\C)C(O)=O)=C/C=C/C=C(/C)\C=C\C=C(/C)C(=O)OC1OC(COC2OC(CO)C(O)C(O)C2O)C(O)C(O)C1O	0.501317	1
C\C(\C=C\C=C(/C)C(=O)OC1OC(CO)C(O)C(O)C1O)=C\C=C\C=C(/C)\C=C\C=C(\C)C(=O)OC1OC(COC2OC(CO)C(O)C(O)C2O)C(O)C(O)C1O	0.812976	1
CC(C)CC(=O)CC(C)(O)C=C	0.502807	1
ClC1C(Cl)C(Cl)C(Cl)C(Cl)C1Cl	0.685232	1
NC(CCCCNCCC1=CN=CN1)C(O)=O	0.906388	1
[H][C@](N)(CNC(=O)NC(=O)C(O)=O)C(O)=O	0.999109	1
CC1OC(OCC2OC(OC3C(O)C(C)OC(OC\C(C)=C\CC\C(C)=C/CC\C(C)=C\CCC(C)(OC4OC(CO)C(O)C(O)C4O)C=C)C3O)C(O)C(O)C2O)C(O)C(O)C1O	0.958404	1
OCC1OC(OC2C(O)C(CO)OC(OC3C(O)C(O)C(OC4C(O)C(O)C(O)OC4CO)OC3CO)C2O)C(O)C(O)C1O	0.994378	1
OCC1OC(OC2C(O)C(O)C(OC3C(O)C(CO)OC(OC4C(O)C(O)C(O)OC4CO)C3O)OC2CO)C(O)C(O)C1O	0.994378	1
COC(=O)CCC1=CC(O)=C(OC2OC(COC3OC(CO)C(O)C(O)C3O)C(O)C(O)C2O)C=C1	0.628671	1
CO[C@H]1O[C@@H](O[C@H]2[C@@H](O)[C@@H](O)[C@H](O)[C@@H](O)[C@@H]2O)[C@H](O)[C@@H](O)[C@@H]1O	0.96834	1
C\C(\C=C\C1(O)C(C)=CC(O)CC1(C)CO)=C/C(O)=O	0.575528	1
CC(=C)C1CCC2(C)CCC3(C)C(CCC4C5(C)CCC(OC6OC(CO)C(OC7OCC(O)C(O)C7O)C(O)C6O)C(C)(C)C5CCC34C)C12	0.884597	1
CC1(CCC2(C)CCC3(C)C(C=CC4C5(C)CCC(OC6OC(C(O)C(O)C6OC6OC(C(O)C(O)C6O)C(O)=O)C(O)=O)C(C)(CO)C5CCC34C)=C2C1)C(O)=O	0.779087	1
CC1(C)CCC2(CCC3(C)C(=CCC4C5(C)CCC(OC6OC(C(OC7OC(CO)C(O)C(O)C7O)C(O)C6O)C(O)=O)C(C)(C)C5CCC34C)C2C1)C(=O)OC1OC(CO)C(O)C(O)C1O	0.797531	1
CC1(C)CCC2(CCC3(C)C(=CCC4C5(C)CCC(OC6OCC(O)C(O)C6OC6OC(CO)C(O)C(O)C6OC6OCC(O)C(O)C6O)C(C)(CO)C5CCC34C)C2C1)C(=O)OC1OC(CO)C(O)C(O)C1O	0.786841	1
CC1OC(OC2C(O)C(OC3OC(C)C(O)C(O)C3O)C(OC3C(O)C(O)C(OC3OC3CCC4(C)C(CCC5(C)C4CC=C4C6CC(C)(CCC6(C)CCC54C)C(=O)OC4OC(CO)C(O)C(O)C4OC4OC(CO)C(O)C(O)C4O)C3(C)C)C(O)=O)OC2CO)C(O)C(O)C1O	0.833171	1
CC1(C)CCC2(CCC3(C)C(=CCC4C5(C)CC(O)C(OC6OC(CO)C(OC7OC(CO)C(O)C(O)C7O)C(O)C6O)C(C)(C5CCC34C)C(O)=O)C2C1)C(O)=O	0.789967	1
CC1OC(OC2C(O)C(O)COC2OC(=O)C23CCC(C)(C)CC2C2=CCC4C5(C)CC(O)C(OC6OC(CO)C(O)C(O)C6O)C(C)(C5CCC4(C)C2(C)CC3)C(O)=O)C(O)C(O)C1O	0.614469	1
CC1OC(OC2C(O)C(O)COC2OC(=O)C23CCC(C)(C)CC2C2=CCC4C5(C)CC(O)C(OC6OC(C(O)C(O)C6O)C(O)=O)C(C)(C5CCC4(C)C2(C)CC3)C(O)=O)C(O)C(O)C1OC1OCC(O)C(O)C1O	0.820804	1
CC1OC(OC2C(O)C(O)COC2OC(=O)C23CCC(C)(C)CC2C2=CCC4C5(C)CC(O)C(OC6OC(CO)C(O)C(O)C6O)C(C)(C5CCC4(C)C2(C)CC3)C(O)=O)C(O)C(O)C1OC1OCC(O)C(O)C1O	0.790181	1
CC1OC(OC2C(O)C(CO)OC(OC3C(O)C(O)C(CO)OC3OC3C(O)CC4(C)C(CCC5(C)C4CC=C4C6CC(C)(C)CCC6(CCC54C)C(=O)OC4OC(CO)C(O)C(O)C4O)C3(C)C(O)=O)C2OC2OC(CO)C(O)C(O)C2O)C(O)C(O)C1O	0.794357	1
CC1OC(OC2C(O)C(O)COC2OC(=O)C23CCC(C)(C)CC2C2=CCC4C5(C)CC(O)C(O)C(C)(C5CCC4(C)C2(C)CC3)C(O)=O)C(O)C(O)C1OC1OCC(O)C(O)C1O	0.749748	1
CC1OC(OC2C(O)C(O)COC2OC(=O)C23CCC(C)(C)CC2C2=CCC4C5(C)CC(O)C(OC6OC(CO)C(O)C(O)C6OC6OC(CO)C(O)C(O)C6O)C(C)(C5CCC4(C)C2(C)CC3)C(O)=O)C(O)C(O)C1OC1OCC(O)C(O)C1O	0.79428	1
CC1(C)C(CCC2(C)C1CCC1(C)C2C(=O)C=C2C3CC(C)(CCC3(C)CCC12C)C(O)=O)OC1OC(C(O)C(OC2OC(C(O)C(O)C2O)C(O)=O)C1O)C(O)=O	0.878027	1
CC12CCC(C)(CC1C1=CC(=O)C3C4(C)CCC(OC5OC(C(O)C(O)C5OC5OC(C(O)C(O)C5O)C(O)=O)C(O)=O)C(C)(CO)C4CCC3(C)C1(C)CC2)C(O)=O	0.878027	1
CC1(C)CC(O)C2(C)CCC3(C)C(=CCC4C5(C)CCC(OC6OC(C(O)C(O)C6O)C(O)=O)C(C)(CO)C5CCC34C)C2C1	0.804527	1
CC1OC(OC2C(O)C(O)C(CO)OC2OC2C(O)C(O)C(OC2OC2CCC3(C)C(CCC4(C)C3CC=C3C5CC(C)(C)CC(OC6OC(CO)C(O)C(O)C6OC6OC(CO)C(O)C(O)C6O)C5(C)CCC43C)C2(C)CO)C(O)=O)C(O)C(O)C1O	0.836492	1
CC1OC(OC2C(O)C(O)C(CO)OC2OC2C(O)C(O)C(OC2OC2CCC3(C)C(CCC4(C)C3CC=C3C5CC(C)(C)CC(=O)C5(C)CCC43C)C2(C)CO)C(O)=O)C(O)C(O)C1O	0.866862	1
CC1OC(OCC2OC(OC3C(O)C(C)OC(OC\C(C)=C/CC\C(C)=C\CC\C(C)=C\CCC(C)(OC4OC(CO)C(O)C(O)C4O)C=C)C3O)C(O)C(O)C2O)C(OC(=O)C(\C)=C\C(O)C\C(C)=C\CC\C(C)=C\CCC(C)(OC2OC(CO)C(O)C(O)C2O)C=C)C(O)C1O	0.795197	1
COC1=C(OC2OC(COC3OC(CO)C(O)C3O)C(O)C(O)C2O)C2=CC(=C1OC)C1=C(O)C=CC(C\C=C\CCCC2)=C1	0.664067	1
COC1=C(OC)C2=CC(CCC\C=C/CCC3=CC=C(O)C2=C3)=C1OC1OC(COC2OC(CO)C(O)C2O)C(O)C(O)C1O	0.656369	1
CC12CCC(C)(CC1C1=CCC3C4(C)CCC(OC5OC(C(O)C(O)C5OC5OC(CO)C(O)C(O)C5O)C(O)=O)C(C)(CO)C4CCC3(C)C1(C)CC2)C(O)=O	0.801717	1
COC1=CC=C(C=C1)C1OC2=C(C(O)=CC(OC3OC(CO)C(O)C(O)C3O)=C2OC)C(=O)C1O	0.558315	1
CC(O)C(O)CO	0.906757	1
CC(C)(O)C(O)CCC(C)(O)C1CCC2(C)C1C(O)CC1C3(C)CCC(OC4OC(CO)C(O)C(O)C4OC4OC(CO)C(O)C(O)C4O)C(C)(C)C3CCC21C	0.853408	1
CC1(C)CCC2(CCC3(C)C(=CCC4C5(C)CCC(OC6OC(C7OC(O)(C(OCC(O)=O)OC7C6O)C(O)=O)C(O)=O)C(C)(CO)C5CCC34C)C2C1)C(=O)OC1OC(CO)C(O)C(O)C1O	0.50974	1
CC1(C)C(CCC2(C)C1CCC1(C)C2CC=C2C3CC(C)(CCC3(CCC12C)C(=O)OC1OC(CO)C(O)C(O)C1O)C(O)=O)OC1OC(C2OC(O)(C(OCC(O)=O)OC2C1O)C(O)=O)C(O)=O	0.537302	1
CC1OC(OCC2OC(OC3C(O)C(O)C(OC4C(O)C(O)COC4OC4C(O)C(OC5CCC6(C)C(CCC7(C)C6C=CC6C8CC(C)(C)CCC8(C)C=CC76C)C5(C)CO)OC(C4O)C(O)=O)OC3CO)C(OC3OC(CO)C(O)C(O)C3O)C(O)C2O)C(O)C(O)C1O	0.605625	1
CC1OC(OCC2OC(OC3C(O)C(O)C(OC4C(O)C(O)COC4OC4C(O)C(OC5CCC6(C)C(CCC7(C)C6C=CC6C8CC(C)(C)CCC8(C)C=CC76C)C5(C)CO)OC(C4O)C(O)=O)OC3CO)C(OC3OC(CO)C(OC4OC(CO)C(OC5OC(CO)C(O)C(O)C5O)C(O)C4O)C(O)C3O)C(O)C2O)C(O)C(O)C1O	0.605625	1
C[C@@H]1O[C@@H](OC[C@H]2O[C@@H](O[C@@H]3[C@H](O)[C@@H](O)[C@H](O[C@@H]4[C@@H](O)[C@@H](O)CO[C@H]4O[C@@H]4[C@@H](O)[C@H](O[C@H]5CC[C@@]6(C)[C@@H](CC[C@]7(C)[C@@H]6CC=C6[C@@H]8CC(C)(C)CC[C@]8(C)C=C[C@@]76C)[C@@]5(C)CO)O[C@@H]([C@H]4O)C(O)=O)O[C@@H]3CO)[C@H](O[C@@H]3O[C@H](CO)[C@H](O)[C@H](O)[C@H]3O)[C@@H](O)[C@@H]2O)[C@H](O)[C@H](O)[C@H]1O	0.787457	1
CC1(C)CCC2(CCC3(C)C(=CCC4C5(C)CCC(OC6OC(CO)C(O)C(OC7OC(CO)C(O)C(O)C7O)C6OC6OC(CO)C(O)C(O)C6O)C(C)(C)C5CCC34C)C2C1)C(=O)OC1OC(CO)C(O)C(O)C1O	0.519663	1
CC1(C)CCC2(CCC3(C)C(=CCC4C5(C)CCC(OC6OC(C(OC7OCC(O)C(O)C7O)C(OC7OC(CO)C(O)C(O)C7O)C6O)C(O)=O)C(C)(C)C5CCC34C)C2C1)C(=O)OC1OC(COC2OC(CO)C(O)C(O)C2O)C(O)C(O)C1O	0.807696	1
CC1(C)CCC2(CCC3(C)C(=CCC4C5(C)CCC(OC6OC(C(O)C(O)C6OC6OCC(O)C(O)C6O)C(O)=O)C(C)(C)C5CCC34C)C2C1)C(=O)OC1OC(CO)C(O)C(O)C1O	0.83311	1
OC(CC1=CC=C(O)C=C1)C(O)=O	0.584095	1
COC1=CC=C(CC(O)C(O)=O)C=C1	0.630958	1
CC(CCC1(C)C(C)CCC2C1=CCCC2(C)C(O)=O)CC(O)=O	0.504977	1
CC12CCC(C)(CC1C1=CCC3C4(C)CCC(OC5OC(C(O)C(O)C5OC5OC(C(O)C(O)C5O)C(O)=O)C(O)=O)C(C)(CO)C4CCC3(C)C1(C)CC2)C(O)=O	0.833171	1
OC(=O)C1=CC(O)=C2C(CC3=C(C(O)=CC=C3)C2=O)=C1	0.602264	1
C[C@@H]1O[C@@H](OC\C(C)=C/CC\C(C)=C\CC\C(C)=C\CC[C@](C)(O[C@@H]2O[C@H](CO)[C@@H](O)[C@H](O)[C@H]2O)C=C)[C@H](O)[C@H](O[C@@H]2O[C@H](CO[C@@H]3O[C@@H](C)[C@H](O)[C@@H](OC(=O)C(\C)=C\[C@H](O)C\C(C)=C\CC\C(C)=C\CC[C@](C)(O[C@@H]4O[C@H](CO)[C@@H](O)[C@H](O)[C@H]4O)C=C)[C@H]3O)[C@@H](O)[C@H](O)[C@H]2O)[C@H]1O	0.795197	1
CC(=O)OCC1OC(OC2C(O)COC(OC3C(O)C(C)(C)CC4C5=CCC6C7(C)CCC(OC8OC(C(O)C(O)C8OC8OC(CO)C(O)C(O)C8OC8OC(CO)C(O)C(O)C8O)C(O)=O)C(C)(CO)C7CCC6(C)C5(C)CCC34C)C2O)C(OC(C)=O)C(OC(C)=O)C1OC(C)=O	0.824441	1
CC(=O)OCC1OC(OC2C(O)COC(OC3C(O)C(C)(C)CC4C5=CCC6C7(C)CCC(OC8OC(C(O)C(O)C8OC8OC(CO)C(O)C(O)C8O)C(O)=O)C(C)(CO)C7CCC6(C)C5(C)CCC34C)C2O)C(OC(C)=O)C(OC(C)=O)C1OC(C)=O	0.824441	1
CC(=O)OC1COC(OC2C(O)COC(OC3C(O)C(C)(C)CC4C5=CCC6C7(C)CCC(OC8OC(C(O)C(O)C8OC8OCC(O)C(O)C8O)C(O)=O)C(C)(CO)C7CCC6(C)C5(C)CCC34C)C2O)C(OC(C)=O)C1OC(C)=O	0.824441	1
CC(=O)OCC1OC(OC2C(O)COC(OC3C(O)C(C)(C)CC4C5=CCC6C7(C)CCC(OC8OC(C(O)C(O)C8OC8OCC(O)C(O)C8O)C(O)=O)C(C)(CO)C7CCC6(C)C5(C)CCC34C)C2O)C(OC(C)=O)C(OC(C)=O)C1OC(C)=O	0.824441	1
CC(=O)OC1COC(OC2C(O)COC(OC3C(O)C(C)(C)CC4C5=CCC6C7(C)CCC(OC8OC(C(O)C(O)C8OC8OC(CO)C(O)C(O)C8O)C(O)=O)C(C)(CO)C7CCC6(C)C5(C)CCC34C)C2O)C(OC(C)=O)C1OC(C)=O	0.824441	1
CC(=O)OC1COC(OC2C(O)COC(OC3C(O)C(C)(C)CC4C5=CCC6C7(C)CCC(OC8OC(C(O)C(O)C8OC8OC(CO)C(O)C(O)C8OC8OC(CO)C(O)C(O)C8O)C(O)=O)C(C)(CO)C7CCC6(C)C5(C)CCC34C)C2O)C(OC(C)=O)C1OC(C)=O	0.824441	1
CC12CCCC(C)(C1C(C=O)C13CC(CCC21)C(=C)C3)C(O)=O	0.500003	1
[H]C(=[C@@]=C1C(C)(C)C[C@H](O)C[C@@]1(C)O)C(\C)=C\C=C\C(\C)=C\C=C\C=C(/C)\C=C\C=C(\C)/C=C/[C@@]12O[C@]1(C)C[C@@H](O)CC2(C)C	0.646008	1
CC1(C)CCC2(CCC3(C)C(=CCC4C5(C)CC(O)C(OC6OC(CO)C(O)C(OC7OC(COC8OC(CO)C(O)C(O)C8O)C(O)C(O)C7O)C6O)C(C)(C5CCC34C)C(O)=O)C2C1)C(O)=O	0.745589	1
C[C@@H]1O[C@@H](O[C@@H]2[C@@H](O)[C@H](O)[C@H](O[C@H]2O[C@@H]2[C@@H](O)[C@H](O)[C@H](O[C@H]2O[C@H]2CC[C@@]3(C)C(CC[C@]4(C)C3CC=C3C5C[C@]6(C)C[C@@H](OC6=O)[C@]5(C)CC[C@@]43C)C2(C)C)C(O)=O)C(O)=O)[C@H](O)[C@H](O)[C@H]1O	0.871255	1
OCC1NCC(O)C1O	0.879341	1
CC1(C)C(CCC2(CO)C1CCC1(C)C2CCC2C3=CC(C)(CCC3(C)CCC12C)C(O)=O)OC1OC(C(O)C(O)C1OC1OC(C(O)C(O)C1O)C(O)=O)C(O)=O	0.835715	1
CC1(C)CC(O)C2(C)CCC3(C)C(=CCC4C5(C)CCC(OC6OC(C(O)C(O)C6OC6OC(CO)C(O)C(O)C6OC6OC(CO)C(O)C(O)C6O)C(O)=O)C(C)(CO)C5CCC34C)C2C1	0.836492	1
CC1(C)CC(O)C2(C)CCC3(C)C(=CCC4C5(C)CCC(OC6OC(C(O)C(O)C6OC6OCC(O)C(O)C6O)C(O)=O)C(C)(CO)C5CCC34C)C2C1	0.804527	1
CC1(C)CC(O)C2(C)CCC3(C)C(=CCC4C5(C)CCC(OC6OC(CO)C(OC7OC(CO)C(O)C(O)C7O)C(OC7OC(CO)C(O)C(O)C7O)C6O)C(C)(CO)C5CCC34C)C2C1	0.84509	1
CC1(C)CC(O)C2(C)CCC3(C)C(=CCC4C5(C)CCC(O)C(C)(COC6OC(CO)C(O)C(O)C6O)C5CCC34C)C2C1	0.805852	1
O[C@@H]1CO[C@@H](O[C@@H]2CO[C@@H](O)[C@H](OS(O)(=O)=O)[C@H]2OS(O)(=O)=O)[C@H](OS(O)(=O)=O)[C@H]1OS(O)(=O)=O	0.614903	1
CC1CCC2(CCC3(C)C(=CCC4C5(C)CCC(OC6OC(C(O)C(O)C6O)C(O)=O)C(C)(C)C5CCC34C)C2C1C)C(=O)OC1OC(CO)C(O)C(O)C1O	0.504152	1
CC(C)=CCCC(C)(O)C1CCC2(C)C1C(O)CC1C3(C)CCC(OC4OC(CO)C(O)C(O)C4O)C(C)(C)C3CCC21C	0.84961	1
CC(C)=CCCC(C)(O)C1CCC2(C)C1C(O)CC1C3(C)CCC(OC4OC(CO)C(O)C(O)C4OC4OC(CO)C(O)C(O)C4O)C(C)(C)C3CCC21C	0.846804	1
C\C(CC\C=C(/C)CCC(OC1OC(CO)C(O)C(O)C1O)C(C)(C)O)=C/CCC(C)(OC1OC(CO)C(O)C(O)C1O)C=C	0.668585	1
CC(C)=CCCC(C)(O)C1CCC2(C)C1C(O)CC1C3(C)CCC(O)C(C)(C)C3C(CC21C)OC1OC(CO)C(O)C(O)C1O	0.848351	1
CC1(C)CC2C3=CCC4C5(C)CCC(OC6OC(C(O)C(O)C6OC6OCC(O)C(O)C6O)C(O)=O)C(C)(C)C5CCC4(C)C3(C)CCC2(CC1O)C(=O)OC1OC(CO)C(O)C(O)C1O	0.833171	1
CC1C(O)CC2(CCC3(C)C(=CCC4C5(C)CCC(OC6OC(C(O)C(O)C6OC6OCC(O)C(O)C6O)C(O)=O)C(C)(C)C5CCC34C)C2C1C)C(O)=O	0.801534	1
CC1CCC2(CCC3(C)C(=CCC4C5(C)CCC(OC6OC(C(O)C(O)C6O)C(O)=O)C(C)(CO)C5CCC34C)C2C1C)C(=O)OC1OC(CO)C(O)C(O)C1O	0.797693	1
CC1CCC2(CCC3(C)C(=CCC4C5(C)CCC(OC6OC(C(O)C(O)C6OC6OCC(O)C(O)C6O)C(O)=O)C(C)(CO)C5CCC34C)C2C1C)C(=O)OC1OC(CO)C(O)C(O)C1O	0.833168	1
CC(C)=CCC\C(C)=C/COC1OC(COC2OCC(O)C(O)C2O)C(O)C(O)C1O	0.893054	1
C\C(CC\C=C(/C)COC1OC(CO)C(O)C(O)C1OC1OC(CO)C(O)C(O)C1O)=C\CC\C(C)=C\CCC(C)(OC1OC(CO)C(O)C(O)C1O)C=C	0.971486	1
C\C(CC\C=C(/C)COC1OC(CO)C(O)C(O)C1O)=C\CC\C(C)=C\CCC(C)(OC1OC(CO)C(O)C(O)C1O)C=C	0.845444	1
CC(S)C1=CC=CO1	0.952852	1
CC1(C)C(CCC2(C=O)C1CCC1(C)C2CCC2C3=CC(C)(CCC3(C)CCC12C)C(O)=O)OC1OC(C(O)C(O)C1OC1OCC(O)C(O)C1O)C(O)=O	0.842345	1
CC(C)=CC\C=C(\C)C1CCC2(C)C1C(O)CC1C3(C)CCC(OC4OC(CO)C(O)C(O)C4O)C(C)(C)C3CCC21C	0.548339	1
CC1OC(OC2C(O)C(O)C(CO)OC2OC2CC3(C)C(CC(O)C4C(CCC34C)C(\C)=C\CC=C(C)C)C3(C)CCC(O)C(C)(C)C23)C(O)C(O)C1O	0.623793	1
C\C(=C/CCC(C)(O)C1CC(=O)C2(C)C3=C(C(=O)CC12C)C1(C)CCC(O)C(C)(C)C1CC3=O)C(O)=O	0.501317	1
CC1C(C)C(=O)C(O)=C1C	0.532328	1
CCSSC(CC)SC	0.563431	1
CC1OC(OC2C(O)C(O)C(CO)OC2OC2CC3(C)C(CC(O)C4C(CCC34C)C(=C)CCC=C(C)C)C3(C)CCC(O)C(C)(C)C23)C(O)C(O)C1O	0.557899	1
OCC1OC(O)C(O)C(OC2OC(COC3OC(CO)C(O)C(O)C3O)C(O)C(O)C2O)C1O	0.996374	1
OCC1OC(O)C(OC2OC(COC3OC(CO)C(O)C(O)C3O)C(O)C(O)C2O)C(O)C1O	0.996379	1
OCC1OC(O)C(O)C(O)C1OC1OC(COC2OCC(O)C(O)C2O)C(O)C(O)C1O	0.99263	1
OCC1OC(OC2C(O)C(CO)OC(OC3C(O)C(O)C(O)OC3CO)C2O)C(O)C(O)C1O	0.996322	1
OCC1OC(OC2C(O)C(O)C(OCC3OC(O)C(O)C(O)C3O)OC2CO)C(O)C(O)C1O	0.996379	1
OCC1OC(OCC2OC(OCC3OC(O)C(O)C(O)C3O)C(O)C(O)C2O)C(O)C(O)C1O	0.996379	1
OCC1OC(OCC2OC(OC3C(O)C(O)C(O)OC3CO)C(O)C(O)C2O)C(O)C(O)C1O	0.996379	1
CC1OC(OC2C(O)C(O)C(CO)OC2OC2C(O)C(O)C(O)OC2CO)C(O)C(O)C1O	0.987482	1
OCC1OC(OC2C(O)OC(CO)C(OC3OC(CO)C(O)C(O)C3O)C2O)C(O)C(O)C1O	0.996379	1
OCC1OC(OCC2OC(OC3C(O)C(O)C(O)OC3CO)C(O)C(O)C2O)C(O)C(O)C1O	0.996379	1
OCC1OC(OC2C(O)C(O)C(OC3C(O)C(O)OC(CO)C3O)OC2CO)C(O)C(O)C1O	0.995164	1
OC1OC(C(OC2OC(=CC(O)C2O)C(O)=O)C(O)C1O)C(O)=O	0.500648	1
OC1OC(C(OC2OC(C(O)C(O)C2O)C(O)=O)C(O)C1O)C(O)=O	0.962252	1
OCC1OC(O)C(OC2OC(C(O)C(O)C2O)C(O)=O)C(O)C1O	0.962252	1
OCC1OC(O)C(O)C1OC1OC(C(O)C(O)C1O)C(O)=O	0.799851	1
OCC(O)C(OC1OC(C(O)C(O)C1O)C(O)=O)C(O)C(O)C=O.OCC1OC(O)C(O)C(O)C1OC1OC(C(O)C(O)C1O)C(O)=O	0.996904	1
COC1C(O)C(O)C(OC2COC(O)C(O)C2O)OC1C(O)=O	0.922839	1
OCC1OC(O)C(O)C(O)C1OC1OC(C(O)C(O)C1O)C(O)=O	0.962252	1
OCC1OC(O)C(O)C(OC2OC(C(O)C(O)C2O)C(O)=O)C1O	0.962252	1
OCC1OC(O)(COC2OC(CO)C(O)C(O)C2O)C(O)C1O	0.707767	1
CC1OC(O)C(OC2OC(C(O)C(OC3OC(C(O)C(O)C3O)C(O)=O)C2O)C(O)=O)C(O)C1O	0.984123	1
CC1OC(O)C(OC2OC(C(OC3OC(C)C(O)C(O)C3OC3OC(C(O)C(OC4OC(C(O)C(O)C4O)C(O)=O)C3O)C(O)=O)C(OC3OC(C(O)C(O)C3O)C(O)=O)C2O)C(O)=O)C(O)C1O	0.98503	1
CC(=O)\C=C(\C)CC(C)(C)O	0.512689	1
CC1OC(OC2C(O)C(CO)OC(OC3C(O)C(C)OC(O)C3O)C2O)C(O)C(O)C1O	0.706765	1
CC(=O)NC1C(O)C(OC2OC(CO)C(O)C(O)C2O)C(CO)OC1OC1C(O)C(CO)OC(OC2C(O)C(O)C(O)OC2CO)C1O	0.980722	1
CC(=O)NC1C(O)C(O)C(CO)OC1OC1C(O)C(CO)OC(OC2C(O)C(O)C(O)OC2CO)C1O	0.983744	1
COC1C(O)C(O)C(OC2C(O)C(O)COC2OC2COC(O)C(O)C2O)OC1C(O)=O	0.946672	1
CC(C)=CCC(COC1OC(COC2OCC(O)C(O)C2O)C(O)C(O)C1O)C(C)=C	0.682553	1
CC(=O)NC1C(OC2C(O)C(O)OC(CO)C2O)OC(CO)C(O)C1OC1OC(CO)C(O)C(O)C1O	0.971911	1
OC1OC(C(OC2OC(C(OC3OC(C(O)C(O)C3O)C(O)=O)C(O)C2O)C(O)=O)C(O)C1O)C(O)=O	0.989578	1
CC(CCCC(C)(C)O)C1CCC2(C)C3CCC4C5(CC35CCC12C)CCC(O)C4(C)C	0.843975	1
CC(CCCC(C)(C)O)C1CCC2(C)C3CC=C4C5(CC35CCC12C)CCC(O)C4(C)C	0.763974	1
C(CCCCCCOC1=CC=CC=C1)CCCCCOC1=CC=CC=C1	0.749	1
C(CCCCCCOC1=CC=CC=C1)CCCCCCOC1=CC=CC=C1	0.749	1
C(CCCCCOC1=CC=CC=C1)CCCCCOC1=CC=CC=C1	0.749	1
SC1CCCC1	0.547362	1
CC(O)C(C)=C	0.521664	1
CCC\C=C\C1=CC=CO1	0.68244	1
SC1COCC1=O	0.521628	1
CCCCC(=O)C1=CC=CO1	0.949926	1
CCCC(=O)C1=CC=CO1	0.908268	1
C[C@H]1S[C@H]1C	0.589805	1
CCCCCCC1=CC=CO1	0.917027	1
OCC1OC(OC2C(O)OC(COC3OC(CO)C(O)C(O)C3O)C(O)C2O)C(O)C1O	0.995754	1
C1CCC(NC1)C1=CC=CO1	0.985686	1
CC1=CC=C(O1)C1CCCCN1	0.930103	1
OC1CCCNC1C1=CC=CO1	0.786039	1
CC1=CC=C(O1)C1NCCCC1O	0.661271	1
CSC(=O)CC(C)C	0.502648	1
CC1=CC2OC3C(CC(C)(C33CO3)C2(CO)C(O)C1=O)OC1OC(CO)C(O)C(O)C1O	0.532055	1
COC1OC(C(OC2OC(C(C)C(O)C2O)C(=O)OCC(C)O)C(O)C1O)C(O)=O	0.505115	1
NC1=CC=CC=C1C(=O)OC1=CC2=CC=CC=C2C=C1	0.534886	1
CC(C)CC(=O)OCC1=CC=CO1	0.934918	1
CCSCC1=CC=CO1	0.945146	1
[Na+].OC1OC(C(O)C(O)C1O)C([O-])=O	0.518324	1
COC1C(O)C(O)C(OC2C(CO)OC(O)C2O)OC1C(O)=O	0.639478	1
CC1OC(O)C(O)C(O)C1OC1OC(C(O)C(O)C1O)C(O)=O	0.922839	1
CC1(C)CC2C3=CCC4C5(C)CCC(OC6OC(C(O)C(O)C6O)C(O)=O)C(C)(CO)C5CCC4(C)C3(C)CCC2(C)C(=O)C1	0.823677	1
CC1CCC2(CCC3(C)C(=CCC4C5(C)CC(O)C(O)C(C)(C)C5C(O)CC34C)C2C1C)C(=O)OC1OC(COC2OC(CO)C(OC3OC(C)C(O)C(O)C3O)C(O)C2O)C(O)C(O)C1O	0.778275	1
CC(C)=CC(=O)OC1OC(COC2OCC(O)(CO)C2O)C(O)C(O)C1O	0.504652	1
CC1=C(C)N=C(CC=C)C=N1	0.519178	1
C\C=C\C1=C(C)N=CC(C)=N1	0.568744	1
CCCC1=C(C)N=C(C)C=N1	0.531552	1
CCCC1=NC(C)=C(C)N=C1	0.564707	1
CC(=O)C(=O)C1=CC=CS1	0.74798	1
C(C1=CC=CO1)C1=CNC=C1	0.551937	1
C1CCC(=NC1)C1=CC=CO1	0.579098	1
C(N1CCCC1)C1=CC=CO1	0.783175	1
CCC1=NC=C(C)C=C1	0.582801	1
CC1=CC=C(CC2=CNC=C2)O1	0.511827	1
CC1=CC=C(O1)C1CCCN1	0.953933	1
CCOC(=O)CCSCC1=CC=CO1	0.937073	1
C1CNC(C1)C1=CC=CO1	0.991298	1
CCCCC1=C(CC)SC=N1	0.594698	1
CCC1=NC(C)=C(C)S1	0.500083	1
CCCC1=C(C)SC(C)=N1	0.502666	1
CCC1=NC(CC)=CS1	0.573125	1
CCCCC1=CSC(C)=N1	0.515016	1
CCCC1=CSC(CC)=N1	0.766488	1
CCCC1=NC(CC)=CS1	0.737981	1
CCCC1=NC(CCC)=CS1	0.786011	1
CCCCCCCCC1=NC(CCC)=CS1	0.524053	1
CC1OC(OC2C(O)C(O)C(OCC3OC(OC(=O)C45CCC(C)(C)CC4=C4CCC6C7(C)CC(O)C(O)C(C)(CO)C7CCC6(C)C4(C)CC5)C(O)C(O)C3O)OC2CO)C(O)C(O)C1O	0.77948	1
CC1CCC2(CCC3(C)C(=CCC4C5(C)CC(O)C(O)C(C)(CO)C5C(O)CC34C)C2C1C)C(=O)OC1OC(COC2OC(CO)C(OC3OC(C)C(O)C(O)C3O)C(O)C2O)C(O)C(O)C1O	0.784618	1
CC1CCC2(CCC3(C)C(=CCC4C5(C)CC(O)C(O)C(C)(CO)C5C(O)CC34C)C2C1C)C(=O)OC1OC(COC2OC(CO)C(O)C(O)C2O)C(O)C(O)C1O	0.777124	1
OCC1OC(CO)(OCC2OC(O)CC(O)C2O)C(O)C1O	0.984732	1
NC(C=O)C(O)C(OC1OC(CO)C(O)C(O)C1O)C(O)CO.NC1C(O)OC(CO)C(OC2OC(CO)C(O)C(O)C2O)C1O	0.995631	1
CC(=O)NC(C=O)C(O)C(OC1OC(CO)C(O)C(O)C1O)C(O)CO.CC(=O)NC1C(O)OC(CO)C(OC2OC(CO)C(O)C(O)C2O)C1O	0.984618	1
CC1OC(O)C(OC2OC(C(O)C(O)C2O)C(O)=O)C(O)C1O	0.922839	1
CS(=O)(=O)CC[C@H](N)C(O)=O	0.944883	1
OCC1OC(OCC2OC(OC3C(O)C(O)C(O)C(O)C3O)C(O)C(O)C2O)C(O)C(O)C1O	0.992339	1
OCC1OC(OCC2OC(OCC3OC(OC4C(O)C(O)C(O)C(O)C4O)C(O)C(O)C3O)C(O)C(O)C2O)C(O)C(O)C1O	0.988749	1
CC(=O)C(Cl)(Br)Br	0.818897	1
CC(=O)C(Br)Br	0.989459	1
BrC(Br)C(=O)CI	0.510636	1
CC(C)C(=O)OCCOC1=CC=CC=C1	0.74054	1
CC(=O)C1=NC=C(C)C=C1	0.682582	1
CC(=O)C1CCSS1	0.513137	1
COC1(C)SCCC1=O	0.703246	1
OC(C=O)C=O	0.620977	1
CCC\C=C/C=O	0.723458	1
CCCCC1=CC=CO1	0.918223	1
CCCC1=CC=CO1	0.955686	1
CC(C)C1=CC=CO1	0.886548	1
CCC(=O)C1=CC=CO1	0.994433	1
CC1=CC2=C(C=C1)C(C)(C)CC=C2	0.504891	1
COC1=CC=C(C=C1)C1OC2=C(C(=O)C1O)C(O)=C(OC)C(O)=C2	0.730544	1
COC1=C(OC2OCC(O)C(O)C2O)C=CC(=C1)C(O)C(CO)OC1=C(O)C=C(CCCO)C=C1	0.557295	1
C\C=C\S	0.61578	1
CC(C(O)C\C(C)=C(\C)C(=O)OC1OC(CO)C(O)C(O)C1OC1OC(CO)C(O)C(O)C1O)C1CCC2C3CC=C4CC(CC(O)C4(C)C3CCC12C)OC1OC(CO)C(O)C(O)C1O	0.581121	1
CC(CC\C=C(\C)C(O)=O)C1CCC2(C)C3CCC4C5(CC35CCC12C)CCC(=O)C4(C)CO	0.884952	1
CCCCCCCC(=O)C1=CC=CO1	0.797036	1
CCOCC1=CC=CO1	0.976567	1
BrC1CCS(=O)(=O)C1	0.50091	1
CCCCOC(=O)CC(O)(C(O)C(=O)OCCCC)C(=O)OC	0.500006	1
CC(=C)C1CCC(=CC1)C(=O)OC1OC(CO)C(O)C(O)C1O	0.500119	1
CC(C)=CCCC(C)(OC1OC(CO)C(O)C(O)C1O)C1CCC2(C)C1CCC1C3(C)CCC(OC4OC(CO)C(O)C(O)C4OC4OC(CO)C(O)C(O)C4O)C(C)(C)C3CCC21C	0.50338	1
CC1=C(O)C(=O)CC(OC2CC(C)(C)CC3C4=CCC5C6(C)CCC(OC7OC(C(O)C(O)C7OC7OCC(O)C(O)C7OC7OC(CO)C(O)C(O)C7O)C(O)=O)C(C)(CO)C6CCC5(C)C4(C)CCC23C)O1	0.877803	1
CC1=C(O)C(=O)CC(OC2CC(C)(C)CC3C4=CCC5C6(C)CCC(OC7OC(C(O)C(O)C7OC7OC(CO)C(O)C(O)C7OC7OC(CO)C(O)C(O)C7O)C(O)=O)C(C)(CO)C6CCC5(C)C4(C)CCC23C)O1	0.877803	1
COC1OC(C(OC2OC(C(OC)C(O)C2O)C(O)=O)C(O)C1O)C(O)=O	0.922839	1
COC1OC(C(OC2OC(C(OC)C(O)C2O)C(O)=O)C(O)C1O)C(O)=O	0.922839	1
COC1OC(C(OC2OC(C(OC)C(O)C2O)C(O)=O)C(O)C1O)C(O)=O	0.922839	1
CC(CCC(O)C(C)(C)O)C1CCC2(C)C3CCC4C5(CC35CCC12C)CCC(=O)C4(C)C	0.934232	1
COC1C(OC2=CC(O)=CC(O)=C2C1=O)C1=CC=C(O)C=C1	0.612295	1
CC(=C)C1CCC(COC2OC(CO)C(O)C(O)C2O)CC1	0.515644	1
CSC(C)C	0.501307	1
OCC(O)C(O)C(OC1OC(CO)C(O)C(O)C1O)C(O)CO	0.953718	1
CCC1=CC=CO1	0.961517	1
CC1OC(C)=C(O)C1=O	0.526411	1
COC1=C(O)C=CC(=C1)C(O)C(O)COC1OC(CO)C(O)C(O)C1O	0.600039	1
OCC1OC(OCC(O)C(O)C2=CC=C(O)C=C2)C(O)C(O)C1O	0.55243	1
CC(C)(O)\C=C\CC(C)(O)C1C2CCC3C4(C)CCC(OC5OCC(O)C(O)C5O)C(C)(C)C4CCC3(C)C2(COC2OC(CO)C(O)C(O)C2O)CC1=O	0.750439	1
CC1OC(OC2C(O)C(O)COC2OC2CCC3(C)C(CCC4(C)C3CCC3C(C(=O)CC43COC3OC(CO)C(O)C(O)C3O)C(C)(O)C\C=C\C(C)(C)O)C2(C)C)C(O)C(O)C1O	0.500732	1
CC(C)(O)\C=C\CC(C)(O)C1C2CCC3C4(C)CCC(OC5OCC(O)C(O)C5O)C(C)(C)C4CCC3(C)C2(COC2OC(COC3OCC(O)C(O)C3O)C(O)C(O)C2O)CC1=O	0.840356	1
CC1OC(OC2C(O)C(O)COC2OC2CCC3(C)C(CCC4(C)C3CCC3C(C(=O)CC43COC3OC(COC4OCC(O)C(O)C4O)C(O)C(O)C3O)C(C)(O)C\C=C\C(C)(C)O)C2(C)C)C(O)C(O)C1O	0.657408	1
CC1OC(OC2C(O)C(O)COC2OC2CCC3(C)C(CCC4(C)C3CCC3C(C(=O)CC43COC3OC(CO)C(O)C(O)C3O)C(C)(O)C\C=C\C(C)(C)O)C2(C)C)C(OC2OC(CO)C(O)C(O)C2O)C(O)C1O	0.82877	1
CC(=C)C(O)CCC(C)(OC1OC(CO)C(O)C(O)C1O)C1CCC2(C)C1C(O)CC1C3(C)CCC(OC4OC(CO)C(O)C(O)C4OC4OC(CO)C(O)C(O)C4O)C(C)(C)C3CCC21C	0.668996	1
CC(=C)C1=C(CC(C)(O)C=C)C=C(C)CC1	0.88997	1
CC1OC(OCC2OC(OC(C)(CC3=C(CCC(C)=C3)C(C)=C)C=C)C(OC3OC(C)C(OC4OC(C)C(O)C(O)C4O)C(O)C3O)C(O)C2O)C(O)C(O)C1O	0.961186	1
COC1=C(O)C=CC(\C=C/C(=O)OC2C(C)OC(OCC3OC(OC(C)(CC4=C(CCC(C)=C4)C(C)=C)C=C)C(OC4OC(C)C(OC5OC(C)C(O)C(O)C5O)C(O)C4O)C(O)C3O)C(O)C2O)=C1	0.577568	1
NC(CCCCC(CCC(N)C(O)=O)C1=C(CCC(N)C(O)=O)C=[N+](CCCCC(N)C(O)=O)C=C1CCC(N)C(O)=O)C(O)=O	0.519972	1
CC(C)CCCC(C)C1CCC2(C)C3CCC4C5(CC35CCC12C)CCCC4(C)CO	0.832755	1
CO[C@H]1O[C@H](CO)[C@@H](O[C@H]2O[C@H](CO)[C@@H](O[C@H]3O[C@H](CO)[C@@H](O[C@H]4O[C@H](CO)[C@@H](O[C@H]5O[C@H](CO)[C@@H](O[C@H]6O[C@@H]([C@@H](O[C@H]7O[C@H](CO)[C@@H](O[C@H]8O[C@H](CO)[C@@H](OC)[C@H](OC(C)=O)[C@@H]8O)[C@H](OC(C)=O)[C@@H]7O)[C@H](OC(C)=O)[C@@H]6O)C([O-])=O)[C@H](OC(C)=O)[C@@H]5O)[C@H](O)[C@@H]4NC(C)=O)[C@H](OC(C)=O)[C@@H]3O)[C@H](OC(C)=O)[C@@H]2O)[C@H](OC(C)=O)[C@@H]1O	0.659814	1
CC(=O)OC1=CC=CC=C1	0.877231	1
CC(O)C(O)C(O)C(O)C=O.CC(O)C1OC(O)C(O)C1O.CC1OC(O)C(O)C(O)C1O	0.98922	1
OC1COC(O)C(OC2OC(C(O)C(O)C2O)C(O)=O)C1O	0.962252	1
CC(C1CCC2C3=CC(=O)C4CC(CCC4(C)C3CCC12C)OC1OC(CO)C(O)C(O)C1O)C1CCC(C)C(OC2OC(C)C(O)C(O)C2O)O1	0.657038	1
COC1C(O)C(C)OC(OC2OC(CCC2C)C(C)C2CCC3C4=CC(=O)C5CC(CCC5(C)C4CCC23C)OC2OC(CO)C(O)C(O)C2O)C1O	0.529069	1
C\C=C(/C)C(=O)OCC12C(O)CC(C)(C)CC1C1=CCC3C4(C)CCC(OC5OC(C(O)C(OC6OCC(O)C(O)C6OC6OC(CO)C(O)C(O)C6O)C5OC5OC(CO)C(O)C(O)C5O)C(O)=O)C(C)(C=O)C4CCC3(C)C1(C)CC2O	0.873205	1
C\C=C(/C)C(=O)OC1CC(C)(C)CC2C3=CCC4C5(C)CCC(OC6OC(C(O)C(OC7OCC(O)C(O)C7OC7OC(CO)C(O)C(O)C7O)C6OC6OC(CO)C(O)C(O)C6O)C(O)=O)C(C)(C=O)C5CCC4(C)C3(C)CC(O)C12CO	0.873205	1
C\C=C(/C)C(=O)OC1CC(C)(C)CC2C3=CCC4C5(C)CCC(OC6OC(C(O)C(OC7OCC(O)C(O)C7OC7OC(CO)C(O)C(O)C7O)C6OC6OC(CO)C(O)C(O)C6O)C(O)=O)C(C)(CO)C5CCC4(C)C3(C)CC(O)C12CO	0.824772	1
CC(C)CCCC(C)C1CCC2(C)C3CCC4C5(CC35CCC12C)CCC(O)C4(C)CO	0.814599	1
CC(O)(CO)C1CCC(C)(O1)C1CCC2(C)C1C(O)CC1C3(C)CCC(O)C(C)(C)C3C(CC21C)OC1OC(CO)C(O)C(O)C1OC1OCC(O)C(O)C1O	0.500095	1
CC(C)(O)C(O)CCC(C)(O)C1CCC2(C)C1C(O)CC1C3(C)CCC(O)C(C)(C)C3C(CC21C)OC1OC(CO)C(O)C(O)C1O	0.854934	1
CC(C)(O)C(O)CCC(C)(OC1OC(CO)C(O)C(O)C1O)C1CCC2(C)C1C(O)CC1C3(C)CCC(OC4OC(CO)C(O)C(O)C4OC4OC(CO)C(O)C(O)C4O)C(C)(C)C3CCC21C	0.581246	1
CC1OC(OC2C(O)C(O)C(CO)OC2OC2C(O)C(O)COC2OC2CCC3(C)C(CCC4(C)C3CC=C3C5CC(C)(CCC5(CCC43C)C(O)=O)C(O)=O)C2(C)CO)C(O)C(O)C1O	0.795262	1
OC1COC(OCC2OC(OCCC3=CNC4=CC=CC=C34)C(O)C(O)C2O)C(O)C1O	0.50162	1
CC1OC(OC2C(O)C(O)C(CO)OC2OC2C(O)C(O)C(CO)OC2OC2C(O)C(O)C(OC2OC2CCC3(C)C(CCC4(C)C3CC=C3C5CC(C)(C)CC(O)C5(C)CCC43C)C2(C)CO)C(O)=O)C(O)C(O)C1O	0.836492	1
CC1OC(OC2C(O)C(O)C(CO)OC2OC(C)(CC\C=C(/C)CCC=C(C)C)C=C)C(O)C(O)C1O	0.772694	1
CC1OC(OC2C(C)OC(OC3C(O)C(O)C(CO)OC3OC(C)(CC\C=C(/C)CCC=C(C)C)C=C)C(O)C2O)C(O)C(O)C1O	0.956029	1
CC1OC(OC2C(C)OC(OCC3OC(OC(C)(CC\C=C(/C)CCC=C(C)C)C=C)C(O)C(O)C3O)C(O)C2O)C(O)C(O)C1O	0.956029	1
CC1OC(OCC2OC(OC(C)(CC\C=C(/C)CCC=C(C)C)C=C)C(OC3OC(C)C(OC4OC(C)C(O)C(O)C4O)C(O)C3O)C(O)C2O)C(O)C(O)C1O	0.967836	1
CC1(C)CCC2(CCC3(C)C(=CCC4C5(C)CCC(OC6OC(C(O)C(O)C6O)C(O)=O)C(C)(C)C5CCC34C)C2C1)C(O)=O	0.504475	1
CC1(C)CCC2(CCC3(C)C(=CCC4C5(C)CCC(OC6OC(C(OC7OC(CO)C(O)C7O)C(O)C6OC6OC(CO)C(O)C(O)C6O)C(O)=O)C(C)(C)C5CCC34C)C2C1)C(=O)OC1OC(CO)C(O)C(O)C1O	0.856075	1
CC1(C)CCC2(CCC3(C)C(=CCC4C5(C)CCC(OC6OC(C(O)C(OC7OC(CO)C(O)C(O)C7O)C6OC6OCC(O)C(O)C6O)C(O)=O)C(C)(C)C5CCC34C)C2C1)C(=O)OC1OC(CO)C(O)C(O)C1O	0.827147	1
CC1(C)CCC2(CCC3(C)C(=CCC4C5(C)CCC(OC6OC(C(OC7OC(CO)C(O)C7O)C(OC7OC(CO)C(O)C(O)C7O)C6O)C(O)=O)C(C)(C)C5CCC34C)C2C1)C(=O)OC1OC(CO)C(O)C(O)C1O	0.751648	1
CC1(C)CCC2(CCC3(C)C(=CCC4C5(C)CCC(OC6OC(C(OC7OCC(O)C(O)C7O)C(OC7OC(CO)C(O)C(O)C7O)C6O)C(O)=O)C(C)(C)C5CCC34C)C2C1)C(O)=O	0.51132	1
CC1(C)CCC2(CCC3(C)C(=CCC4C5(C)CCC(OC6OC(C(O)C(OC7OC(CO)C(O)C(O)C7O)C6OC6OCC(O)C(O)C6O)C(O)=O)C(C)(C)C5CCC34C)C2C1)C(O)=O	0.727877	1
CC1(C)CCC2(CCC3(C)C(=CCC4C5(C)CCC(OC6OC(CO)C(O)C(OC7OC(CO)C(O)C(O)C7O)C6O)C(C)(C)C5CCC34C)C2C1)C(=O)OC1OC(C(O)C(O)C1O)C(O)=O	0.676247	1
CC1(C)CCC2(CCC3(C)C(=CCC4C5(C)CCC(OC6OC(C(O)C(OC7OC(CO)C(O)C(O)C7O)C6OC6OC(CO)C(O)C(O)C6O)C(O)=O)C(C)(C)C5CCC34C)C2C1)C(=O)OC1OC(CO)C(O)C(O)C1O	0.829116	1
CC1OC(OC2C(O)C(O)C(OC2OC2C(O)C(OC3CCC4(C)C(CCC5(C)C4CC=C4C6CC(C)(C)CCC6(CCC54C)C(=O)OC4OC(CO)C(O)C(O)C4O)C3(C)C)OC(C2O)C(O)=O)C(O)=O)C(O)C(O)C1O	0.830871	1
CCCCCCCCCCCC1=C(O)C(=O)C=C(OC)C1=O	0.531813	1
OCC1(O)COC(OCC2OC(OCCC3=CC=CC=C3)C(O)C(O)C2O)C1O	0.575097	1
COC(=O)C1(C)CCC2(CCC3(C)C(=CCC4C5(C)CCC(OC6OCC(O)C(O)C6OC6OC(CO)C(O)C(O)C6O)C(C)(CO)C5CCC34C)C2C1)C(O)=O	0.754451	1
COC(=O)C1(C)CCC2(CCC3(C)C(=CCC4C5(C)CCC(OC6OCC(O)C(O)C6OC6OC(CO)C(O)C(O)C6OC6OC(C)C(O)C(O)C6O)C(C)(CO)C5CCC34C)C2C1)C(O)=O	0.795267	1
CC(=O)OC1CC2(C)C(=CCC3C4(C)CCC(OC5OC(C(O)C(OC6OCC(O)C(O)C6OC6OCC(O)C(O)C6O)C5OC5OC(CO)C(O)C(O)C5O)C(O)=O)C(C)(C)C4CCC23C)C2CC(C)(C)C(OC(=O)\C=C\C3=CC=CC=C3)C(OC(C)=O)C12CO	0.688992	1
OCC(O)C(O)C(O)(CO)C(O)=O	0.500084	1
CC(C)=C(C=O)C1=CC=CO1	0.868135	1
OCC(O)C(O)C(OC1OC(CO)C(O)C(O)C1O)C(O)CO	0.953718	1
CC1(C)CCC2(CCC3(C)C(=CCC4C5(C)CC(O)C(OC6OC(CO)C(O)C(O)C6O)C(C)(CO)C5CCC34C)C2C1)C(O)=O	0.726808	1
CC1OC(OC2C(C)OC(OC3C(O)C(COC4OCC(O)C(O)C4O)OC(OC4CCC5(C)C(CCC6(C)C5CC=C5C7CC(C)(C)CCC7(C(O)CC65C)C(O)=O)C4(C)C)C3O)C(O)C2O)C(O)C(O)C1O	0.516069	1
COC(=O)C1(C)CCC2(CCC3(C)C(=CCC4C5(C)CCC(OC6OC(C(O)C(O)C6O)C(O)=O)C(C)(C)C5CCC34C)C2C1)C(=O)OC1OC(CO)C(O)C(O)C1O	0.833163	1
OCC1NCCC(O)C1O	0.585715	1
OCC1OC(CO)(OC2OC(CO)C(OC3OC(CO)C(O)C(O)C3O)C(O)C2O)C(O)C1O	0.99777	1
OCC1OC(O)C(OC2OC(CO)C(O)C(O)C2OC2OC(CO)C(O)C(O)C2O)C(O)C1O	0.996379	1
CC(=C)C1CC=C2C(CCC3(C)C4CC(C)(CCC4(C)CCC23C)C(O)=O)C1(C)CCC(O)=O	0.503653	1
CC1(C)CCC2(CCC3(C)C(=CCC4C5(C)CCC(OC6OC(C(O)C(OC7OCC(O)C(O)C7O)C6OC6OCC(O)C(O)C6O)C(O)=O)C(C)(C)C5CCC34C)C2C1)C(=O)OC1OC(CO)C(O)C(O)C1O	0.821886	1
COC1=C(O)CC(O)(CO)C(O)C1=O	0.949369	1
CC1(C)CC2C3=CCC4C5(C)CCC(OC6OC(CO)C(O)C(O)C6O)C(C)(CO)C5CCC4(C)C3(C)CCC2(CC1O)C(O)=O	0.718075	1
CC1OC(OC2C(O)C(O)C(CO)OC2OC2C(O)C(O)C(OC2OC2CCC3(C)C(CCC4(C)C3CC=C3C5CC(C)(C)CC(OC6CC(=O)C(O)=C(C)O6)C5(CCC43C)C=O)C2(C)CO)C(O)=O)C(O)C(O)C1O	0.928297	1
CCCSS(O)(=O)=O	0.506997	1
CC1(C)CCC2(C(O)CC3(C)C(=CCC4C5(C)CCC(OC6OC(C(O)C(O)C6O)C(O)=O)C(C)(C=O)C5CCC34C)C2C1)C(O)=O	0.777665	1
CC1(C)CCC2(CCC3(C)C(=CCC4C5(C)CC(O)C(OC6OC(CO)C(O)C(O)C6O)C(C)(C=O)C5CCC34C)C2C1)C(O)=O	0.500127	1
CC1OC(OC2C(O)C(O)COC2OC(=O)C23CCC4(C)C(=CCC5C6(C)CCC(OC7OC(CO)C(O)C(O)C7OC7OC(CO)C(O)C(O)C7O)C(C)(C)C6CCC45C)C2CC(C)(C)C(O)C3)C(O)C(O)C1OC1OCC(O)C(O)C1O	0.781242	1
CC(=C)C1CCC2(CO)CCC3(C)C(CCC4C5(C)CC(O)C(O)C(C)(C)C5CCC34C)C12	0.529876	1
C\C(CO)=C\COC1OC(CO)C(O)C(O)C1O	0.705796	1
OCC1OC(CO)(OC2OC(CO)C(O)C(O)C2O)C(O)C1O	0.962524	1
OC(=O)C1=NC(C2=CC=CO2)=C2NC3=CC=CC=C3C2=C1	0.500848	1
OCC1OC(OC2C(O)C(O)C(OC3C(O)C(O)C(O)OC3CO)OC2CO)C(O)C(O)C1O	0.996379	1
CC1OC(OC2C(O)OCC(O)C2O)C(O)C(O)C1OC1OCC(O)C(O)C1O	0.987221	1
CC1OC(OC2C(O)C(O)C(CO)OC2OC2C(O)OCC(O)C2O)C(O)C(O)C1O	0.987452	1
OCC1OC(OC2C(O)C(CO)OC(OC3C(O)C(O)C(O)OC3CO)C2O)C(O)C(O)C1O	0.996322	1
NC1C(O)C(OC2OC(CO)C(O)C(O)C2O)C(CO)OC1OCC1OC(O)C(O)C(O)C1O	0.988896	1
CC1OC(O)C(OC2OC(C)C(OC3OCC(O)C(O)C3O)C(O)C2O)C(O)C1O	0.987473	1
CC1OC(OC2C(O)C(OC3C(O)CC4(C)C(CCC5(C)C4CC=C4C6CC(=C)CCC6(CCC54C)C(=O)OC4OC(CO)C(O)C(O)C4O)C3(C)C)OC(C2O)C(O)=O)C(O)C(O)C1O	0.820714	1
CC1(CC(O)CC2(C=O)C3CCC4(O)CC3(CC4=C)C(C12)C(O)=O)C(O)=O	0.5	1
CC1OC(OC2C(O)C(OC3C(O)CC4(C)C(CCC5(C)C4CC=C4C6CC(C)(C)CCC6(CCC54C)C(=O)OC4OC(CO)C(O)C(O)C4O)C3(C)C)OC(C2O)C(O)=O)C(O)C(O)C1O	0.817029	1
CC1(C)CC2C3=CCC4C5(C)CCC(OC6OC(C(O)C(O)C6OC6OC(CO)C(O)C(O)C6O)C(O)=O)C(C)(CO)C5CCC4(C)C3(C)CCC2(C)C(O)C1O	0.796532	1
CC1(C)CC2C3=CCC4C5(C)CCC(OC6OC(C(O)C(O)C6OC6OC(CO)C(O)C(O)C6O)C(O)=O)C(C)(CO)C5CCC4(C)C3(C)CCC2(C)C(OC2OCC(O)C(O)C2O)C1O	0.824441	1
CC1OC(OC2C(O)C(O)C(CO)OC2OC2C(O)C(O)C(OC2OC2CCC3(C)C(CCC4(C)C3CC=C3C5CC(C)(C)C(O)C(OC6OCC(O)C(O)C6O)C5(C)CCC43C)C2(C)CO)C(O)=O)C(O)C(O)C1O	0.824441	1
CC1OC(OC2C(O)C(O)C(OC3C(O)C(O)C(OC4CCC5(C)C(CCC6(C)C5CC=C5C7CC(C)(C)CC(O)C7(C)CCC65C)C4(C)CO)OC3C(O)=O)OC2CO)C(O)C(O)C1O	0.836492	1
CCC(C)OC1OC(COC2OCC(O)(CO)C2O)C(O)C(O)C1O	0.94991	1
OC1COC(OCC2OC(OCCC3=CC=CC=C3)C(O)C(O)C2O)C(O)C1O	0.624153	1
OC(=O)C1CSC(=S)N1	0.591231	1
CC(=O)CC(=O)C1=CC=CO1	0.988081	1
NC(CC(O)(CC1=CNC2=CC=CC=C12)C(O)=O)C(O)=O	0.88558	1
CC(C)(O)C\C=C\C(C)(OC1OC(COC2OC(CO)C(O)C(O)C2O)C(O)C(O)C1O)C1CCC2(C)C1C(O)CC1C3(C)CCC(OC4OC(CO)C(O)C(O)C4OC4OC(CO)C(O)C(O)C4O)C(C)(C)C3CCC21C	0.834116	1
OCC1NCC(OC2OC(CO)C(O)C(O)C2O)C(O)C1O	0.953078	1
CC1OC(OC2C(O)C(OC3C(O)CC4(C)C(CCC5(C)C4CC=C4C6CC(=C)CCC6(CCC54C)C(=O)OC4OC(CO)C(O)C(O)C4O)C3(C)C=O)OC(C2O)C(O)=O)C(O)C(O)C1O	0.87713	1
CC1(C)CCC2(C(O)CC3(C)C(=CCC4C5(C)CCC(OC6OC(C(O)C(O)C6O)C(O)=O)C(C)(CO)C5CCC34C)C2C1)C(O)=O	0.801391	1
CC12CCCC(C)(C1C(C(O)=O)C13CC(O)(CCC21)C(=C)C3O)C(O)=O	0.5	1
CC1(CCCC2(C=O)C3CCC4(O)CC3(C(O)C4=C)C(C12)C(O)=O)C(O)=O	0.5	1
CC1OC(OC2C(O)C(OC3C(O)CC4(C)C(CCC5(C)C4CC=C4C6CC(C)(C)CCC6(CCC54C)C(=O)OC4OC(CO)C(O)C(O)C4O)C3(C)C=O)OC(C2O)C(O)=O)C(O)C(O)C1O	0.872486	1
CC(C)=CCOC1OC(COC2OCC(O)C(O)C2O)C(O)C(O)C1O	0.956643	1
OC[C@@H]1O[C@@H](OC2C(OC3=C(C(O)=CC(O)=C3)C2=O)C2=CC=C(O)C(O)=C2)[C@H](O)[C@H]1O	0.576759	1
CN(\C=C\C1=CC=CC=C1)C(=O)C1OC1C1=CC=CC=C1	0.501798	1
C1CCC(CC1)SSC1CCCCC1	0.648228	1
CC1(C)CC(O)C2(C)CCC3(C)C(=CCC4C5(C)CCC(OC6OCC(O)C(O)C6O)C(C)(CO)C5CCC34C)C2C1	0.796421	1
CC1(C)CC(O)C2(C)CCC3(C)C(=CCC4C5(C)CCC(OC6OCC(O)C(O)C6OC6OC(CO)C(O)C(O)C6O)C(C)(CO)C5CCC34C)C2C1	0.809049	1
CC1OC(OC2C(O)C(O)C(CO)OC2OC2C(O)C(O)COC2OC2CCC3(C)C(CCC4(C)C3CC=C3C5CC(C)(C)CC(O)C5(C)CCC43C)C2(C)CO)C(O)C(O)C1O	0.845348	1
CC1OC(OC2C(OC3C(O)C(O)COC3OC3CCC4(C)C(CCC5(C)C4CC=C4C6CC(C)(C)CC(O)C6(C)CCC54C)C3(C)CO)OC(CO)C(O)C2OC2OCC(O)C(O)C2O)C(O)C(O)C1O	0.845348	1
CC(C)=CCCC(C)(OC1OC(COC2OCC(O)C(O)C2O)C(O)C(O)C1O)C=C	0.772694	1
CCC(C)C(=O)C(O)=O	0.503317	1
O[C@H]1O[C@@H]([C@H](O[C@H]2O[C@@H]([C@H](O[C@H]3O[C@@H]([C@H](O)[C@H](O)[C@H]3O)C(O)=O)[C@H](O)[C@H]2O)C(O)=O)[C@H](O)[C@H]1O)C(O)=O	0.989578	1
OCC1OC(OC2C(O)C(O)C(O)C(O)C2O)C(O)C(O)C1O	0.973329	1
COC1C(O)C(O)C(O)C(O)C1OC1OC(CO)C(O)C(O)C1O	0.970012	1
CC12CC(O)CC(C)(C1C(C(O)=O)C13CC(=C)C(O)(C1)CCC23)C(O)=O	0.5	1
CC(O)C(O)C(O)C(O)CO	0.919202	1
CC(=O)C1=C(C)C=CS1	0.78646	1
C(SCC1=CC=CO1)C1=CC=CO1	0.969379	1
CCC(C)COC1OC(CO)C(O)C(O)C1O	0.650661	1
CC(C)OC1OC(COC2OCC(O)(CO)C2O)C(O)C(O)C1O	0.662825	1
CC(C)=CC\C=C(/C)C1CCC2(C)C1C(O)CC1C3(C)CCC(O)C(C)(C)C3C(CC21C)OC1OC(CO)C(O)C(O)C1O	0.505271	1
CC1(C)OC2(C)CCC1(O)CC2OC1OC(CO)C(O)C(O)C1O	0.648856	1
CC1(C)OC2(C)CCC1(CC2O)OC1OC(CO)C(O)C(O)C1O	0.650612	1
CC1(C)OC2(C)CCC1(O)CC2OC1OC(CO)C(O)C(O)C1O	0.648856	1
CSC(C)C(C)=O	0.862888	1
OCC1OCC(=O)C(O)C1O	0.724872	1
CC(O)C(O)C(O)CO	0.951919	1
CC1=CC=C(OC(=O)CC2=CC=CC=C2)C=C1	0.629525	1
CSC1=CC=C(C)O1	0.542028	1
CC(=C)\C=C\C(C)(C)C=C	0.567171	1
CC(=C)C1CCC(C=O)=CC1O	0.721164	1
CCC(CCC(C)C1CCC2C3CC=C4CC(CCC4(C)C3CCC12C)OC1OC(C(O)C(O)C1O)C(O)=O)C(C)C	0.52057	1
C\C(\C=C\C=C(/C)C(O)=O)=C\C=C\C=C(/C)\C=C\C=C(\C)C(O)=O	0.500006	1
CC12CCCC(C)(C1CCC13CC(CCC21)C(=C)C3)C(O)=O	0.59865	1
CC12CC34CC1C2CC3C1(C)CCCC(C)(C1CC4)C(O)=O	0.888765	1
OCCC1=CC(O)=C(OC2OC(CO)C(O)C(O)C2O)C=C1	0.573996	1
CC(C)=CCC\C(C)=C1/CCC(C)=CC1	0.617599	1
OCC1OC(OC2C(OC3=CC(O)=CC(O)=C3C2=O)C2=CC(O)=C(O)C=C2)C(O)C(O)C1O	0.553225	1
[H]\C(=C(/[H])C1=CC=CO1)C(=O)OCC	0.900796	1
CCCC(=O)OC1=CC=CC=C1	0.861738	1
CC1=CCC(CC1)C(=C)CO	0.688897	1
CC(=O)N[C@@H]1[C@@H](O)C[C@@](OC[C@H]2O[C@@H](O[C@H]([C@H](O)CO)[C@H](O)[C@@H](N)C=O)[C@H](O)[C@@H](O)[C@H]2O)(O[C@H]1[C@H](O)[C@H](O)CO)C(O)=O	0.953653	1
CC(=O)N[C@@H]1[C@@H](O)[C@@H](O)[C@@H](CO)O[C@@H]1O[C@H]1[C@@H](O)[C@@H](CO)O[C@@H](O[C@H]2[C@H](O)[C@@H](O)[C@H](O)O[C@@H]2CO)[C@@H]1O	0.983744	1
OC[C@H]1O[C@H](O)[C@H](O)[C@@H](O)[C@H]1O	0.96723	1
OC[C@H]1O[C@@H](O)[C@H](O)[C@@H](O)[C@H]1O	0.96723	1
OC[C@H]1O[C@@H](O[C@H]2[C@H](O)[C@@H](O)[C@@H](O)O[C@@H]2CO)[C@H](O)[C@@H](O)[C@H]1O	0.991956	1
OC[C@H]1O[C@@H](O[C@H]2[C@H](O)[C@@H](O)[C@H](O)O[C@@H]2CO)[C@H](O)[C@@H](O)[C@H]1O	0.991956	1
[H][C@@]12CC[C@H](O)[C@@]1(C)CC[C@]1([H])C3=CC=C(O[C@@H]4O[C@@H]([C@@H](O)[C@H](O)[C@H]4O)C(O)=O)C=C3CC[C@@]21[H]	0.532074	1
CC(=O)NC1C(O)CC(OC2C(O)C(CO)OC(OC3C(CO)OC(O)C(O)C3O)C2O)(OC1C(O)C(O)CO)C(O)=O	0.946082	1
CC(=O)NC1C(O)CC(OCC2OC(OC3C(CO)OC(O)C(O)C3O)C(O)C(O)C2O)(OC1C(O)C(O)CO)C(O)=O	0.946082	1
CN1C=NC=C1CC(N)C(O)=O	0.953822	1
CC12CCC3C(CCC4=C3C=CC(OC3OC(C(O)C(O)C3O)C(O)=O)=C4)C1CCC2=O	0.588737	1
[H][C@]1(O[C@@H]2O[C@H](CO)[C@H](O)[C@H](O[C@@]3(C[C@H](O)[C@@H](NC(C)=O)[C@@]([H])(O3)[C@H](O)[C@@H](CO)O[C@@]3(C[C@H](O)[C@@H](NC(C)=O)[C@@]([H])(O3)[C@H](O)[C@H](O)CO)C(O)=O)C(O)=O)[C@H]2O)[C@H](O)[C@@H](O)C(O)O[C@@H]1CO	0.974166	1
CN1CC(=O)NC1=N	0.504557	1
N=O	0.658135	1
C\C=C\C(=O)C1=C(C)CC(O)CC1(C)C	0.500392	1
O[C@H]1O[C@@H]([C@@H](O)[C@H](O)[C@H]1O)C(O)=O	0.594657	1
NCC1=C(CC(O)=O)C(CCC(O)=O)=CN1	0.596622	1
COC1=CC=C(CC(O)=O)C=C1O	0.622568	1
OC[C@@H](O)[C@@H](O)C[C@H](O)C(O)=O	0.500068	1
OC[C@@H](O)[C@@H](O)CC(O)=O	0.500029	1
OC[C@H](O)[C@@H](O)[C@H](O)[C@H](O)[C@@H](O)CC(=O)C(O)=O	0.505719	1
OC(=O)CNC(=O)C1=CC=CO1	0.773156	1
[H][C@@](O[C@@H]1O[C@H](CO)[C@H](O)[C@H](O[C@@]2([H])O[C@H](CO)[C@H](O)[C@H](O)[C@H]2NC(C)=O)[C@H]1O[C@]1([H])O[C@@H](C)[C@@H](O)[C@@H](O)[C@@H]1O)([C@H](O)CO)[C@H](O)[C@@H](O)C=O	0.981174	1
N[C@@H](CCSCC(N)C(O)=O)C(O)=O	0.899903	1
COC1=CC(=CC=C1O[C@@H]1O[C@@H]([C@@H](O)[C@H](O)[C@H]1O)C(O)=O)C(O)CO	0.602276	1
C[C@@H](O)[C@@H](O)C(O)=O	0.500014	1
OC[C@H](O)[C@H](O)[C@H](O)CO	0.973007	1
OC(=O)C1CC(=O)NC(=O)N1	0.500875	1
OC[C@@H](O)[C@@H](O)[C@H](O)C(O)=O	0.500496	1
CC[C@@H](C)[C@H](N)C(O)=O	0.801631	1
NC(CCSSCCC(N)C(O)=O)C(O)=O	0.500508	1
CC(=O)N[C@H]1[C@H](O)O[C@H](OS(O)(=O)=O)[C@H](O)[C@@H]1O[C@@H]1O[C@@H]([C@@H](O)[C@H](O)[C@H]1O)C(O)=O	0.849153	1
NCC(CC[C@H](N)C(O)=O)O[C@@H]1O[C@H](CO)[C@H](O)[C@H](O)[C@H]1O[C@H]1O[C@H](CO)[C@@H](O)C(O)[C@H]1O	0.588648	1
N[C@H]1[C@H](O)O[C@H](COS(O)(=O)=O)[C@@H](O)[C@@H]1O	0.559463	1
NC(CC1=CC=C(O)C(O)=C1)C(O)=O	0.776694	1
OC[C@@H](O)[C@@H](O)C(O)=O	0.500376	1
CC(=O)N[C@@H]1[C@H](O)O[C@H](CO)[C@H](O)[C@@H]1OC1OC(=C[C@@H](O)[C@H]1O)C(O)=O	0.835459	1
[H][C@@]1(O)O[C@]([H])(CO)[C@]([H])(OS([O-])(=O)=O)[C@]([H])(O[C@]2([H])O[C@]([H])(C([O-])=O)[C@@]([H])(O[C@]3([H])O[C@]([H])(CO)[C@]([H])(OS([O-])(=O)=O)[C@]([H])(O[C@]4([H])O[C@]([H])(C([O-])=O)[C@@]([H])(O[C@]5([H])O[C@]([H])(CO)[C@]([H])(OS([O-])(=O)=O)[C@]([H])(O[C@]6([H])O[C@]([H])(C([O-])=O)[C@@]([H])(O[C@]7([H])O[C@]([H])(CO)[C@]([H])(OS([O-])(=O)=O)[C@]([H])(O[C@]8([H])O[C@]([H])(C([O-])…	0.808261	1
N[C@@H](CC1=CC=C(OC2=CC=C(O)C=C2)C=C1)C(O)=O	0.826424	1
NC(CCSSCC[C@H](N)C(O)=O)C(O)=O	0.500508	1
N[C@@H](CC(=O)C1=CC=CC=C1N)C(O)=O	0.849217	1
CO[C@@H]1O[C@@H](COS(O)(=O)=O)[C@H](O[C@@H]2O[C@@H]([C@H](OC)[C@@H](O)[C@@H]2OS(O)(=O)=O)C([O-])=O)[C@@H]([O-])[C@@H]1NOS(O)(=O)=O	0.890744	1
CC(C)(O)C(O)=O	0.513837	1
NC(CC(=O)C1=C(N)C(O)=CC=C1)C(O)=O	0.744232	1
[H][C@]1(CO)OC(O)(CO)[C@@]([H])(O)[C@]1([H])O[C@]1([H])O[C@]([H])(CO)[C@]([H])(O)[C@]([H])(O)[C@@]1([H])O	0.985996	1
O[C@H](CC1=CC=CC=C1)C(O)=O	0.635051	1
OC[C@H](O)[C@@H](O)C(=O)CO	0.998465	1
OC[C@H]1O[C@H](OC[C@H]2O[C@H](O[C@H]3[C@H](O)[C@@H](O)[C@@H](O)O[C@@H]3CO)[C@H](O)[C@@H](O)[C@@H]2O[C@H]2O[C@H](CO)[C@@H](O)[C@H](O)[C@H]2O)[C@H](O)[C@@H](O)[C@@H]1O	0.994434	1
[H][C@]1(O[C@](O)(C[C@H](O)[C@H]1NC(C)=O)C(O)=O)[C@H](O)[C@H](O)CO	0.57712	1
OC(CC1=CC=CC=C1)C(O)=O	0.635051	1
CC(=O)N[C@H]1[C@H](O)O[C@H](CO)[C@H](OS(O)(=O)=O)[C@@H]1O	0.973013	1
CC(=O)N[C@@H]1[C@@H](O)C[C@](O)(O[C@H]1[C@H](OC(C)=O)[C@H](O)CO)C(O)=O	0.57712	1
CC(=O)N[C@@H]1[C@H](C[C@](O)(O[C@H]1C(O)C(O)CO)C(O)=O)OC(C)=O	0.549557	1
CC(=O)N[C@H]1[C@H](O)O[C@H](COS(O)(=O)=O)[C@@H](O)[C@@H]1O	0.965384	1
N[C@@H]1[C@@H](O)C[C@](O)(O[C@H]1[C@H](O)[C@H](O)CO)C(O)=O	0.897811	1
CC(=O)N[C@H]1C(O)O[C@H](COS(O)(=O)=O)[C@H](OS(O)(=O)=O)[C@@H]1O	0.945651	1
OC[C@@H](O)[C@@H](O)[C@@H](O)C(O)=O	0.500496	1
OC[C@@H](O)[C@H](O)C(O)=O	0.500376	1
CCCCCCC(N)C(O)=O	0.510184	1
NC(=O)N[C@@H](O)C(O)=O	0.979533	1
OC[C@H]1O[C@@H](O[C@H]2[C@H](O)[C@@H](O)C(O)O[C@@H]2CO)[C@H](O)C(=O)[C@H]1O	0.998449	1
[OH-]	0.540183	1
OCC(O)C=O	0.525285	1
[H][C@]1(O[C@@](C[C@H](O)[C@H]1NC(C)=O)(OC[C@H]1O[C@@H](O[C@H]2[C@H](O)[C@@H](NC(C)=O)[C@H](O)O[C@@H]2CO)[C@H](O)[C@@H](O)[C@H]1O)C(O)=O)[C@H](O)[C@H](O)CO	0.954007	1
CSC[C@H]1O[C@@H](O)[C@H](O)[C@@H]1O	0.954454	1
[H][C@@]1(CO)OC(O)[C@@]([H])(O)[C@@]([H])(O)[C@@]1([H])O	0.96723	1
O[C@@H]1C=CC=C[C@H]1O	0.784959	1
CC(=O)N[C@@H]1[C@@H](O)C[C@@H](COS(O)(=O)=O)O[C@H]1O[C@H]1[C@@H](O)[C@@H](COS(O)(=O)=O)O[C@@H](O[C@H]2[C@H](O)[C@@H](NC(C)=O)[C@H](O[C@@H]3[C@@H](O)[C@H](O)O[C@H](COS(O)(=O)=O)[C@@H]3O)O[C@@H]2COS(O)(=O)=O)[C@@H]1O	0.877508	1
N[C@@H](CC1=CC(=O)C(=O)C=C1)C(O)=O	0.976353	1
OC(=O)C1=CC2=C(N1)C=C(O)C(O)=C2	0.753758	1
OC[C@@H]1OC[C@@H](O)[C@@H]1O	0.961922	1
OC(=O)C1CCC=N1	0.504584	1
C[C@@H](N)C(O)=O	0.948524	1
OC[C@@H](O)[C@H](O)CC(=O)C(O)=O	0.552677	1
C[N+](C)(C)CCCC(O)[C@H](N)C(O)=O	0.500197	1
OC[C@H]1O[C@@H](O)[C@H](NS(O)(=O)=O)[C@@H](O)[C@@H]1O	0.978253	1
[H][C@@]1(N)C(O)O[C@@]([H])(CO)[C@]([H])(O)[C@@]1([H])O	0.971403	1
NC=O	0.534372	1
NC(=O)CCC(=O)C(O)=O	0.675682	1
OC[C@@H](O)[C@H](O)C(=O)CO	0.998465	1
OC[C@H](O)C(O)[C@@H](O)CO	0.973007	1
CC(=O)NC1=CC=C(O)C=C1	0.512292	1
NC(CC1=CC(Cl)=C(O)C=C1)C(O)=O	0.781284	1
NC1=CC=CC(=C1)C(O)=O	0.765137	1
N[C@@H](CC1=CC=C(O)C(=C1)[N+]([O-])=O)C(O)=O	0.548405	1
CC(C)(N)C(O)=O	0.785159	1
NC(N)=NC1=NC(CSCCC(N)=NS(N)(=O)=O)=CS1	0.862491	1
[H][C@@](O[C@@H]1O[C@H](CO)[C@H](O)[C@]([H])(O[C@@H]2O[C@H](CO)[C@@H](O[C@]3([H])O[C@@H](C)[C@@H](O)[C@@H](O)[C@@H]3O)[C@H](O[C@]3([H])O[C@H](CO)[C@H](O)[C@H](O)[C@H]3O)[C@H]2NC(C)=O)[C@H]1O)([C@H](O)CO)[C@]([H])(O[C@@H]1O[C@@H](C)[C@@H](O)[C@@H](O)[C@@H]1O)[C@H](O)C=O	0.679062	1
CS(=O)CCC(N)C(O)=O	0.516247	1
NC[C@H](N)C(O)=O	0.930208	1
COC1=C(OC)C(=O)C(CC=C(C)C)=C(C)C1=O	0.680382	1
NC[C@@]1(O)OC[C@@H](O)[C@@H](O)[C@@H]1O	0.960316	1
NC(CCS(=O)(=O)CCC(N)C(O)=O)C(O)=O	0.617544	1
CNCCCC[C@H](N)C(O)=O	0.6113	1
C[C@@H]1O[C@@H](O[C@@H]2[C@@H](O)[C@@H](O)[C@@H](CO)O[C@H]2O[C@@H]([C@@H](O)[C@H](O)CO)[C@@H](NC(C)=O)C=O)[C@@H](O)[C@H](O)[C@@H]1O	0.890038	1
CO[C@@H]1O[C@H](CO)[C@@H](O)[C@H](OC2O[C@@H]([C@@H](OC)[C@H](O)[C@H]2O)C(O)=O)[C@H]1NC(C)=O	0.559044	1
CC(=O)NC(C=O)[C@@H](O[C@@H]1O[C@H](CO)[C@H](O)[C@H](O)[C@H]1O)[C@@H](O)[C@H](O)CO[C@@H]1O[C@H](CO)C(O[C@@H]2O[C@H](CO)C(O)C(O)[C@H]2O)[C@H](O)[C@H]1NC(C)=O	0.984617	1
[H][C@@](O[C@@H]1O[C@H](CO)[C@H](O)[C@]([H])(O[C@@H]2O[C@H](CO)[C@@H](O)[C@]([H])(OC3O[C@H](CO)[C@H](O)[C@H](O[C@@]4([H])O[C@H](CO)[C@H](O)[C@H](O)[C@H]4NC(C)=O)[C@H]3O[C@]3([H])O[C@@H](C)[C@@H](O)[C@@H](O)[C@@H]3O)[C@H]2NC(C)=O)[C@H]1O)([C@H](O)CO)[C@H](O)[C@@H](O)C=O	0.978589	1
CC(C)CC(=O)O[C@@H]1O[C@@H]([C@@H](O)[C@H](O)[C@H]1O)C(O)=O	0.50585	1
C[C@@H]1O[C@@H](O[C@H]2[C@@H](O)[C@@H](CO)O[C@@H](O[C@H]3[C@H](O)[C@@H](O)C(O)O[C@@H]3CO)[C@@H]2O)[C@@H](O)[C@H](O)[C@@H]1O	0.986741	1
CC(=O)CN	0.977183	1
NC(CSCCC(=O)C(O)=O)C(O)=O	0.985874	1
CNC(C)(C)C(O)=O	0.672418	1
C[C@@H]1O[C@@H](O[C@H]([C@@H](O)C=O)[C@H](O[C@@H]2C[C@H](CO)[C@H](OC3O[C@@H](C)[C@@H](O)[C@@H](O)[C@@H]3O)[C@H](O[C@@H]3O[C@H](CO)[C@@H](O)[C@H](O[C@@H]4O[C@H](CO)[C@@H](O)[C@H](O)[C@H]4O)[C@H]3NC(C)=O)[C@H]2O)[C@H](O)CO)[C@@H](O)[C@H](O)[C@@H]1O	0.849186	1
N[C@@H](CCS(O)(=O)=O)C(O)=O	0.500362	1
C[C@@H]1OC(OCC(O)[C@@H](O)[C@H](O)[C@@H](NC(C)=O)C=O)[C@@H](O)[C@H](O)[C@@H]1O	0.801106	1
CC1=CC(CC(O)=O)=CC=C1	0.690373	1
OC(=O)CCOC1=CC=CC=C1	0.665341	1
C[C@@H]1O[C@@H](O[C@@H]2[C@@H](O)[C@@H](O)[C@@H](CO)O[C@H]2O[C@H]2[C@H](O)[C@@H](CO)OC=C2NC(C)=O)[C@@H](O)[C@H](O)[C@@H]1O	0.912789	1
CC1=C(CCC(O)=O)/C2=C/C3=N/C(=C\C4=C(CCC(O)=O)C(C)=C(N4)/C=C4\N=C(\C=C\1/N\2)C(C)=C4C=C)/C(CC(O)=O)=C3CCC(O)=O	0.553166	1
C[C@@H]1O[C@@H](O[C@@H]2[C@@H](O)[C@@H](O)[C@@H](CO)O[C@H]2O[C@@H]2[C@@H](CO)OC=C(NC(C)=O)[C@H]2O)[C@@H](O)[C@H](O)[C@@H]1O	0.768992	1
CC(=O)NC1=CO[C@H](CO)[C@@H](O)[C@@H]1O[C@@H]1O[C@H](CO)[C@H](O)[C@H](O)[C@H]1O	0.738264	1
[H][C@@]1(O[C@@H]2O[C@H](CO)[C@H](O)[C@H](O)[C@H]2O)[C@@H](CO)OC=C(NC(C)=O)[C@H]1O	0.617258	1
COC1=CC2=C(NC=C2C[C@H](N)C(O)=O)C=C1	0.763248	1
NCCC(N)C(O)=O	0.899534	1
N[C@@H](CCS(=O)C[C@H](N)C(O)=O)C(O)=O	0.505813	1
[H][C@@]1(CC[C@@]2([H])[C@]3([H])[C@H](O)C[C@]4([H])C[C@@H](CC[C@]4(C)[C@@]3([H])CC[C@]12C)OC1O[C@@H]([C@@H](O)[C@H](O)[C@H]1O)C(O)=O)[C@H](C)CCC(O)=O	0.730316	1
C[C@@H](O)[C@H](O)C(O)=O	0.500014	1
[H][C@@]12CCC([C@H](C)CCC(=O)NCC(O)=O)[C@@]1(C)[C@@H](O)C[C@@]1([H])[C@@]2([H])[C@H](O)C[C@]2([H])C[C@@H](CC[C@]12C)O[C@@H]1O[C@@H]([C@@H](O)[C@H](O)[C@H]1O)C(O)=O	0.569729	1
O=C1CCOC1	0.535151	1
[H][C@@]1(CC[C@@]2([H])[C@]3([H])[C@H](O)C[C@]4([H])C[C@@H](CC[C@]4(C)[C@@]3([H])C[C@H](O)[C@]12C)O[C@]1([H])O[C@@H]([C@@H](O)[C@H](O)[C@H]1O)C(O)=O)[C@H](C)CCC(O)=O	0.705072	1
[H][C@@]12CCC([C@H](C)CCC(=O)NCC(O)=O)[C@@]1(C)CC[C@@]1([H])[C@@]2([H])[C@H](O)C[C@]2([H])C[C@@H](CC[C@]12C)O[C@@H]1O[C@@H]([C@@H](O)[C@H](O)[C@H]1O)C(O)=O	0.585177	1
O[C@@H]1COC(O)[C@@H]1O	0.985859	1
OC[C@H]1OC[C@H](O)[C@@H](O)[C@@H]1O	0.946119	1
CC(=O)OC1CC(C)(C)C(=C=C\C(C)=C\C=C\C(\C)=C\C=C\C=C(/C)\C=C\C=C(/C)C(=O)CC23OC2(C)CC(O)CC3(C)C)C(C)(O)C1	0.504323	1
O=C1NC(=O)C(=O)C(=O)N1	0.598008	1
C[C@H](O)C=O	0.998316	1
C[C@H]1O[C@@H](O)[C@H](O)[C@@H](O)[C@H]1O	0.945424	1
NC(=N)NCCC[C@H](O)C(O)=O	0.566677	1
NC(=N)N[C@@H](CC(O)=O)C(O)=O	0.536192	1
OC[C@@H]1O[C@H](O)C[C@H]1O	0.963263	1
C[C@@H](O[C@H]1[C@@H](N)[C@H](O)O[C@H](CO)[C@H]1O)C(O)=O	0.913149	1
OC[C@H]1O[C@H](O[C@H]2[C@H](O)[C@@H](O)[C@@H](OC[C@H]3O[C@H](O[C@H]4[C@H](O)[C@@H](O)[C@@H](O)O[C@@H]4CO)[C@H](O)[C@@H](O)[C@@H]3O[C@H]3O[C@H](CO)[C@@H](O)[C@H](O)[C@H]3O)O[C@@H]2CO)[C@H](O)[C@@H](O)[C@@H]1O	0.993403	1
OC(=O)[C@@H]1CC(=O)NC(=O)N1	0.500875	1
CC(=O)NC1[C@H](O)OC(CO)[C@@H](COC[C@@H]2OC(CO)[C@@H](COC[C@@H]3OC(CO)[C@@H](O)[C@H](O)C3NC(C)=O)[C@H](O)C2NC(C)=O)[C@@H]1O	0.836471	1
OCC1(O)OC[C@@H](O)[C@@H]1O	0.9802	1
NCCC[C@@H](N)C(O)=O	0.948775	1
O[C@@H]1O[C@@H]([C@H](O)[C@H](O)[C@H]1O)C(O)=O	0.594657	1
NCCCC[C@@H](N)C(O)=O	0.829435	1
N[C@H](CO)C(O)=O	0.835941	1
OC(=O)[C@H]1CCCN1	0.835629	1
N[C@H](CCCNC(N)=N)C(O)=O	0.966312	1
N[C@H](CS)C(O)=O	0.562554	1
N[C@H](CCC(N)=O)C(O)=O	0.918623	1
N[C@H](CO)CC1=CN=CN1	0.807451	1
OC(CC1=CC(O)=C(O)C=C1)C(O)=O	0.525132	1
CC(=O)N[C@H]1[C@H](O)O[C@H](CO)[C@@H](O[C@@H]2O[C@H](CO)[C@@H](O)[C@H](O)[C@H]2NC(O)=O)[C@@H]1O	0.951071	1
[H][C@@]1(C)NC(=O)N[C@]1([H])CCCCCC(O)=O	0.533427	1
NC(=C)C(O)=O	0.846144	1
C\C=N\O	0.969293	1
CC12OC1CC1CC2C1(C)C	0.547211	1
NC(CC(O)=O)C1=CC=C(O)C=C1	0.666987	1
CC(CN)C(O)=O	0.555855	1
C[C@H](O)[C@H](N)C(O)=O	0.979021	1
OC(=O)[C@@H]1CC2=CC(O)=C(O)C=C2N1	0.621418	1
NCCC(=O)C1=C(N)C=CC(O)=C1	0.549087	1
NC(CC[SeH])C(O)=O	0.844816	1
OC(=O)C1=CC=CN1	0.804208	1
N[C@H]1[C@H](O)O[C@H](CO)[C@@H](OC2O[C@H](CO)C(O[C@@H]3O[C@H](CO)[C@@H](O)[C@H](O)[C@H]3N)[C@H](O)[C@H]2N)[C@@H]1O	0.99011	1
CC(CCC1=C(C)C(=O)C2=C(C=CC=C2)C1=O)C(O)=O	0.766592	1
N[C@@H](CC1=CC=C(O)C=C1)C(=O)N[C@@H](CCCNC(N)=N)C(O)=O	0.523373	1
CC1OC(OCC(O)C(O)C(O)C(NC(C)=O)C=O)C(O)C(O)C1O	0.801106	1
CC1OC(OC2C(CO)OC(OC3C(O)C(CO)OC(OC4C(CO)OC(OC5C(O)C(CO)OC(OC(C(O)CO)C(O)C(O)C=O)C5O)C(NC(C)=O)C4OC4OC(C)C(O)C(O)C4O)C3O)C(NC(C)=O)C2OC2OC(CO)C(O)C(O)C2O)C(O)C(O)C1O	0.521239	1
NC(CC1=CC=C(O)C(Br)=C1)C(O)=O	0.989827	1
OC(=O)[C@H]1CCCCN1	0.560357	1
NC(CC1=CC=CC=C1O)C(O)=O	0.697247	1
O[C@H]1[C@H](O)[C@@H](O)[C@@H](O)[C@@H](O)[C@H]1O	0.85228	1
NCSCCC(S)CCCCC(N)=O	0.500023	1
NCCCC(=O)C(O)=O	0.515311	1
OC[C@H](O)C(=O)CO	0.999467	1
OC[C@H](O)C(O)=O	0.501182	1
CC(=O)[C@H](N)C(O)=O	0.979432	1
C[C@@H](O)C=O	0.998316	1
CC(O)(C(CC(O)=O)C(O)=O)C(O)=O	0.505908	1
COC1=C(O)C(=O)C(C)=C(CC=C(C)CCC=C(C)CCC=C(C)CCC=C(C)CCC=C(C)CCC=C(C)CCC=C(C)CCC=C(C)CCC=C(C)CCC=C(C)C)C1=O	0.650915	1
OC[C@H](O)C(O)C(=O)C(=O)C(O)=O	0.500019	1
N[C@@H](CSSCC(O)C(O)=O)C(O)=O	0.790076	1
CC(=O)N[C@H]1[C@H](O)O[C@H](CO)[C@@H](O[C@H]2O[C@H](CO)[C@@H](O)[C@H](O)[C@@H]2O)[C@@H]1O	0.979711	1
CC(=O)N[C@H]1[C@H](O)O[C@H](CO)[C@@H](O[C@H]2O[C@@H](CO)[C@H](O)[C@@H](O[C@H]3O[C@@H](CO)[C@H](O)[C@@H](O[C@@H]4O[C@@H](CO)[C@H](O)[C@@H](O)[C@H]4O)[C@H]3O)[C@H]2O)[C@@H]1O	0.980722	1
[H][C@]1(O[C@@](C[C@H](O)[C@H]1NC(C)=O)(O[C@H]1[C@@H](O)[C@@H](CO)O[C@@H](O[C@H]([C@H](O)CO)[C@H](O[C@@H]2O[C@@H](C)[C@@H](O)[C@@H](O)[C@@H]2O)[C@@H](NC(C)=O)C=O)[C@@H]1O)C(O)=O)[C@H](O)[C@H](O)CO	0.646458	1
[H][C@@](O[C@@H]1O[C@H](CO)[C@H](O)[C@H](O)[C@H]1O)([C@H](O)CO)[C@]([H])(O[C@@H]1O[C@@H](C)[C@@H](O)[C@@H](O)[C@@H]1O)[C@@H](NC(C)=O)C=O	0.889709	1
CC(=O)N[C@H]1[C@@H](O)O[C@H](CO)[C@@H](O)[C@@H]1O[C@@H]1O[C@H](CO)[C@H](O)[C@H](O)[C@H]1O	0.979711	1
C[C@@H]1O[C@@H](O[C@@H]2[C@@H](NC(C)=O)[C@H](O[C@H]3[C@@H](O)[C@@H](CO)O[C@@H](O[C@H]([C@H](O)CO)[C@H](O)[C@@H](O)C=O)[C@@H]3O)O[C@H](CO)[C@H]2O[C@@H]2O[C@H](CO)[C@H](O)[C@H](O)[C@H]2O)[C@@H](O)[C@H](O)[C@@H]1O	0.51867	1
C[C@@H]1O[C@@H](O[C@@H]2[C@@H](CO)O[C@@H](O[C@H]3[C@@H](O)[C@@H](CO)O[C@@H](O[C@H]([C@H](O)CO)[C@H](O)[C@@H](O)C=O)[C@@H]3O)[C@H](NC(C)=O)[C@H]2O[C@@H]2O[C@H](CO)[C@H](O)[C@H](O)[C@H]2O)[C@@H](O)[C@H](O)[C@@H]1O	0.51867	1
N[C@@H](C=O)[C@@H](O)[C@H](O[C@@H]1O[C@H](CO)[C@@H](O[C@@H]2O[C@H](CO)[C@@H](O)[C@H](O)[C@H]2N)[C@H](O)[C@H]1N)[C@H](O)CO	0.988929	1
[H][C@]1(O[C@@](C[C@H](O)[C@H]1NC(C)=O)(O[C@H]1[C@@H](O)[C@@H](CO)O[C@@H](O[C@H]([C@@H](NC(C)=O)C=O)[C@H](O[C@@H]2O[C@@H](C)[C@@H](O)[C@@H](O)[C@@H]2O)[C@H](O)CO)[C@@H]1O)C(O)=O)[C@H](O)[C@H](O)CO	0.646458	1
C[C@@H]1O[C@@H](O[C@H](CO)[C@@H](O[C@H]2O[C@H](CO)[C@H](O)[C@H](O)[C@H]2O[C@@H]2O[C@@H](C)[C@@H](O)[C@@H](O)[C@@H]2O)[C@H](O[C@H]2O[C@H](CO)[C@@H](O)[C@H](O)[C@H]2NC(C)=O)[C@@H](O[C@H]2O[C@H](CO)[C@H](O)[C@H](O)[C@H]2O)C=O)[C@@H](O)[C@H](O)[C@@H]1O	0.579849	1
[H][C@]1(O[C@](C[C@H](O)[C@H]1NC(C)=O)(O[C@H]1[C@@H](O)[C@@H](CO)O[C@@H](O[C@H]2[C@H](O)[C@@H](O)C(NC(C)=O)O[C@@H]2CO)[C@@H]1O)C(O)=O)[C@H](O)[C@H](O)CO	0.857349	1
[H][C@@](O[C@@H]1O[C@@H](C)[C@@H](O)[C@@H](O)[C@@H]1O)([C@H](O)CO)[C@]([H])(O[C@@H]1O[C@H](CO)[C@H](O)[C@H](O)[C@H]1O)[C@@H](NC(C)=O)C=O	0.889709	1
CC(=O)N[C@@H](C=O)[C@@H](O)[C@H](O[C@@H]1O[C@H](CO)[C@H](O)[C@H](O)[C@H]1O)[C@H](O)CO	0.800869	1
[H][C@]1(O[C@](C[C@H](O)[C@H]1NC(C)=O)(OC[C@H]1O[C@@H](O[C@H]2[C@H](O)[C@@H](NC(C)=O)C(O)O[C@@H]2CO)[C@H](O)[C@@H](O)[C@H]1O)C(O)=O)[C@H](O)[C@H](O)CO	0.954007	1
C[C@@H]1O[C@@H](O[C@@H]([C@H](O)[C@H](O)CO)[C@@H](O[C@H]2O[C@H](CO)[C@H](O)[C@H](O)[C@H]2O[C@@H]2O[C@@H](C)[C@@H](O)[C@@H](O)[C@@H]2O)C=O)[C@@H](O)[C@H](O)[C@@H]1O	0.999117	1
[H][C@]1(O[C@@](C[C@H](O)[C@H]1NC(C)=O)(OC[C@@H](O)[C@H](O)[C@H](O[C@@H]1O[C@H](CO)[C@H](O)[C@H](O[C@@]2(C[C@H](O)[C@@H](NC(C)=O)[C@@]([H])(O2)[C@H](O)[C@H](O)CO)C(O)=O)[C@H]1O)[C@@H](NC(C)=O)C=O)C(O)=O)[C@H](O)[C@H](O)CO	0.644333	1
CC(=O)N[C@@H]1[C@@H](O)C[C@@](O[C@H]2[C@@H](O)[C@@H](CO)O[C@@H](OC3[C@H](O)[C@@H](CO)O[C@@H](OC4[C@@H](O)[C@@H](CO)O[C@@H](O[C@H]([C@H](O)CO)[C@H](O)[C@@H](O)C=O)[C@@H]4O)[C@@H]3NC(C)=O)[C@@H]2O)(OC1[C@H](O)[C@H](O)CO)C(O)=O	0.568918	1
CC(=O)N[C@@H]1[C@@H](O)[C@H](O[C@@H]2OC(CO[C@@]3(C[C@H](O)[C@@H](NC(C)=O)[C@@H](O3)[C@H](O)[C@H](O)CO)C(O)=O)[C@H](O)[C@H](O)[C@H]2O)[C@@H](CO)O[C@H]1O[C@H]1[C@@H](O)[C@@H](CO)O[C@@H](O[C@H]([C@H](O)CO)[C@H](O)[C@@H](O)C=O)[C@@H]1O	0.977218	1
[H][C@]1(O[C@@](C[C@H](O)[C@H]1NC(C)=O)(OC[C@H]1O[C@@H](O[C@H]2[C@@H](O)[C@@H](CO)O[C@@H](O[C@H]3[C@H](O)[C@@H](O)C(O)O[C@@H]3CO)[C@@H]2O)[C@H](NC(C)=O)[C@@H](O[C@@H]2O[C@H](CO)[C@H](O)[C@H](O[C@@]3(C[C@H](O)[C@@H](NC(C)=O)[C@@]([H])(O3)[C@H](O)[C@H](O)CO)C(O)=O)[C@H]2O)[C@@H]1O)C(O)=O)[C@H](O)[C@H](O)CO	0.978375	1
[H][C@@](O[C@@H]1O[C@H](CO)[C@H](O)[C@H](O[C@@]2([H])C[C@H](CO)[C@H](O)[C@H](O)[C@H]2O)[C@H]1O)([C@H](O)CO)[C@H](O)[C@@H](O)C=O	0.94997	1
CC(=O)N[C@@H]1[C@@H](O)C[C@@](OC[C@H]2O[C@@H](O[C@H]3[C@@H](O)[C@@H](CO)O[C@@H](O[C@H]([C@H](O)CO)[C@H](O)[C@@H](O)C=O)[C@@H]3O)[C@H](NC(C)=O)[C@@H](O[C@@H]3O[C@H](CO)[C@H](O)[C@H](O)[C@H]3O)[C@@H]2O)(O[C@H]1[C@H](O)[C@H](O)CO)C(O)=O	0.571102	1
[H][C@](O[C@H]1O[C@H](CO)[C@H](O)[C@H](O)[C@H]1O)([C@@H](O)C(O)CO)[C@@H](O[C@@H]1O[C@@H](C)[C@@H](O)[C@@H](O)[C@@H]1O)C=O	0.992441	1
[H][C@@](O[C@@H]1O[C@H](CO)[C@H](O)[C@H](O)[C@H]1O)([C@@H](O)C=O)[C@H](O)[C@H](O)CO	0.993222	1
C[C@@H]1O[C@@H](O[C@@H]2[C@@H](CO)O[C@@H](O[C@H]3[C@@H](O)[C@@H](CO)O[C@@H](O[C@H]([C@H](O)CO)[C@H](O)[C@@H](O)C=O)[C@@H]3O)[C@H](NC(C)=O)C2O[C@@H]2O[C@H](CO)[C@H](O)C(O[C@@]3(C[C@H](O)[C@@H](NC(C)=O)[C@@H](O3)[C@H](O)[C@H](O)CO)C(O)=O)[C@H]2O)[C@@H](O)[C@H](O)[C@@H]1O	0.516998	1
[H][C@@](O[C@@H]1O[C@H](CO)[C@H](O)[C@H](O[C@@]2(C[C@H](O)[C@@H](NC(C)=O)[C@@]([H])(O2)[C@H](O)[C@H](O)CO)C(O)=O)[C@H]1O)([C@H](O)CO)[C@]([H])(O[C@@H]1O[C@@H](C)[C@@H](O)[C@@H](O)[C@@H]1O)[C@@H](O)C=O	0.784413	1
CC(=O)N[C@@H]1[C@@H](O)C[C@@](O[C@H]2[C@@H](O)[C@@H](CO)O[C@@H](O[C@H]([C@H](O)CO)[C@H](O)[C@@H](N)C=O)[C@@H]2O)(OC1[C@H](O)[C@H](O)CO)C(O)=O	0.606719	1
CC(=O)N[C@@H]1[C@@H](O)[C@H](O[C@@H]2O[C@H](CO)[C@H](O)C(O[C@@]3(C[C@H](O)[C@@H](NC(C)=O)[C@@H](O3)[C@H](O)[C@H](O)CO)C(O)=O)[C@H]2O)[C@@H](CO)O[C@H]1O[C@H]1[C@@H](O)[C@@H](CO)O[C@@H](O[C@H]([C@H](O)CO)[C@H](O)[C@@H](O)C=O)[C@@H]1O	0.636214	1
CC(=O)N[C@H]1[C@H](O[C@H]2[C@H](O)[C@@H](CO)O[C@@H](O[C@H]([C@H](O)CO)[C@H](O)[C@@H](O)C=O)[C@H]2O)O[C@H](CO)C(O[C@@H]2O[C@H](CO)[C@H](O)C(O[C@@H]3O[C@H](CO)[C@@H](O)C(O[C@@H]4OC([C@H](O)CO)[C@H](O)[C@H]4O)[C@H]3NC(C)=O)[C@H]2O)[C@@H]1O	0.65183	1
C[C@@H]1O[C@@H](O[C@@H]2[C@@H](CO)O[C@@H](O[C@H]3[C@@H](O)[C@@H](CO)O[C@@H](O[C@H]([C@H](O)CO)[C@H](O)[C@@H](O)C=O)[C@@H]3O)[C@H](NC(C)=O)[C@H]2O[C@@H]2O[C@H](CO)[C@H](O)[C@H](O[C@H]3O[C@H](CO)[C@H](O)[C@H](O)[C@H]3NC(C)=O)[C@H]2OC2O[C@@H](C)[C@@H](O)[C@@H](O)[C@@H]2O)[C@@H](O)[C@H](O)[C@@H]1O	0.616747	1
C[C@@H]1OC(O[C@@H]2[C@@H](NC(C)=O)[C@H](O[C@H]3[C@@H](O)[C@@H](CO)O[C@@H](O[C@H]([C@H](O)CO)[C@H](O)[C@@H](O)C=O)[C@@H]3O)O[C@H](CO)[C@H]2O[C@@H]2O[C@H](CO)[C@H](O)[C@H](O[C@@]3(C[C@H](O)[C@@H](NC(C)=O)[C@@H](O3)C(O)[C@H](O)CO)C(O)=O)[C@H]2O)[C@@H](O)[C@H](O)[C@@H]1O	0.516998	1
C[C@@H]1O[C@@H](O[C@@H]2[C@@H](CO)O[C@@H](OC3[C@@H](O)[C@@H](CO)O[C@@H](O[C@@H]4[C@@H](CO)O[C@@H](O[C@H]5[C@@H](O)[C@@H](CO)O[C@@H](O[C@H]([C@H](O)CO)[C@H](O)[C@@H](O)C=O)C5O)[C@H](NC(C)=O)C4O[C@@H]4O[C@@H](C)[C@@H](O)[C@@H](O)C4O)[C@@H]3O)[C@H](NC(C)=O)[C@H]2O[C@@H]2O[C@H](CO)[C@H](O)[C@H](O)[C@H]2O)[C@@H](O)[C@H](O)[C@@H]1O	0.521239	1
C[C@@H]1O[C@@H](O[C@@H]2[C@@H](NC(C)=O)C(OC[C@H]3O[C@@H](O[C@H]([C@H](O)CO)[C@H](O)[C@@H](O)C=O)[C@H](O)C(O[C@@H]4O[C@H](CO)C(O[C@@H]5O[C@H](CO)[C@H](O)[C@H](O)[C@H]5O)C(O[C@@H]5O[C@@H](C)[C@@H](O)[C@@H](O)[C@@H]5O)[C@H]4NC(C)=O)[C@H]3O)O[C@H](CO)[C@H]2O[C@@H]2O[C@H](CO)[C@H](O)[C@H](O)[C@H]2O)[C@@H](O)[C@H](O)[C@@H]1O	0.647991	1
[H][C@@](O)(CO)[C@@]([H])(O[C@]1([H])OC(CO[C@]2([H])O[C@]([H])(CO)[C@@]([H])(O[C@]3([H])O[C@]([H])(CO)[C@]([H])(O)[C@]([H])(O)[C@@]3([H])O)[C@]([H])(O[C@]3([H])O[C@@]([H])(C)[C@@]([H])(O)[C@@]([H])(O)[C@]3([H])O)[C@@]2([H])NC(C)=O)[C@]([H])(O)C(O[C@]2([H])O[C@]([H])(CO)[C@@]([H])(O[C@]3([H])O[C@@]([H])(C)[C@@]([H])(O)[C@@]([H])(O)[C@]3([H])O)[C@]([H])(O[C@]3([H])O[C@]([H])(CO)[C@]([H])(O)[C@]([H]…	0.647991	1
CO[C@H]1O[C@H](CO[C@H]2OC[C@@H](O)[C@H](O)[C@@H]2O)[C@@H](O)[C@H](O[C@H]2O[C@H](CO)[C@@H](O)[C@H](O)[C@@H]2O)[C@@H]1O	0.98736	1
CC1OC(OC2C(O)C(O)C(CO)OC2OC2C(NC(C)=O)C(OC3C(O)C(COC4OC(CO)C(OC5OC(CO)C(O)C(O)C5O)C(OC5OC(C)C(O)C(O)C5O)C4NC(C)=O)OC(OC(C(O)CO)C(O)C(O)C=O)C3O)OC(CO)C2OC2OC(C)C(O)C(O)C2O)C(O)C(O)C1O	0.990078	1
[H][C@@](O)(CO)C(O[C@]1([H])O[C@]([H])(CO[C@]2([H])O[C@]([H])(CO)[C@@]([H])(O[C@]3([H])O[C@]([H])(CO)[C@]([H])(O)[C@]([H])(O)[C@@]3([H])O)[C@]([H])(O[C@]3([H])O[C@@]([H])(O)[C@@]([H])(O)[C@@]([H])(O)[C@]3([H])O)[C@@]2([H])NC(C)=O)[C@]([H])(O)[C@]([H])(O[C@]2([H])O[C@]([H])(CO)[C@@]([H])(O)C(O[C@]3([H])O[C@]([H])(CO)[C@]([H])(O)[C@]([H])(O)[C@@]3([H])O[C@]3([H])O[C@@]([H])(C)[C@@]([H])(O)[C@@]([H]…	0.905827	1
[H][C@]1(O[C@@](C[C@H](O)[C@H]1NC(C)=O)(O[C@H]1[C@@H](O)[C@@H](CO)O[C@@H](O[C@H]2[C@H](O)[C@@H](NC(C)=O)[C@H](O[C@H]3[C@@H](O)[C@H](O)[C@@H](CO)O[C@@H]3OC[C@H]3O[C@@H](O[C@H]4[C@H](O)[C@@H](NC(C)=O)[C@H](O[C@H]5[C@H](O)[C@@H](NC(C)=O)C(O)O[C@@H]5CO)O[C@@H]4CO)[C@@H](O)[C@@H](O[C@H]4O[C@H](CO)[C@@H](O)[C@H](O)[C@@H]4O[C@@H]4O[C@H](CO)[C@@H](O[C@@H]5O[C@H](CO)[C@H](O)[C@H](O[C@@]6(C[C@H](O)[C@@H](N…	0.96612	1
[H][C@@](O)(CO)[C@]([H])(O)[C@]([H])(O[C@]1([H])O[C@]([H])(CO)[C@@]([H])(O[C@]2([H])O[C@]([H])(CO)[C@]([H])(O)[C@]([H])(O[C@@]3(C[C@]([H])(O)[C@@]([H])(NC(C)=O)[C@@]([H])(O3)[C@]([H])(O)[C@]([H])(O)CO)C(O)=O)[C@@]2([H])O)[C@]([H])(O[C@]2([H])O[C@@]([H])(C)[C@@]([H])(O)[C@@]([H])(O)[C@]2([H])O)[C@@]1([H])NC(C)=O)[C@@]([H])(O)C=O	0.984889	1
CC(=O)N[C@@H]1[C@@H](O)C(O[C@@H]2O[C@H](CO)[C@H](O)[C@H](O)[C@H]2O)[C@@H](CO)O[C@H]1OCC1O[C@@H](O[C@H]([C@H](O)CO)[C@H](O)[C@@H](O)C=O)[C@H](O)[C@@H](O[C@@H]2O[C@H](CO)[C@@H](O)[C@H](O[C@@H]3O[C@H](CO)[C@H](O)[C@H](O)[C@H]3O)[C@H]2NC(C)=O)[C@H]1O	0.988992	1
CC(=O)NC1C(O)C(OC2OC(COC3(CC(O)C(NC(C)=O)C(O3)C(O)C(O)CO)C(O)=O)C(O)C(O)C2O)C(CO)OC1OC1C(O)C(CO)OC(OC(C(O)CO)C(O)C(O)C=O)C1O	0.977218	1
C[C@@H]1OC(O[C@@H]2[C@@H](CO)O[C@@H](O[C@H]([C@@H](O)C=O)[C@@H](O)[C@H](O)CO)[C@H](NC(C)=O)C2O[C@@H]2O[C@H](CO)[C@H](O)C(O[C@@]3(C[C@H](O)[C@@H](NC(C)=O)C(O3)C(O)[C@H](O)CO)C(O)=O)[C@H]2O)[C@@H](O)[C@H](O)[C@@H]1O	0.984889	1
CC1OC(OC2(CC(NC(C)=O)C(OC3C(O)C(COC4OC(CO)C(OC5OC(CO)C(O)C(O)C5O)C(O)C4NC(C)=O)OC(OC(C(O)CO)C(O)C(O)C=O)C3O)OC2CO)OC2OC(CO)C(O)C(O)C2O)C(O)C(O)C1O	0.605622	1
CC(=O)N[C@@H]1[C@@H](O)[C@H](O[C@@H]2O[C@H](CO)[C@H](O)[C@H](O[C@@H]3O[C@H](CO)[C@@H](O[C@@H]4O[C@H](CO)[C@H](O)[C@H](O[C@@]5(C[C@H](O)[C@@H](NC(C)=O)[C@@H](O5)[C@H](O)[C@H](O)CO)C(O)=O)[C@H]4O)[C@H](O)[C@H]3NC(C)=O)[C@H]2O)[C@@H](CO)OC1O[C@H]1[C@@H](O)[C@@H](CO)O[C@@H](O[C@H]([C@H](O)CO)[C@H](O)[C@@H](O)C=O)[C@@H]1O	0.638226	1
C[C@@H]1O[C@@H](O[C@@H]2[C@@H](NC(C)=O)C(OC[C@H]3O[C@@H](O[C@H]([C@H](O)CO)[C@H](O)[C@@H](O)C=O)[C@H](O)[C@@H](O[C@@H]4O[C@H](CO)[C@@H](O[C@@H]5O[C@H](CO[C@@]6(C[C@H](O)[C@@H](NC(C)=O)[C@@H](O6)[C@H](O)[C@H](O)CO)C(O)=O)[C@H](O)[C@H](O)[C@H]5O)[C@H](O)[C@H]4NC(C)=O)[C@H]3O)O[C@H](CO)[C@H]2O[C@@H]2O[C@H](CO)[C@H](O)[C@H](O)[C@H]2O)[C@@H](O)[C@H](O)[C@@H]1O	0.985075	1
[H][C@]1(O[C@@](C[C@H](O)[C@H]1NC(C)=O)(OC[C@H]1O[C@@H](OC2[C@@H](O)[C@@H](CO)O[C@@H](O[C@H]([C@H](O)CO)[C@H](O)[C@@H](O)C=O)[C@@H]2O)[C@H](NC(C)=O)[C@@H](O[C@@H]2O[C@H](CO)[C@H](O)[C@H](O[C@@]3(C[C@H](O)[C@@H](NC(C)=O)[C@@]([H])(O3)[C@H](O)[C@H](O)CO)C(O)=O)[C@H]2O)[C@@H]1O[C@@H]1O[C@@H](C)[C@@H](O)[C@@H](O)C1O)C(O)=O)[C@H](O)[C@H](O)CO	0.633491	1
CC1OC(OC(C(O)C=O)C(OC2OC(CO)C(O)C(OC3OC(COC4CC(O)C(NC(C)=O)C(O4)C(O)C(O)CO)C(O)C(OC4OC(CO)C(O)C(OC5(CC(O)C(NC(C)=O)C(O5)C(O)C(O)CO)C(O)=O)C4O)C3NC(C)=O)C2O)C(O)CO)C(O)C(O)C1O	0.986882	1
CC(=O)NC1C(O)C(OC2OC(CO)C(O)C(O)C2O)C(CO)OC1OCC1OC(OC(C(O)CO)C(O)C(O)C=O)C(O)C(OC2OC(COC3(CC(O)C(NC(C)=O)C(O3)C(O)C(O)CO)C(O)=O)C(O)C(OC3OC(CO)C(O)C(OC4(CC(O)C(NC(C)=O)C(O4)C(O)C(O)CO)C(O)=O)C3O)C2NC(C)=O)C1O	0.973693	1
CC(=O)N[C@@H]1[C@@H](O)[C@H](OC2O[C@H](CO)[C@H](O)[C@H](O[C@@H]3O[C@H](CO)C(O[C@@H]4O[C@H](CO)[C@H](O)[C@H](O[C@@H]5O[C@H](CO)[C@@H](O)[C@H](O[C@@H]6O[C@H](CO)[C@H](O)[C@H](O)[C@H]6O)[C@H]5NC(C)=O)[C@H]4O)[C@H](O)[C@H]3NC(C)=O)[C@H]2O)[C@@H](CO)O[C@H]1O[C@H]1[C@@H](O)[C@@H](CO)O[C@@H](O[C@H]([C@H](O)CO)[C@H](O)[C@@H](O)C=O)[C@@H]1O	0.658976	1
C[C@H]1O[C@H](O[C@@H]2[C@@H](CO)O[C@@H](O[C@H]3[C@@H](O)[C@@H](CO[C@@H]4O[C@H](CO)[C@@H](O[C@@H]5O[C@H](CO)[C@H](O)[C@H](O)[C@H]5O)[C@H](O[C@H]5O[C@H](C)[C@H](O)[C@H](O)[C@H]5O)[C@H]4NC(C)=O)O[C@@H](O[C@H]4[C@H](O)[C@@H](O)C(O)O[C@@H]4CO)[C@@H]3O)[C@H](NC(C)=O)[C@H]2O[C@@H]2O[C@H](CO)[C@H](O)[C@H](O)[C@H]2O)[C@H](O)[C@@H](O)[C@H]1O	0.989832	1
C[C@H]1O[C@H](O[C@@H]2C(NC(C)=O)[C@H](O[C@H]3C(O)C(CO)O[C@@H](OC(C(O)CO)[C@H](O)[C@@H](O)C=O)[C@@H]3O)O[C@H](CO)C2O[C@@H]2OC(CO)C(O)C(O)[C@H]2O)C(O)[C@@H](O)[C@H]1O	0.51867	1
CC(=O)N[C@@H](C=O)[C@@H](O)[C@H](O[C@@H]1O[C@H](CO)[C@@H](O[C@@H]2O[C@H](CO)[C@@H](O)[C@H](O)[C@H]2NC(C)=O)[C@H](O)[C@H]1NC(C)=O)[C@H](O)CO	0.968325	1
CC(=O)N[C@@H](C=O)[C@@H](O)[C@H](O[C@@H]1O[C@H](CO)[C@@H](O)[C@H](O[C@H]2O[C@H](CO)[C@@H](O)[C@H](O)C2O[C@H]2O[C@H](CO)[C@@H](O)[C@H](O)[C@@H]2O)[C@@H]1O)[C@H](O)CO	0.953661	1
C[C@@H]1O[C@@H](O[C@@H]([C@H](O)[C@H](O)CO)[C@@H](NC(C)=O)C=O)[C@@H](O)[C@H](O)[C@@H]1O	0.922816	1
CC1O[C@@H](OC([C@@H](O)C=O)[C@H](O)C(O)CO)[C@@H](O)C(O)C1O	0.988084	1
C[C@@H]1O[C@@H](OC2[C@@H](O)[C@@H](O)[C@@H](CO)O[C@H]2OC2[C@H](O)[C@@H](CO)O[C@@H](O[C@H]3[C@@H](O)[C@@H](CO)O[C@@H](O[C@H]([C@H](O)CO)[C@H](O)[C@@H](O)C=O)[C@@H]3O)[C@@H]2NC(C)=O)[C@@H](O)[C@H](O)[C@@H]1O	0.976012	1
C[C@@H]1O[C@@H](OC([C@@H](O)C=O)[C@H](O[C@@H]2O[C@H](CO)[C@H](O)[C@H](OC3O[C@H](CO)[C@@H](O)C(OC4O[C@H](CO)C(O)C(O)[C@H]4O)[C@H]3NC(C)=O)[C@H]2O)C(O)CO)[C@@H](O)C(O)C1O	0.84344	1
COC1=C(OC)C(=O)C(C\C=C(/C)CCC=C(C)C)=C(C)C1=O	0.662481	1
C[C@]12CC[C@H]3[C@@H](CCC4=C3C=CC(O)=C4)[C@@H]1C[C@@H](O[C@@H]1O[C@@H]([C@@H](O)[C@H](O)[C@H]1O)C(O)=O)[C@@H]2O	0.515549	1
OCC(O)CO[C@@H]1O[C@H](CO)[C@H](O)[C@H](O)[C@H]1O	0.95165	1
OC[C@@H](O)[C@@H](O)[C@H](O)[C@@H](O)COC[C@H]1O[C@H](O)[C@H](O)[C@@H](O)[C@H]1O	0.970525	1
OC[C@H]1OC(O[C@H]2[C@H](O)[C@H](O)C(O[C@H]3[C@H](O)[C@H](O)C(O[C@H]4[C@H](O)[C@H](O)C(O[C@H]5[C@H](O)[C@H](O)C(O[C@H]6[C@H](O)[C@H](O)C(O[C@H]7[C@H](O)[C@H](O)C(O[C@H]8[C@H](O)[C@H](O)C(O[C@H]9[C@H](O)[C@H](O)C(O[C@H]%10[C@H](O)[C@H](O)C(O)O[C@@H]%10CO)O[C@@H]9CO)O[C@@H]8CO)O[C@@H]7CO)O[C@@H]6CO)O[C@@H]5CO)O[C@@H]4CO)O[C@@H]3CO)O[C@@H]2CO)[C@@H](O)[C@@H](O)[C@@H]1O	0.996	1
COC1=CC(=O)C=C(C\C=C(/C)CC\C=C(/C)CC\C=C(/C)CC\C=C(/C)CC\C=C(/C)CCC=C(C)C)C1=O	0.567182	1
COC1=CC(=O)C(C)=C(C\C=C(/C)CC\C=C(/C)CC\C=C(/C)CC\C=C(/C)CC\C=C(/C)CCC=C(C)C)C1=O	0.50495	1
COC1=C(O)C(C\C=C(/C)CC\C=C(/C)CC\C=C(/C)CC\C=C(/C)CC\C=C(/C)CCC=C(C)C)=C(C)C(=O)C1=O	0.904358	1
CC(=O)C(C)(O)C(O)=O	0.502347	1
CC(=O)[C@](C)(O)C(O)=O	0.502347	1
CC(N)C(=O)NCC(O)=O	0.517253	1
CC[C@](O)(C(C)=O)C(O)=O	0.500576	1
C[C@H](O)[C@@H](O)[C@H](O)C(=O)CO	0.543433	1
O[C@@H]1[C@@H](O)[C@H](OC2=CC=CC=C2C(O)=O)O[C@@H]([C@H]1O)C(O)=O	0.74614	1
CC(=O)NC1=CC=C(O[C@@H]2O[C@@H]([C@@H](O)[C@H](O)[C@H]2O)C(O)=O)C=C1	0.683411	1
C[C@]12CCC3C(CCC4=C3C=CC(O)=C4)C1CC[C@@H]2O[C@@H]1O[C@@H]([C@@H](O)[C@H](O)[C@H]1O)C(O)=O	0.535157	1
[H][C@@]1(CC[C@@]2([H])[C@]3([H])CC[C@]4([H])C[C@@H](CC[C@]4(C)[C@@]3([H])CC[C@]12C)O[C@@H]1O[C@@H]([C@@H](O)[C@H](O)[C@H]1O)C(O)=O)[C@H](C)O	0.71043	1
O[C@@H]1[C@@H](O)[C@H](OC2=CNC3=CC=CC=C23)O[C@@H]([C@H]1O)C(O)=O	0.536163	1
CC12CC(=O)C3C(CCC4CCC(CC34C)O[C@@H]3O[C@@H]([C@@H](O)[C@H](O)[C@H]3O)C(O)=O)C1CCC2(O)C(O)CO	0.63983	1
C[C@]12CCC3C(CCC4=C3C=CC(O[C@@H]3O[C@@H]([C@@H](O)[C@H](O)[C@H]3O)C(O)=O)=C4)C1CC[C@@H]2O	0.532074	1
CCO[C@@H]1O[C@@H]([C@@H](O)[C@H](O)[C@H]1O)C(O)=O	0.502343	1
NCCC1=CC(O)=C(O[C@@H]2O[C@@H]([C@@H](O)[C@H](O)[C@H]2O)C(O)=O)C=C1	0.668771	1
[H][C@]12C[C@@H](O)[C@H](OC3O[C@@H]([C@@H](O)[C@H](O)[C@H]3O)C(O)=O)[C@@]1(C)CC[C@@]1([H])C3=C(CC[C@]21[H])C=C(O)C=C3	0.514336	1
CC(C(=O)O[C@@H]1O[C@@H]([C@@H](O)[C@H](O)[C@H]1O)C(O)=O)C1=CC(=CC=C1)C(=O)C1=CC=CC=C1	0.739347	1
CNC[C@H](O)C1=CC=C(O[C@@H]2O[C@@H]([C@@H](O)[C@H](O)[C@H]2O)C(O)=O)C(O)=C1	0.677996	1
CC12CC(=O)C3C(CCC4CC(CCC34C)OC3OC(C(O)C(O)C3O)C(O)=O)C1CCC2=O	0.544568	1
CC(C)CC1=CC=C(C=C1)C(C)C(=O)O[C@@H]1O[C@@H]([C@@H](O)[C@H](O)[C@H]1O)C(O)=O	0.600271	1
[H][C@@]12CC[C@@H](O)[C@@]1(C)CC[C@]1([H])C3=C(CC[C@@]21[H])C=C(O[C@@H]1O[C@@H]([C@@H](O)[C@H](O)[C@H]1O)C(O)=O)C=C3	0.532074	1
O[C@@H]1[C@@H](O)[C@H](OCCC2=CC=CC=C2)O[C@@H]([C@H]1O)C(O)=O	0.581327	1
[H][C@@]12CCC(=O)[C@@]1(C)C[C@H](O)[C@@]1([H])[C@@]2([H])CC[C@@]2([H])C[C@@H](CC[C@]12C)O[C@@H]1O[C@@H]([C@@H](O)[C@H](O)[C@H]1O)C(O)=O	0.752871	1
CC(O)C1CCC2C3CCC4CC(CCC4(C)C3CCC12C)OC1OC(C(O)C(O)C1O)C(O)=O	0.71043	1
[H][C@@]12[C@H](CC(=O)[C@@]1(C)CC[C@]1([H])[C@@]3([H])CCC(=O)C=C3CC[C@@]21[H])O[C@]1([H])O[C@@H]([C@@H](O)[C@H](O)[C@H]1O)C(O)=O	0.614272	1
[H][C@@]12C[C@@H](O)[C@H](O[C@@]3([H])O[C@@H]([C@@H](O)[C@H](O)[C@H]3O)C(O)=O)[C@@]1(C)CC[C@]1([H])C3=C(CC[C@@]21[H])C=C(O)C=C3	0.514336	1
[H][C@@]1(CCC2C3C(O)CC4CC(CC[C@]4(C)C3C[C@@H](O)[C@]12C)O[C@@H]1O[C@@H]([C@@H](O)[C@@H](O)[C@H]1O)C(O)=O)[C@H](C)CCCC(C)(C)O	0.815561	1
[H][C@@](C)(C[C@]([H])(OC1O[C@]([H])(C(O)=O)[C@@]([H])(O)[C@]([H])(O)[C@@]1([H])O)C(=O)C(C)(C)O)[C@@]1([H])CC[C@@]2([H])C(CCC[C@]12C)=CC=C1C[C@@]([H])(O)CCC1=C	0.515217	1
CC(=O)N[C@H]1[C@H](O)O[C@H](CO)[C@@H](O)C1O[C@@H]1O[C@@H]([C@@H](O[C@@H]2O[C@H](CO)[C@@H](O)C(O[C@@H]3O[C@@H]([C@@H](O)[C@H](O)[C@H]3O)C(O)=O)[C@H]2NC(C)=O)[C@H](O)[C@H]1O)C(O)=O	0.915274	1
NCCCCNCCCC[C@H](N)C(O)=O	0.503816	1
OC(=O)CNC(=O)C1CCCN1	0.500397	1
NC(C=O)C(O)=O	0.554814	1
N[C@@H](CC(=O)C1=CC=CC(O)=C1N)C(O)=O	0.744232	1
OC[C@H](O)[C@@H](O)[C@H](O)[C@@H](O)CO	0.950849	1
N[C@@H](CC1=CC(=O)C(=O)C=C1O)C(O)=O	0.901675	1
C[NH2+]C(CCC1=NC=C(C[C@H](N)C(O)=O)N1)C(O)=O	0.987874	1
NC(CCC1=NC=C(C[C@H](N)C(O)=O)N1)C(O)=O	0.985149	1
N[C@@H]1[C@@H](O)[C@H](O)[C@@H](CO)O[C@@H]1O[C@@H]1[C@@H](O)[C@H](O)[C@@H](O)[C@@H](O)[C@H]1O	0.978386	1
OC[C@H]1O[C@@H](O[C@@H]2CO[C@@H](O)[C@H](O)[C@H]2O)[C@H](O)[C@@H](O)[C@H]1O	0.991929	1
CC1=CC=C(O[C@@H]2O[C@@H]([C@@H](O)[C@H](O)[C@H]2O)C(O)=O)C=C1	0.707257	1
OCC(O)C(O)C(O)C(=O)C(O)=O	0.552677	1
O.O.OC[C@H]1O[C@H](OC2[C@H](O)[C@@H](O)C(O)[C@@H](O)[C@H]2O)[C@H](O)[C@@H](O)[C@H]1O	0.962919	1
[H][C@@](O)(CO)[C@@]([H])(O)[C@]([H])(O)[C@]([H])(NC(C)=O)C=O	0.501512	1
C[C@](N)(CC1=CC=C(O)C(O)=C1)C(O)=O	0.73324	1
OC(=O)C1CCCC=N1	0.501129	1
C[C@H](N)CC(=O)CC(O)=O	0.863702	1
OC1=NC2N=CN=CC2N1	0.500001	1
O[C@@H]1CO[C@@H](O)[C@H](O)[C@@H]1O	0.974332	1
NC(CCONC(=N)NC(CC(O)=O)C(O)=O)C(O)=O	0.503353	1
NCCC1=CC(=O)C(=O)C=C1	0.553761	1
NC(CC1=CNC=N1)C=O	0.596597	1
OC(=O)C1CC=CC(=N1)C(O)=O	0.814881	1
N[C@@H](CC=O)C(O)=O	0.632372	1
CN(CC(O)=O)C(O)=N	0.590224	1
NC(CCONC(O)=N)C(O)=O	0.719258	1
OCC1OC(O[As](O)(O)=O)C(O)C1O	0.516076	1
CC(C)=CCSCC(N)C(O)=O	0.57239	1
OC[C@@H]1OC(O)[C@H](O)[C@H]1O	0.984142	1
OC[C@@H]1OC(O)[C@@H](O)[C@@H](O)[C@@H]1O	0.96723	1
OC[C@H]1OC(O)C[C@@H](O)[C@H]1O	0.967223	1
N[C@H](CC1=CC(=O)C2=N[C@H](CSC2=C1)C(O)=O)C(O)=O	0.974171	1
O[C@@H]1C[C@@](O)(CC(=O)[C@H]1O)C(O)=O	0.736226	1
NC(CC(=O)C1=C(N)C=CC(O)=C1)C(O)=O	0.84487	1
OC[C@@H]1O[C@@H](O[C@@H]2[C@@H](O)[C@H](O)[C@H](O[C@@H]3[C@@H](O)[C@H](O)[C@H](O[C@@H]4[C@@H](O)[C@H](O)[C@H](O[C@@H]5[C@@H](O)[C@H](O)[C@H](O[C@@H]6[C@@H](O)[C@H](O)[C@H](O[C@H]7[C@H](O)[C@@H](O)[C@@H](O[C@H]8[C@H](O)[C@@H](O)[C@@H](O[C@H]9[C@H](O)[C@@H](O)[C@@H](O[C@H]%10[C@H](O)[C@@H](O)C(O)O[C@@H]%10CO)O[C@@H]9CO)O[C@@H]8CO)O[C@@H]7CO)O[C@H]6CO)O[C@H]5CO)O[C@H]4CO)O[C@H]3CO)O[C@H]2CO)[C@@H](O…	0.996	1
OC[C@@H]1O[C@@H](O[C@@H]2[C@@H](O)[C@H](O)[C@H](O[C@@H]3[C@@H](O)[C@H](O)[C@H](O[C@@H]4[C@@H](O)[C@H](O)[C@H](O[C@@H]5[C@@H](O)[C@H](O)[C@H](O[C@H]6[C@H](O)[C@@H](O)[C@@H](O[C@H]7[C@H](O)[C@@H](O)[C@@H](O[C@H]8[C@H](O)[C@@H](O)[C@@H](O[C@H]9[C@H](O)[C@@H](O)C(O)O[C@@H]9CO)O[C@@H]8CO)O[C@@H]7CO)O[C@@H]6CO)O[C@H]5CO)O[C@H]4CO)O[C@H]3CO)O[C@H]2CO)[C@@H](O)[C@H](O)[C@H]1O	0.996	1
C[C@H]1OC23NC(CNC2=NC(N)=NC3=O)[C@H]1O	0.520008	1
COC1=C(O)C=C2CCN[C@@](C)(C(O)=O)C2=C1	0.501564	1
C[C@@]1(NCCC2=C1C=C(O)C(O)=C2)C(O)=O	0.670835	1
CC(N)CN	0.529443	1
O[C@@H]1[C@@H](O)[C@H](OC(=O)C2=CNC3=CC=CC=C23)OC([C@H]1O)C(O)=O	0.502619	1
NC(CC1=CC=C(O)C=C1)C(N)=O	0.745709	1
N[C@H](CC1=CNC2=CC=CC=C12)C(O)=O	0.523838	1
CCC(O)CC	0.50343	1
CCC(=O)C(C)O	0.501521	1
CC1OCCC1S	0.506476	1
COC1=CCCCC1	0.650972	1
CC(=O)C1=CCCCN1	0.961676	1
CC(C)[C@]12C[C@H]1[C@@](C)(O)CC2	0.619671	1
CC(=C)C1CCC2(C)OC2C1	0.502269	1
CCC1OC=C(CO)C1=O	0.54626	1
N#CC1=CC=CC=C1	0.869087	1
C12C3C4C1=C1C2C3=C41	0.522476	1
[H]C1=C([H])C([H])=C(O1)C(=O)OC([H])([H])C([H])([H])[H]	0.902449	1
COC1=CC=C(CC(O)C(O)=O)C=C1O	0.615304	1
COC1=C(O)C=C2OCC(C(=O)C2=C1)C1=CC=C(O)C=C1	0.629369	1
COC1=CC(OC)=CC(OC)=C1	0.517218	1
OC(=O)C1CCCN1	0.835629	1
NC(CC(=O)C1=CC=CC=C1N)C(O)=O	0.849217	1
O[C@@H]1CN[C@@H](C1)C(O)=O	0.934215	1
[Ga]	0.519299	1
[Tb]	0.521775	1
[Pt]	0.529038	1
[H][C@@]1(O)C=CC=C(C(=O)CCC(O)=O)[C@@]1([H])C(O)=O	0.541256	1
CC(C([O-])=O)C(C)(O)C([O-])=O	0.526183	1
CC(C)[C@@H]([C@@H](O)C(O)=O)C(O)=O	0.500525	1
[H]/C(=C(/[H])\C(\[H])=C(/C)\C(\[H])=C(/[H])\C(\[H])=C(/C)C([H])=C=C1C(C)(C)C[C@]([H])(O)C[C@@]1(C)O)/C(/[H])=C(\C)C=O	0.500014	1
C\C=C/C=O	0.569257	1
C[C@H](CN)C(O)=O	0.555855	1
[H][C@@](O)(CC1=CC=C([O-])C=C1)C(O)=O	0.575206	1
[H][C@]1(CCC=N1)C(O)=O	0.504584	1
N[C@@H](CCCC=O)C(O)=O	0.650397	1
C[C@@H](CN)C(O)=O	0.555855	1
CC[C@H](C)C(=O)C(O)=O	0.503317	1
C[C@H](O)CO	0.978018	1
OCC1OCC(O)C(O)C1O	0.946119	1
NC1(CC1)C(O)=O	0.997769	1
[H][C@@]12C[C@@]3(C[C@]11CO1)C([H])(CC2)[C@]1(C)CCC[C@@](C)(C([O-])=O)C1([H])[C@]3([H])C([O-])=O	0.5	1
OC1C(O)C(O)C(O)C(O)C1O	0.85228	1
NC(=C)C(O)=O	0.846144	1
OCC(O)C(O)C(O)(C([O-])=O)C([O-])=O	0.500001	1
[H]\C(C=O)=C(/C)\C(\[H])=C(/[H])[C@@]12O[C@]1(C)C[C@@]([H])(O)CC2(C)C	0.811715	1
[H][C@@](C)(O)[C@]([H])(O)CC(=O)C([O-])=O	0.630118	1
CCC(=O)C(O)=O	0.517859	1
OC1C(CC=C(C1C([O-])=O)C(=O)CCC([O-])=O)OC(=C)C([O-])=O	0.77618	1
OC(C(O)=O)C1=CC=C(O)C(O)=C1	0.501199	1
COC1=CC(O)=CC(O)=C1	0.728659	1
COC1=CC(OC)=CC(O)=C1	0.516837	1
[H][C@](N)(CC#N)C(O)=O	0.661377	1
OC1CC(=CC(=O)C1O)C([O-])=O	0.538464	1
[H][C@@](O)(CO)[C@@]([H])(O)[C@]([H])(O)[C@]([H])(O)CC(=O)C(O)=O	0.505719	1
OC[C@H]1O[C@@H](O)[C@H](O)C(=O)[C@H]1O	0.994265	1
OC(=O)C(=O)CS	0.910882	1
OC[C@@H](O)CO[C@@H]1O[C@H](CO)[C@H](O)[C@H](O)[C@H]1O	0.95165	1
[H]C(O)=C([H])C(\C[C@]([H])(N)C(O)=O)=C(\[H])C(=O)C(O)=O	0.5072	1
OC(=O)CC1=CN=CN1	0.811831	1
[H][C@@](C)(CCC(=C)C(C)C)C1([H])CC[C@@]2(C)C3([H])CCC4([H])C5(CC35CC[C@]12C)CC[C@]([H])(O)[C@@]4(C)C([O-])=O	0.53555	1
CC(C)C(=C)CCC(C)C1CCC2(C)C3CCC4C5(CC35CCC12C)CCC(O)C4(C)C=O	0.644991	1
[H][C@@](C)(CCC(=C)C(C)C)C1([H])CC[C@@]2(C)C3([H])CCC4([H])C5(CC35CC[C@]12C)CC[C@]([H])(O)[C@@]4(C)CO	0.90881	1
CSCCCCCC(SC1OC(CO)C(O)C(O)C1O)=NO	0.500422	1
CSCCCCCCC(SC1OC(CO)C(O)C(O)C1O)=NO	0.504529	1
CSCCCCCCCC(SC1OC(CO)C(O)C(O)C1O)=NO	0.503378	1
CC(C=CC1(O)C(C)=CC(=O)CC1(C)CO)=CC([O-])=O	0.56387	1
OCC1OC(CO)(OC2OC(COC3OC(COC4OC(COC5OC(COC6OC(CO)C(O)C(O)C6O)C(O)C(O)C5O)C(O)C(O)C4O)C(O)C(O)C3O)C(O)C(O)C2O)C(O)C1O	0.998259	1
[NH4+]	0.84726	1
CC(C=CC=C(C)C=CC=O)=CC=CC=C(C)C=CC=C(C)C=CC=O	0.50226	1
NC(O)=O	0.571836	1
[H]C(=O)\C=C\C1=CC=CC=C1	0.850632	1
OC[C@@H](O)C=O	0.525285	1
[H]C1(O)[C@]([H])(O)[C@]([H])(O)C([H])(OC)[C@]([H])(O)[C@@]1([H])O	0.804011	1
OCC(O)C(O)C(O)CO	0.973007	1
OCC(=O)CO	0.998653	1
CC12CCCC(C)(C1CC(O)C13CC(CCC21)C(=C)C3)C(O)=O	0.500218	1
CC12CCCC(C)(C1CCC13CC(CCC21)C(=C)C3)C([O-])=O	0.502672	1
[H][C@@]12C[C@@]3(CC1=C)[C@@]([H])(CC2)[C@]1(C)CCC[C@@](C)(C([O-])=O)[C@@]1([H])[C@]3([H])C=O	0.5	1
CC1(CCCC2(CO)C3CCC4CC3(CC4=C)C(C12)C([O-])=O)C([O-])=O	0.5	1
CC1(CC(=O)C=C2C3CCC4(O)CC3(CC4=C)C(C12)C(O)=O)C(O)=O	0.514065	1
CC1(C2C(C(O)=O)C34CC(CCC3C2(CCC1O)C=O)C(=C)C4)C(O)=O	0.5	1
CC1(CC(=O)C=C2C3CCC4CC3(CC4=C)C(C12)C(O)=O)C(O)=O	0.514267	1
[H]C1(O)OC([H])(CO)C([H])(OC2([H])O[C@]([H])(CO)C([H])(O[C@]3([H])O[C@]([H])(CO[C@@]4([H])O[C@]([H])(CO[C@@]5([H])O[C@]([H])(CO)[C@@]([H])(O)[C@]([H])(O)[C@]5([H])O[C@@]5([H])O[C@]([H])(CO)[C@@]([H])(O)[C@]([H])(O)[C@]5([H])O)[C@@]([H])(O)[C@]([H])(O[C@@]5([H])O[C@]([H])(CO)[C@@]([H])(O)[C@]([H])(O)[C@]5([H])O[C@@]5([H])O[C@]([H])(CO)[C@@]([H])(O)[C@]([H])(O)[C@]5([H])O)[C@]4([H])O)[C@@]([H])(O)[…	0.971302	1
[H]C1(O)OC([H])(CO)C([H])(OC2([H])O[C@]([H])(CO)C([H])(O[C@]3([H])O[C@]([H])(CO[C@@]4([H])O[C@]([H])(CO[C@@]5([H])O[C@]([H])(CO)[C@@]([H])(O)[C@]([H])(O)[C@]5([H])O[C@@]5([H])O[C@]([H])(CO)[C@@]([H])(O)[C@]([H])(O)[C@]5([H])O)[C@@]([H])(O)[C@]([H])(O[C@@]5([H])O[C@]([H])(CO)[C@@]([H])(O)[C@]([H])(O)[C@]5([H])O[C@@]5([H])O[C@]([H])(CO)[C@@]([H])(O)[C@]([H])(O)[C@]5([H])O)[C@]4([H])O)[C@@]([H])(O)[…	0.971302	1
OCC=O	0.506094	1
[H+]	0.509431	1
C#N	0.717567	1
OCC1OC(O)C(O)C(O)C1OC(=O)CC1=CNC2=C1C=CC=C2	0.642586	1
NCC[C@H](N)C(O)=O	0.899534	1
N[C@@H](CCC=O)C(O)=O	0.588077	1
N[C@@H](CCC(N)=O)C(O)=O	0.918623	1
CC(O)C=O	0.998316	1
NCCC[C@H](N)C(O)=O	0.948775	1
[H][C@]1(OC(O)[C@H](O)[C@@H]1O)[C@H](C)O	0.960198	1
OC[C@H](O)[C@@H](O)C(O)=O	0.500376	1
CC(=O)C=O	0.739361	1
CC(=O)N[C@H]1[C@@H](O)O[C@H](CO)[C@H](O)[C@@H]1O	0.972845	1
N	0.858941	1
CC(=O)N[C@H]1[C@H](O)O[C@H](CO)[C@H](O)[C@@H]1O	0.972845	1
CC(=O)N[C@H]1[C@H](O)O[C@H](CO)[C@@H](O)[C@@H]1O	0.972845	1
N	0.858941	1
OC(=O)CNC(O)=N	0.545	1
N[C@@H](CCCNC(=N)NO)C(O)=O	0.627551	1
CC(=O)C(O)=O	0.661841	1
[H][C@@](O)(NC(O)=N)C([O-])=O	0.596474	1
N[C@@H](CSS(O)(=O)=O)C(O)=O	0.500007	1
CCCC=CC=O	0.723458	1
OC[C@H]1O[C@H](O[C@H]2O[C@H](CO)[C@@H](O)[C@H](O)[C@H]2O)[C@H](O)[C@@H](O)[C@@H]1O	0.920988	1
CCCCCCCCCCCCCCCCCCCCCCCCC(C(O)CCCCCCCCCCCCCCCCCCCC1CC1CCCCCCCCCCCCCCCCC(=O)C(C)CCCCCCCCCCCCCCCCCC)C(=O)OCC1OC(OC2OC(CO)C(O)C(O)C2O)C(O)C(O)C1O	0.5443	1
COC1=C(OC)C(=O)C(C\C=C(/C)CC\C=C(/C)CC\C=C(/C)CC\C=C(/C)CC\C=C(/C)CC\C=C(/C)CC\C=C(/C)CCC=C(C)C)=C(C)C1=O	0.672664	1
OCC1OC(O)C(O)C(O)C1O	0.96723	1
OCC1OC(O)C(O)C(O)C1O	0.96723	1
OCC1OC(O)C(O)C(O)C1O	0.96723	1
OC[C@@H]1O[C@@H](O)[C@H](O)[C@H]1O	0.984142	1
OC[C@H]1O[C@](O)(CO)[C@@H](O)[C@@H]1O	0.973847	1
OCC(O)C(O)C(O)C(O)C=O	0.994709	1
[truncated: 202 more rows]
