# Supplementary material for: A Comprehensive Comparative Analysis of Deep Learning Based Feature Representations for Molecular Taste Prediction
Source: Foods. 2023 Sep 9;12(18):3386. doi: 10.3390/foods12183386 (PMC10529232; doi:10.3390/foods12183386)
Supplement: Supplementary file 1 [file foods-12-03386-s001.zip › Table S9.xlsx]

## Sheet: bitter_smiles
smiles	ave	label
[H][C@]1(COC(C)=O)O[C@@]([H])(OC2=CC3=C(O)C=C(O)C=C3[O+]=C2C2=CC=C(O)C(O)=C2)[C@]([H])(O)[C@@]([H])(O)[C@@]1([H])O	0.991998	1
[H][C@]1(COC(=O)CCC(O)=O)O[C@@]([H])(OC2=CC3=C(O)C=C(O)C=C3[O+]=C2C2=CC=C(O)C(O)=C2)[C@]([H])(O)[C@@]([H])(O)[C@]1([H])O	0.983332	1
[H][C@]1(COC(=O)CCC(O)=O)O[C@@]([H])(OC2=CC3=C(O)C=C(O)C=C3[O+]=C2C2=CC=C(O)C=C2)[C@]([H])(O)[C@@]([H])(O)[C@]1([H])O	0.974908	1
[H][C@]1(COC(C)=O)OC(OC2=C([O+]=C3C=C(O)C=C(O)C3=C2)C2=CC(O)=C(O)C(OC)=C2)[C@]([H])(O)[C@@]([H])(O)[C@@]1([H])O	0.993394	1
[H][C@]1(COC(C)=O)OC(OC2=C([O+]=C3C=C(O)C=C(O)C3=C2)C2=CC(OC)=C(O)C=C2)[C@]([H])(O)[C@@]([H])(O)[C@@]1([H])O	0.991993	1
[H][C@]1(COC(C)=O)OC(OC2=C([O+]=C3C=C(O)C=C(O)C3=C2)C2=CC(OC)=C(O)C(OC)=C2)[C@]([H])(O)[C@@]([H])(O)[C@@]1([H])O	0.993405	1
[H][C@]1(CO)O[C@]([H])(OC2=CC3=C(O)C=C(O)C=C3[O+]=C2C2=CC=C(O)C=C2)[C@@]([H])(O)[C@]1([H])O	0.96465	1
[H][C@]1(COC(=O)\C=C\C2=CC=C(O)C=C2)OC(OC2=C([O+]=C3C=C(O)C=C(O)C3=C2)C2=CC(OC)=C(O)C=C2)[C@]([H])(O)[C@@]([H])(O)[C@]1([H])O	0.995056	1
[H][C@]1(CO)O[C@@]([H])(OC2=C([O+]=C3C=C(O)C=C(O)C3=C2)C2=CC(O)=C(O)C(O)=C2)[C@]([H])(O)[C@@]1([H])O	0.987165	1
[H][C@]1(COC(=O)\C=C\C2=CC=C(O)C=C2)OC(OC2=C([O+]=C3C=C(O)C=C(O)C3=C2)C2=CC(O)=C(O)C(OC)=C2)[C@]([H])(O)[C@@]([H])(O)[C@]1([H])O	0.995056	1
COC1=CC(=CC(OC)=C1O)C1=[O+]C2=C3C(OC(=CC3=C1OC1O[C@H](COC(=O)\C=C\C3=CC=C(O)C=C3)[C@@H](O)[C@H](O)[C@H]1O)C(O)=O)=CC(O)=C2	0.996214	1
[H][C@]1(CO)O[C@@]([H])(OC2=C3C=C(OC4=CC(O)=CC([O+]=C2C2=CC(OC)=C(O)C(OC)=C2)=C34)C2=CC=C(O)C(O)=C2)[C@]([H])(O)[C@@]([H])(O)[C@]1([H])O	0.997639	1
[H][C@]1(COC(=O)\C=C\C2=CC(O)=C(O)C=C2)OC(OC2=CC3=C(C=C(O)C=C3O)[O+]=C2C2=CC(OC)=C(O)C(OC)=C2)[C@]([H])(O)[C@@]([H])(O)[C@]1([H])O	0.995056	1
[H][C@]1(CO)O[C@@]([H])(O[C@@]2([H])[C@]([H])(O)[C@@]([H])(COC(=O)CC(O)=O)O[C@@]([H])(OC3=CC4=C(O)C=C(O)C=C4[O+]=C3C3=CC=C(O)C(O)=C3)[C@]2([H])O)[C@]([H])(O)[C@@]([H])(O)[C@]1([H])O	0.985256	1
[H][C@]1(COC(=O)\C=C\C2=CC(OC)=C(O)C=C2)O[C@@]([H])(OC2=C([O+]=C3C=C(O)C=C(O)C3=C2)C2=CC(O)=C(O)C(O)=C2)[C@]([H])(O)[C@@]([H])(O)[C@]1([H])O	0.995056	1
OC1=CC2=[O+]C(=CC=C2C(O)=C1)C1=CC=C(O)C(O)=C1	0.998342	1
[H]\C(=C(\[H])C1=CC(O)=C(O)C=C1)C(=O)C1=C(O)C=C(O)C=C1	0.989578	1
OC1=CC2=C(C[C@@H](OC(=O)C3=CC(O)=C(O)C(O)=C3)[C@@H](O2)C2=CC(O)=C(O)C(O)=C2)C(O)=C1	0.982333	1
O[C@H]1CC2=C(O[C@@H]1C1=CC=C(O)C(O)=C1)C(C1[C@@H](O)[C@H](OC3=C1C(O)=CC(O)=C3C1[C@@H](O)[C@H](OC3=C1C(O)=CC(O)=C3)C1=CC=C(O)C(O)=C1)C1=CC=C(O)C(O)=C1)=C(O)C=C2O	0.999637	1
[H]N[C@@H](CC(N)=O)C(=O)N[C@@H](C[SeH])C(=O)N[C@@H](CC(C)C)C(=O)N[C@@H](CC(C)C)C(O)=O	0.999933	1
[H][C@]1(O)CC2=C(O[C@]1([H])C1=CC(O)=C(O)C=C1)C(=C(O)C=C2O)[C@]1([H])C2=C(O)C=C(O)C(=C2O[C@]([H])(C2=CC(O)=C(O)C(O)=C2)[C@@]1([H])O)[C@]1([H])C2=C(O)C=C(O)C=C2O[C@]([H])(C2=CC(O)=C(O)C(O)=C2)[C@@]1([H])O	0.999664	1
OC[C@H]1O[C@H](O[C@@H]2[C@@H]3C4=C(O[C@]2(OC2=C3C3=C(CC[C@H](O3)C3=CC(O)=C(O)C=C3)C=C2)C2=CC(O)=C(O)C=C2)C=C(O)C=C4O)[C@H](O)[C@@H](O)[C@H]1O	0.507518	1
CC(C)=CCC\C(C)=C\CC1=C(O)C=C2O[C@@H](CC(=O)C2=C1O)C1=CC=C(O)C=C1	0.995144	1
O[C@@H]1[C@@H](O)[C@H](OC(=O)[C@H]2O[C@@H](OC3=CC(O)=C4C(=O)C=C(OC4=C3)C3=CC=C(O)C(O)=C3)[C@H](O)[C@@H](O)[C@@H]2O)O[C@@H]([C@H]1O)C(O)=O	0.994821	1
OC[C@@H]1OC([C@H](O)[C@H]1O)C1=C(O)C(C2O[C@H](CO)[C@@H](O)[C@H](O)[C@H]2O)=C2OC(=CC(=O)C2=C1O)C1=CC=C(O)C=C1	0.999948	1
OC[C@H]1OC([C@@H](O)[C@@H]1O)C1=C2OC(=CC(=O)C2=C(O)C(C2O[C@H](CO)[C@H](O)[C@H](O)[C@H]2O)=C1O)C1=CC=C(O)C=C1	0.999948	1
O[C@@H]1[C@@H](O)[C@H](OC2=CC(O)=C3C(=O)C=C(OC3=C2)C2=CC=C(O)C=C2)O[C@@H]([C@H]1O)C(O)=O	0.996413	1
O[C@H]1[C@H](O)[C@@H](COC(=O)CC(O)=O)O[C@@H](OC2=CC(O)=C3C(=O)C=C(OC3=C2)C2=CC=C(O)C(O)=C2)[C@@H]1O	0.999148	1
OC[C@@]1(O)CO[C@@H](O[C@@H]2[C@@H](O)[C@H](O)[C@@H](COC(=O)CC(O)=O)O[C@H]2OC2=CC(O)=C3C(=O)C=C(OC3=C2)C2=CC=C(O)C(O)=C2)[C@@H]1O	0.825712	1
COC1=C(O)C=CC(=C1)C1=CC(=O)C2=C(O1)C=C(O)C(OC)=C2O	0.999906	1
O[C@@H]1[C@@H](COC(=O)CC(O)=O)O[C@@H](OC[C@H]2O[C@@H](OC3=CC(O)=C4C(=O)C=C(OC4=C3)C3=CC=C(O)C=C3)[C@H](O)[C@@H](O)[C@@H]2O)[C@@H]1O	0.973001	1
COC1=CC(=CC=C1O)C1=CC(=O)C2=C(O1)C=C(O[C@@H]1O[C@H](COC(=O)CC(O)=O)[C@@H](O)[C@H](O)[C@H]1O[C@@H]1OC[C@](O)(CO)[C@H]1O)C=C2O	0.571231	1
O[C@@H]1[C@@H](O)[C@H](O[C@@H]2[C@@H](O)[C@H](O)[C@H](O[C@H]2OC2=CC(O)=C3C(=O)C=C(OC3=C2)C2=CC=C(O)C=C2)C(O)=O)O[C@@H]([C@H]1O)C(O)=O	0.986593	1
OC[C@H]1O[C@@H](OC(=O)[C@H]2O[C@@H](OC3=C(OC4=CC(O)=CC(O)=C4C3=O)C3=CC(O)=C(O)C=C3)[C@H](O)[C@@H](O)[C@@H]2O)[C@H](O)[C@H]1O	0.830702	1
OC[C@H]1O[C@@H](OC[C@H]2O[C@@H](OC3=C(OC4=CC(O)=CC(O)=C4C3=O)C3=CC(O)=C(O)C=C3)[C@H](O)[C@@H](O)[C@@H]2O)[C@H](O)[C@H]1O	0.946138	1
C[C@@H]1O[C@@H](OC2=C(OC3=CC(O)=CC(O)=C3C2=O)C2=CC(O)=C(O)C=C2)[C@H](OC(C)=O)[C@H](O)[C@H]1O	0.997915	1
C[C@@H]1O[C@@H](OC[C@H]2O[C@@H](OC3=C(OC4=C(C(O)=CC(O)=C4)C3=O)C3=CC=C(O)C=C3)[C@H](O)[C@@H](O)[C@H]2O)[C@H](O)[C@H](O[C@@H]2O[C@H](CO)[C@@H](O)[C@H](O)[C@H]2O)[C@H]1O	0.999006	1
C[C@@H]1O[C@@H](OC[C@H]2O[C@@H](OC3=C(OC4=CC(O)=CC(O)=C4C3=O)C3=CC=C(O)C=C3)[C@H](O)[C@@H](O)[C@@H]2O)[C@H](O)[C@H](O[C@@H]2O[C@H](CO)[C@@H](O)[C@H](O)[C@H]2O)[C@H]1O	0.999006	1
C[C@@H]1O[C@@H](OC[C@H]2O[C@@H](OC3=C(OC4=C(C(O)=CC(O)=C4)C3=O)C3=CC(O)=C(O)C=C3)[C@H](O)[C@@H](O)[C@H]2O)[C@H](O)[C@H](O[C@@H]2O[C@H](CO)[C@@H](O)[C@H](O)[C@H]2O)[C@H]1O	0.999368	1
C[C@@H]1O[C@@H](OC[C@H]2O[C@@H](OC3=C(OC4=CC(O)=CC(O)=C4C3=O)C3=CC(O)=C(O)C=C3)[C@H](O)[C@@H](O)[C@@H]2O)[C@H](O)[C@H](O[C@@H]2O[C@H](CO)[C@@H](O)[C@H](O)[C@H]2O)[C@H]1O	0.999368	1
C[C@H]1O[C@H](OC[C@@H]2O[C@H](OC3=C(OC4=C(C(O)=CC(O)=C4)C3=O)C3=CC(O)=C(O)C=C3)[C@@H](O)[C@H](O)[C@@H]2O)[C@@H](O)[C@@H](O)[C@@H]1O	0.991969	1
OCC1OC(OC2=CC3=C(C(O)=C2)C(=O)C(OC2OC(CO)C(O)C(O)C2O)=C(O3)C2=CC(O)=C(OC3OC(CO)C(O)C(O)C3O)C=C2)C(O)C(O)C1O	0.999405	1
COC1=CC2=C(C(O)=C1)C(=O)C(OC)=C(O2)C1=CC(O)=C(O)C=C1	0.999542	1
OC[C@H]1O[C@@H](OC[C@H]2O[C@@H](OC3=C(OC4=C(C(O)=CC(O)=C4)C3=O)C3=CC(O)=C(O)C=C3)[C@H](O)[C@@H](O)[C@@H]2O)[C@H](O)[C@@H](O)[C@@H]1O	0.990445	1
O[C@H]1[C@H](O)[C@@H](COC(=O)CC(O)=O)O[C@@H](OC2=C(OC3=CC(O)=CC(O)=C3C2=O)C2=CC=C(O)C=C2)[C@@H]1O	0.997433	1
OCC1OC(OC2=CC3=C(C(O)=C2)C(=O)C(OC2OC(COC(=O)CC(O)=O)C(O)C(O)C2O)=C(O3)C2=CC(O)=C(O)C=C2)C(O)C(O)C1O	0.985265	1
CC(=O)OC[C@H]1O[C@@H](OC2=C(OC3=CC(O)=CC(O)=C3C2=O)C2=CC=C(O)C=C2)[C@H](O)[C@@H](O)[C@@H]1O	0.997243	1
C[C@@H]1O[C@@H](OC[C@H]2O[C@@H](OC3=C(OC4=CC(O)=CC(O)=C4C3=O)C3=CC(O)=C(O)C=C3)[C@H](O)[C@@H](O)[C@@H]2O)[C@H](O)[C@H](O[C@@H]2O[C@H](CO)[C@H](O)[C@H]2O)[C@H]1O	0.999545	1
C[C@@H]1O[C@@H](O[C@@H]2[C@@H](O)[C@H](C)O[C@@H](OC[C@H]3O[C@@H](OC4=C(OC5=CC(O)=CC(O)=C5C4=O)C4=CC=C(O)C=C4)[C@H](O)[C@@H](O)[C@@H]3O)[C@@H]2O)[C@H](O)[C@H](O)[C@H]1O	0.999006	1
C[C@@H]1O[C@@H](OC2=CC(O)=C3C(OC(C4=CC=C(O)C=C4)=C(O[C@@H]4O[C@H](COC(C)=O)[C@H](O)[C@H](O)[C@H]4O)C3=O)=C2)[C@H](O)[C@H](O)[C@H]1O	0.982152	1
C[C@@H]1O[C@@H](O[C@@H]2[C@@H](O)[C@@H](O)[C@@H](CO)O[C@H]2OC2=C(OC3=CC(O[C@@H]4O[C@@H](C)[C@H](O)[C@@H](O)[C@H]4O)=CC(O)=C3C2=O)C2=CC=C(O)C=C2)[C@H](O)[C@H](O)[C@H]1O	0.999006	1
C[C@@H]1O[C@@H](O[C@@H]2[C@@H](O)[C@@H](O)[C@@H](COC(O)=O)O[C@H]2OC2=C(OC3=CC(O[C@@H]4O[C@@H](C)[C@H](O)[C@@H](O)[C@H]4O)=CC(O)=C3C2=O)C2=CC=C(O)C=C2)[C@H](O)[C@H](O)[C@H]1O	0.998601	1
C[C@@H]1O[C@@H](O[C@@H]2[C@H](O)[C@@H](O)[C@H](C)O[C@H]2OC[C@H]2O[C@@H](OC3=C(OC4=CC(O)=CC(O)=C4C3=O)C3=CC(O)=C(O)C=C3)[C@H](O)[C@@H](O)[C@@H]2O)[C@H](O)[C@H](O)[C@H]1O	0.999367	1
C[C@@H]1O[C@@H](OC[C@H]2O[C@@H](OC3=C(OC4=CC(O)=CC(O)=C4C3=O)C3=CC=C(O)C=C3)[C@H](O)[C@@H](O)[C@@H]2O)[C@H](O[C@@H]2O[C@@H](C)[C@H](O)[C@@H](O)[C@H]2O)[C@H](O)[C@H]1O	0.999006	1
OC[C@H]1O[C@@H](OC2=CC=C(C=C2)C2=C(O[C@@H]3O[C@H](CO)[C@@H](O)[C@H](O)[C@H]3O)C(=O)C3=C(O)C=C(O[C@@H]4O[C@H](CO)[C@@H](O)[C@H](O)[C@H]4O)C=C3O2)[C@H](O)[C@@H](O)[C@@H]1O	0.99908	1
COC1=C(OC)C=C(C=C1)C1=C(OC)C(=O)C2=C(OC)C(OC)=C(OC)C=C2O1	0.999954	1
[H][C@]1(CO)O[C@@]([H])(OC2=CC3=C4C(OC(=O)C5=CC(O)=C(O)C(OC3=O)=C45)=C2O)[C@]([H])(O)[C@@]([H])(O)[C@]1([H])O	0.744555	1
COC1=C(OC)C=C(C=C1)C(O)=O	0.629955	1
[H][C@]1(O)CO[C@@]([H])(OC2=CC3=C4C(OC(=O)C5=CC(O)=C(O)C(OC3=O)=C45)=C2O)[C@]([H])(O)[C@@]1([H])O	0.744561	1
[H][C@]1(CO[C@@]([H])(OC2=CC3=C4C(OC(=O)C5=CC(O)=C(O)C(OC3=O)=C45)=C2O)[C@]([H])(O)[C@@]1([H])O)OC(C)=O	0.67457	1
CC(=O)O[C@H]1CO[C@@H](OC2=CC3=C4C(OC(=O)C5=CC(O)=C(O)C(OC3=O)=C45)=C2O)[C@H](O)[C@H]1O	0.67457	1
OC(=O)C1=CC(O)=C(O)C(OC(=O)C2=CC(O)=C(O)C(O)=C2)=C1	0.69811	1
OC(=O)C1=C(OC2=C(O)C3=C4C(=C2)C(=O)OC2=C(O)C(O)=CC(C(=O)O3)=C42)C(O)=C(O)C(O)=C1	0.708452	1
OC(=O)C1=CC(OC2=C3C(=O)OC4=C(O)C(O)=CC5=C4C3=C(OC5=O)C(O)=C2O)=C(O)C(O)=C1	0.702193	1
OC[C@H]1O[C@@H](OC(=O)C2=CC(O)=C(O)C(O)=C2)[C@H](O)[C@@H](O)[C@@H]1O	0.940264	1
OC1=CC(=CC(O)=C1O)C(=O)O[C@@H]1O[C@@H]2COC(=O)C3=CC(O)=C(O)C(O)=C3C3=C(O)C(O)=C(O)C(OC4=CC(=CC(O)=C4O)C(=O)O[C@@H]4O[C@@H]5COC(=O)C6=CC(O)=C(O)C(O)=C6C6=C(O)C(O)=C(O)C(OC7=CC(=CC(O)=C7O)C(=O)O[C@@H]7O[C@@H]8COC(=O)C9=CC(O)=C(O)C(O)=C9C9=C(O)C(O)=C(O)C=C9C(=O)O[C@H]8[C@@H]8OC(=O)C9=CC(O)=C(O)C(O)=C9C9=C(O)C(O)=C(O)C=C9C(=O)O[C@@H]78)=C6C(=O)O[C@H]5[C@@H]5OC(=O)C6=CC(O)=C(O)C(O)=C6C6=C(O)C(O)=C(O)C…	0.517915	1
O[C@@H]1C[C@](O)(C[C@@H](OC(=O)\C=C\C2=CC=C(O)C=C2)[C@@H]1O)C(O)=O	0.918653	1
O[C@@H]1CC(O)(C(=O)O)C[C@@H](O)C1OC(=O)\C=C\C1=CC=C(O)C=C1	0.918657	1
COC1=C(O)C=CC(\C=C\C(=O)OC2OC(CO)C(O)C(O)C2O)=C1	0.978982	1
O[C@@H]1C[C@@](O)(C[C@@H](OC(=O)\C=C\C2=CC=C(O)C=C2)[C@H]1O)C(O)=O	0.918653	1
NC(CCC(=O)NC(CSC1=CC(\C=C\C(=O)OC(C(O)C(O)=O)C(O)=O)=C(SCC(NC(=O)CCC(N)C(O)=O)C(=O)NCC(O)=O)C(O)=C1O)C(=O)NCC(O)=O)C(O)=O	0.505028	1
CCOC(=O)\C=C\C1=CC(O)=C(O)C=C1	0.992748	1
NC(CCC(=O)NC(CSC1=C(\C=C\C(=O)OC(C(O)C(O)=O)C(O)=O)C=CC(O)=C1O)C(=O)NCC(O)=O)C(O)=O	0.50343	1
COC1=CC(\C=C\C(=O)O[C@@H]2C[C@@](O)(C[C@@H](O)[C@H]2O)C(O)=O)=CC=C1O	0.948561	1
COC1=CC(\C=C\C(=O)O[C@H]2[C@H](O)C[C@@](O)(C[C@H]2O)C(O)=O)=CC=C1O	0.948566	1
COC1=CC(\C=C\C(=O)O[C@@H]2C[C@](O)(C[C@@H](O)[C@@H]2O)C(O)=O)=CC=C1O	0.948561	1
COC1=CC(\C=C\C(=O)O[C@@H]2C[C@@](O)(C[C@@H](O)[C@H]2O)C(O)=O)=CC(OC)=C1O	0.94493	1
COC1=CC(\C=C\C(=O)O[C@H]2[C@H](O)C[C@@](O)(C[C@H]2O)C(O)=O)=CC(OC)=C1O	0.944934	1
COC1=CC(\C=C\C(=O)O[C@@H]2C[C@](O)(C[C@@H](O)[C@@H]2O)C(O)=O)=CC(OC)=C1O	0.94493	1
COC1=CC(\C=C\C(O)=O)=CC=C1O[C@@H]1O[C@H](CO)[C@@H](O)[C@H](O)[C@H]1O	0.991274	1
[H]\C(=C(\[H])C1=CC=C(O)C=C1)C(=O)OCC	0.968853	1
[H]\C(=C(\[H])C1=C(O)C(O)=C(O)C=C1)C(O)=O	0.971579	1
COC1=C(O)C(=CC(\C=C\C(O)=O)=C1)C1=CC(\C=C\C(O)=O)=CC(OC)=C1O	0.810375	1
COC1=CC(\C=C/C(O)=O)=CC(\C(=C/C2=CC(OC)=C(O)C=C2)C(O)=O)=C1O	0.892159	1
COC1=CC(\C=C\C(=O)O[C@@H]2O[C@H](CO[C@@H]3O[C@H](CO)[C@@H](O)[C@H](O)[C@H]3O)[C@@H](O)[C@H](O)[C@H]2OC(=O)\C=C\C2=CC=C(O)C(OC)=C2)=CC=C1O	0.513224	1
COC1=CC(\C=C\C(=O)O[C@H]2[C@H](OC[C@H]3O[C@@H](OC(=O)\C=C\C4=CC(OC)=C(O)C(OC)=C4)[C@H](OC(=O)\C=C\C4=CC=C(O)C(OC)=C4)[C@@H](O)[C@@H]3O)O[C@H](CO)[C@@H](O)[C@@H]2O)=CC=C1O	0.989064	1
COC1=CC(\C=C\C(=O)O[C@@H]2O[C@H](CO[C@@H]3O[C@H](CO)[C@@H](O)[C@H](O)[C@H]3OC(=O)\C=C\C3=CC=C(O)C(OC)=C3)[C@@H](O)[C@H](O)[C@H]2OC(=O)\C=C\C2=CC=C(O)C(OC)=C2)=CC=C1O	0.986575	1
COC1=C2OC(C(C(O)=O)C2=CC(\C=C\C(O)=O)=C1)C1=CC=C(O)C(OC)=C1	0.504566	1
O[C@@H]1C[C@](O)(C[C@@H](OC(=O)\C=C/C2=CC=C(O)C(O)=C2)[C@@H]1O)C(O)=O	0.954408	1
COC1=CC(\C=C\C(=O)O[C@@H]2C[C@](O)(C[C@@H](O)[C@@H]2OC(=O)\C=C\C2=CC=C(O)C(OC)=C2)C(O)=O)=CC=C1O	0.793353	1
COC1=CC(\C=C\C(=O)O[C@@H]2C[C@@](O)(C[C@@H](OC(=O)\C=C\C3=CC=C(O)C(OC)=C3)[C@H]2O)C(O)=O)=CC=C1O	0.793318	1
O[C@H]1[C@H](OC(=O)\C=C\C2=CC=C(O)C(O)=C2)C[C@@](O)(C[C@H]1OC(=O)\C=C\C1=CC=C(O)C(O)=C1)C(=O)O	0.912042	1
OC(=O)C1=CC(O)=CC=C1NC(=O)\C=C\C1=CC=C(O)C=C1	0.998547	1
OC(=O)C1=CC(O)=CC=C1NC(=O)\C=C\C1=CC(O)=C(O)C=C1	0.998697	1
COC1=C(O)C=CC(\C=C\C(=O)NC2=CC=C(O)C=C2C(O)=O)=C1	0.996486	1
OC(=O)COC(=O)\C=C\C1=CC=C(O)C=C1	0.790723	1
OC(=O)CC(NC(=O)\C=C\C1=CC(O)=C(O)C=C1)C(O)=O	0.514448	1
OC(=O)CC(NC(=O)\C=C\C1=CC=C(O)C=C1)C(O)=O	0.504	1
OC(=O)C1=CC=C(O)C=C1NC(=O)\C=C\C1=CC(O)=C(O)C=C1	0.997935	1
COC1=C(O)C=CC(\C=C\C(=O)O[C@H]2CC[C@]3(C)C4CC[C@]5(C)[C@H](CCC5C4CC[C@@]3([H])C2)[C@H](C)CCC(C)C(C)C)=C1	0.953566	1
COC1=C(O)C=CC(\C=C\C(=O)O[C@H]2CC[C@@]3(C)C(=CCC4C5CC[C@H]([C@H](C)CCC(C)C(C)C)[C@@]5(C)CCC34)C2)=C1	0.711852	1
COC1=C(O)C=CC(\C=C\C(=O)O[C@H]2CC[C@]3(C)C4CC[C@]5(C)[C@H](CCC5C4=CC[C@@]3([H])C2)[C@H](C)CCC(C)C(C)C)=C1	0.711852	1
CC[C@H](CC[C@@H](C)[C@H]1CCC2C3=CC[C@@]4([H])C[C@H](CC[C@]4(C)C3CC[C@]12C)OC(=O)\C=C\C1=CC(OC)=C(O)C=C1)C(C)C	0.711852	1
COC1=C(O)C=CC(\C=C\C(=O)O[C@H]2CC[C@]3(C)C4CC[C@]5(C)[C@H](CCC5C4CC[C@@]3([H])C2)[C@H](C)CCC(=C)C(C)C)=C1	0.953566	1
OC(=O)CC1=CC(O)=C(O)C=C1	0.938649	1
COC1=CC=C(CC(O)=O)C=C1OC	0.852646	1
COC(C(O)=O)C1=CC=CC=C1	0.54681	1
[H][C@@]1(OC2=C(C=C(\C=C\C3=CC(O)=CC(O)=C3)C=C2)[C@]1([H])C1=CC(O)=CC(O)=C1)C1=CC=C(O)C=C1	0.984184	1
COC1=CC(C[C@H]2COC(=O)C2[C@H](O)C2=CC=C(O)C(OC)=C2)=CC=C1O	0.680113	1
COC1=CC(CC(CO)C(CO)CC2=CC=C(OC(CO)C(O)C3=CC=C(O)C(OC)=C3)C(OC)=C2)=CC=C1O	0.848665	1
COC1=CC(C[C@H]2COC(=O)C2C(=O)C2=CC=C(O)C(OC)=C2)=CC=C1O	0.984062	1
COC1=CC(CC2C(O)OCC2C(O)C2=CC=C(O)C(OC)=C2)=CC=C1O	0.525239	1
CC[C@H](CC1=CC=C(O)C(OC)=C1)[C@H](CC)C(O)C1=CC=C(O)C(OC)=C1	0.838651	1
COC1=CC(CC2COC(C2CO)C2=CC=C(OC(CO)C(O)C3=CC=C(O)C(OC)=C3)C(OC)=C2)=CC=C1O	0.570862	1
[H][C@]12CO[C@@H](C3=CC4=C(OCO4)C=C3O)[C@@]1([H])CO[C@@H]2C1=CC2=C(OCO2)C=C1	0.999643	1
COC1=CC(\C=C\C2=CC=CC=C2)=CC(O)=C1O	0.513721	1
C[C@@H]1CC2=CC=CC(O)=C2C(=O)O1	0.958782	1
O=C1C=CC(=O)C2=CC=CC=C12	0.547357	1
OC1=CC2=C(C=C1O)C(=CN2)C1=CNC2=C1C=C(O)C(O)=C2	0.999947	1
CC(=O)OCCC1=CC(O)=C(O)C=C1	0.903591	1
COC(=O)C1=CO[C@@H](O)\C(=C/C)[C@@H]1CC(=O)OCCC1=CC=C(O)C(O)=C1	0.997927	1
[H]\C(C)=C(/C=O)C(CC=O)CC(=O)OCCC1=CC=C(O)C=C1	0.989926	1
[H]\C(C)=C(/C=O)C(CC=O)CC(=O)OCCC1=CC=C(O)C=C1	0.989926	1
COC(=O)C1=CO[C@@H](O)\C(=C\C)[C@@H]1CC(=O)OCCC1=CC(O)=C(O)C=C1	0.997927	1
COC(=O)C1=CO[C@@H](O)\C(=C\C)[C@@H]1CC(=O)OCCC1=CC=C(O)C=C1	0.997138	1
CCCCCCCCCCCCCCCCCCCCCCC\C=C\C1=CC(O)=CC(O)=C1	0.996235	1
CCCCCCCCCCCCCCCCCCCCC\C=C\C1=CC(O)=CC(O)=C1	0.996235	1
CC1=CC=CC(O)=C1O	0.569913	1
CCC1=CC=C(O)C=C1	0.917463	1
COC1=CC(=CC=C1)C(C)=O	0.783351	1
CC1C2C(CC3C4CC=C5CC(O)CCC5(C)C4CCC23C)OC11CCC(C)(CO)O1	0.999992	1
[H][C@@]12CC[C@H](O)[C@@]1(C)CC[C@]1([H])C3=C(CC[C@@]21[H])C=C(O)C=C3	0.999155	1
CC1C2C(CC3C4CC=C5CC(CCC5(C)C4CCC23C)OC2OC(CO)C(OC3OC(C)C(O)C(O)C3OC3OC(C)C(O)C(O)C3O)C(O)C2O)OC11CCC(C)CO1	0.999874	1
CC1C2C(CC3C4CC=C5CC(CCC5(C)C4CCC23C)OC2OC(CO)C(O)C(O)C2O)OC11CCC(C)CO1	0.999962	1
CC1C2C(CC3C4CC=C5CC(O)CCC5(C)C4CCC23C)OC11CCC(C)CO1	0.999402	1
CC1C2C(CC3C4CC=C5CC(CCC5(C)C4CCC23C)OC2OC(CO)C(O)C(O)C2OC2OC(C)C(O)C(O)C2O)OC11CCC(C)CO1	0.9999	1
CC1OC(OC2CCC3(C=O)C4C(O)CC5(C)C(CCC5(O)C4CCC3(O)C2)C2=CC(=O)OC2)C(O)C(O)C1O	0.998367	1
CC(C)=CCOC(C)=O	0.995394	1
OP(O)(=O)O[C@H]1[C@H](OP(O)(O)=O)[C@@H](OP(O)(O)=O)[C@H](OP(O)(O)=O)[C@H](OP(O)(O)=O)[C@@H]1OP(O)(O)=O	0.701132	1
CC(CCC1(O)OC2CC3C4CCC5CC(O)CCC5(C)C4CCC3(C)C2C1C)COC1OC(CO)C(O)C(O)C1O	0.999974	1
OC1=CC=C(C=C1)C1=C(O)C(=O)C2=C(O1)C=C(O)C(O)=C2O	0.999939	1
CC(C)C(\C)=C\CC(C)C1CCC2C3=CCC4CC(O)CCC4(C)C3CCC12C	0.757841	1
OC(=O)CC(OC(=O)\C=C\C1=CC=C(O)C(O)=C1)C(O)=O	0.605159	1
COC1=C2C3OC4=C(C=CC(O)=C4CC=C(C)C)C3COC2=CC(O)=C1	0.895172	1
CC(C)CCCC(C)C1CCC2C3=C(CCC12C)C1(C)CCC(O)CC1C(O)C3	0.995997	1
CCC(C)C1NC(=O)C2C(CCN2C(=O)C(CC(C)C)NC(=O)C(CC2=CC=CC=C2)N(C)C)OC2=CC=C(OC)C(=C2)\C=C/NC1=O	1	1
CCC(C)C1NC(=O)C2C(CCN2C(=O)C(CC(C)C)NC(=O)C(CC2=CC=CC=C2)NC)OC2=CC=C(OC)C(=C2)\C=C/NC1=O	1	1
COC1=CC2=C(C=C1OC)C1=C(OC)C(OC)=CC3=C1C(=NC=C3)C2=O	0.85585	1
CC1C2C(CC3C4CCC5CC(CCC5(C)C4CCC23C)OC2OC(CO)C(OC3OC(CO)C(O)C(O)C3OC3OC(CO)C(O)C(O)C3O)C(O)C2O)OC11CCC(C)CN1	0.999986	1
OCC1OC(OC2OC3=CC=CC=C3NC2=O)C(O)C(O)C1O	0.624572	1
CC1(C)OC1C1CC(C(O)O1)C1CCC2(C)C3=CCC4C(C)(C)C(O)C=CC4(C)C3CCC12C	0.999633	1
CC(C)CC(=O)OC\C=C(\C)CCC=C(C)C	0.999125	1
CCCCCC(=O)OC\C=C(\C)CCC=C(C)C	0.997988	1
CC(C)=CCC\C(C)=C/COC1OC(CO)C(O)C(O)C1O	0.62029	1
CC1(C)CCC2(CCC3(C)C(=CCC4C5(C)CCC(OC6OC(C7OC(O)(C(OCC(O)=O)OC7C6O)C(O)=O)C(O)=O)C(C)(C)C5CCC34C)C2C1)C(=O)OC1OC(CO)C(O)C(O)C1O	0.584192	1
CC\C=C/CCCCOC(C)=O	0.999662	1
CCCCCC(O)CCO	0.999903	1
CCCCCC(O)CCOC1OC(CO)C(O)C(O)C1O	0.955666	1
COC1=CC(\C=C\C(=O)NCCC2=CC=C(O)C=C2)=CC=C1O	0.518555	1
CNCCC1=CC=C(O)C=C1	0.501262	1
COC1=CC2=C(CN(C)CC2)C=C1OC	0.999424	1
CC1C2C(CC3C4CC=C5CC(O)CCC5(C)C4CCC23C)OC11CCC(C)CN1	0.99994	1
CC1C2C(CC3C4CC=C5CC(CCC5(C)C4CCC23C)OC2OC(CO)C(OC3OC(C)C(O)C(O)C3O)C(O)C2O)OC11CCC(C)CN1	0.99996	1
OC1=CC(O)=C(C=C1)C1=COC2=C(C=CC(O)=C2)C1=O	0.999907	1
CC1C2CCC(C)CN2C2CC3C4CC=C5CC(CCC5(C)C4CCC3(C)C12)OC1OCC(OC2OCC(OC3OC(CO)C(O)C(O)C3O)C(O)C2O)C(O)C1O	0.999979	1
O=C(\C=C\C=C\C1=CC=C2OCOC2=C1)N1CCCC1	0.999166	1
Cl.CCOC(=O)C(N)CC1=CC=C(O)C=C1	0.579622	1
COC1=C(OC)C=C(CC2=NC=CC3=CC(OC)=C(OC)C=C23)C=C1	0.999823	1
O=C(\C=C\C=C\C1=CC2=C(OCO2)C=C1)N1CCCCC1	0.999346	1
O=C(\C=C\C=C\C1=CC2=C(OCO2)C=C1)N1CCCCC1	0.999346	1
O=C(\C=C\C=C\C1=CC2=C(OCO2)C=C1)N1CCCCC1	0.999346	1
O=C(\C=C\C=C\C1=CC2=C(OCO2)C=C1)N1CCCCC1	0.999346	1
CN1C2=C(NC=N2)C(=O)N(C)C1=O	1	1
CN1C=NC2=C1C(=O)NC(=O)N2C	1	1
C[N+]1(C)CCC[C@H]1C([O-])=O	0.969068	1
NC(CCCC1=[N+](CCCCC(N)C([O-])=O)C=C(CCC(N)C(O)=O)C=C1CCC(N)C(O)=O)C(O)=O	0.64753	1
NC1CCOC1=O	0.514426	1
Cl.NCCCC[C@H](N)C(O)=O	0.501105	1
CC(=O)NCCCCC(N)C(O)=O	0.697146	1
COC1=C(OC)C=C(C=C1)C(C)=O	0.747578	1
CC(CSCC(NC(=O)CCC(N)C(O)=O)C(=O)NCC(O)=O)C(O)=O	0.673149	1
NC(CC\C(O)=N\C(CS)C(\O)=N\CCC(O)=O)C(O)=O	0.503614	1
CCC(C)C(NC(=O)CCC(N)C(O)=O)C(O)=O	0.857992	1
CC(C)C(NC(=O)CCC(N)C(O)=O)C(O)=O	0.932289	1
C[C@@H]1CC2=C(C(=O)O1)C(O)=C(C=C2Cl)C(=O)N[C@@H](CC1=CC=CC=C1)C(O)=O	0.999267	1
OCC1OC(OC2=C(O)C=C3C(CC(C([O-])=O)\[N+]3=C/C=C3C=C(NC(=C3)C(O)=O)C(O)=O)=C2)C(O)C(O)C1O	0.998464	1
OCC1OC(OC2=C(O)C=C3C(CC(C([O-])=O)\[N+]3=C/C=C3\CC(NC(=C3)C(O)=O)C(O)=O)=C2)C(OC2OC(C(O)C(O)C2O)C(O)=O)C(O)C1O	0.996447	1
OC(=O)C1C\C(=C/C=[N+]2\C(CC3=CC(O)=C(O)C=C23)C([O-])=O)C=C(N1)C(O)=O	0.99952	1
OCC1OC(OC2=C(O)C=C3C(CC(C([O-])=O)\[N+]3=C/C=C3\CC(NC(=C3)C(O)=O)C(O)=O)=C2)C(O)C(O)C1O	0.997079	1
CCC1=NC=CN=C1C(C)=O	0.983923	1
OC1C(O)C(COS(O)(=O)=O)OC(OC2=C(O)C=C3C(CC(C([O-])=O)\[N+]3=C/C=C3\CC(NC(=C3)C(O)=O)C(O)=O)=C2)C1O	0.994199	1
OC(=O)C1C\C(=C/C=[N+]2\C(CC3=CC(O)=C(O)C=C23)C([O-])=O)C=C(N1)C(O)=O	0.99952	1
N[C@@H](CCC\N=C(/N)N(C)C)C(O)=O	0.999236	1
CC1CS(=O)CC(N1)C(O)=O	0.786857	1
COC1=CC(=CC(OC)=C1O)C(O)=O	0.874719	1
OC(=O)CCCCCCCC\C=C\C=O	0.991574	1
C\C=C(/CCC(C)C1CCC2C3=CCC4C(C)C(O)CCC4(C)C3CCC12C)C(C)C	0.698839	1
C[N+](C)(C)C(CC1=CN=CN1)C([O-])=O	0.511124	1
NC(CCC(=O)NC(CC1CC1=C)C(O)=O)C(O)=O	0.500289	1
OC(=O)C1CC(=C)CN1	0.73021	1
OC(=O)C1CC(=C)CN1	0.73021	1
[H][C@@]1(CCCCC(O)=N)CCSS1	0.502091	1
OC(=O)C1CCCCN1	0.537826	1
OC(=O)[C@@H]1CCCCN1	0.537826	1
CC(C)CCC[C@@H](C)CCC[C@@H](C)CCC[C@]1(C)CCC2=C(O1)C(C)=C(C)C(O)=C2C	0.999965	1
N[C@@H](CC1=CC(O)=C(O)C=C1)C(O)=O	0.961164	1
NC(CC1=CC(OC2OC(CO)C(O)C(O)C2O)=C(O)C=C1)C(O)=O	0.940246	1
OC(=O)[C@@H]1CCCN1	0.888734	1
C[N+](C)(C)CC(O)CC([O-])=O	0.747001	1
C[N+](C)(C)CC(O)CC([O-])=O	0.747001	1
CC1=C(O)C(CO)=C(CO)C=N1	0.782715	1
Cl.CC1=C(O)C(CO)=C(CO)C=N1	0.952	1
[H]OC1=C2OC(=O)C([H])=C([H])C2=C([H])C2=C1OC([H])=C2[H]	0.999773	1
CCCCCCCCCCCCCCCC(=O)OC1=CC=C(CC=C)C=C1OC	0.647775	1
O=C1OC2=CC3=C(C=CO3)C=C2C2=C1C1=CC3=C(OCO3)C=C1O2	0.885038	1
COC1=CC2=C(C(=O)C=C(C)O2)C(O)=C1C	0.999929	1
CC(=C)C(O)CC1=C(O)C=CC2=C1OC1C2COC2=C1C=CC(O)=C2	0.989196	1
CC(=C)C(O)CC1=C(O)C=CC2=C1OC1C2COC2=C1C=CC(O)=C2	0.989196	1
COC1=CC=C(C=C1OC)C1=CC(=O)C2=C(O1)C=C(O)C(OC)=C2O	0.999906	1
COC1=C(OC)C(\C=C\C)=CC2=C1OCO2	0.977166	1
COC1=C(C)C2=C(C(O)=C1)C(=O)C=C(C)O2	0.999929	1
COC1=C(O)C=C(C=C1)C1=C(O)C(=O)C2=C(O1)C(OC)=C(O)C(OC)=C2O	0.999111	1
OCC1OC(C(O)C(O)C1O)C1=C(O)C=C(O)C2=C1OC1=C(C=C(O)C(O)=C1)C2=O	0.999996	1
OCC1OC(OC2C(O)C(O)C(CO)OC2C2=C(O)C3=C(OC(=CC3=O)C3=CC=C(O)C(O)=C3)C=C2O)C(O)C(O)C1O	0.999802	1
[H]N[C@@H](CC(N)=O)C(=O)N[C@@H](C[SeH])C(=O)N[C@@H](CC(C)C)C(=O)N[C@@H](CC(C)C)C(O)=O	0.999933	1
COC1=C(O)C=CC(=C1)C1=C(O)C(=O)C2=C(O)C=C(O)C=C2O1	0.999732	1
COC1=C(O)C=CC(=C1)C1=C(O[C@@H]2O[C@H](CO)[C@H](O)[C@H](O)[C@H]2O)C(=O)C2=C(O)C=C(O)C=C2O1	0.997499	1
COC1=CC(=CC=C1O)C1=C(O)C(=O)C2=C(O)C=C(OC3OC(CO)C(O)C(O)C3O)C=C2O1	0.998691	1
COC1=CC(=CC=C1O)C1=C(OC2OC(CO)C(O)C(O)C2OC2OC(CO)C(O)C(O)C2O)C(=O)C2=C(O)C=C(OC3OC(CO)C(O)C(O)C3O)C=C2O1	0.999367	1
COC1=C(O)C=CC(=C1)C1=C(O)C(=O)C2=C(O)C=C(OC3OC(C)C(O)C(O)C3O)C=C2O1	0.998664	1
COC1=CC(=CC=C1O)C1=C(OC2OC(COC3OC(C)C(O)C(O)C3O)C(O)C(O)C2O)C(=O)C2=C(O)C=C(O)C=C2O1	0.991966	1
COC1=CC=C(C=C1)C1CC(=O)C2=C(O)C=C(O)C=C2O1	0.833783	1
COC1=CC=C(C=C1)C1CC(=O)C2=C(O1)C=C(OC1OC(CO)C(O)C(O)C1O)C=C2O	0.507298	1
OC1CC2=C(O)C=C(O)C=C2OC1C1=CC(O)=C(O)C2=C1C=C(C=C(O)C2=O)C1OC2=CC(O)=CC(O)=C2CC1O	0.999991	1
OCC1OC(C(O)C(O)C1O)C1=C(O)C2=C(OC(=CC2=O)C2=CC=C(O)C=C2)C=C1O	0.999988	1
OCC1OC(OC2C(O)C(O)C(CO)OC2C2=C(O)C=C3OC(=CC(=O)C3=C2O)C2=CC=C(O)C=C2)C(O)C(O)C1O	0.9996	1
CC1(C)C(O)CCC2(C)C(COC3=CC4=C(C=CC(=O)O4)C=C3)C(=C)CCC12	0.999345	1
COC1=C(C=CC(O)=C1)C1COC2=CC(O)=CC(O)=C2C1=O	0.969988	1
OC1=CC2=C(C=C1)C(=O)C(O)=C(O2)C1=CC(O)=C(O)C=C1	0.999866	1
COC1=CC=C(C=C1)C1=COC2=CC(OC3OC(COC(=O)CC(O)=O)C(O)C(O)C3O)=CC=C2C1=O	0.999729	1
CC1=CC2=C(C=C1)C(C)=C(C)C(=O)O2	0.992165	1
OC1=CC=C(C=C1)C1=C(O)C(=O)C2=C(O1)C=C(O)C=C2O	0.999711	1
OC1C(O)C(OC2=C(OC3=CC(O)=CC(O)=C3C2=O)C2=CC=C(O)C=C2)OC(C1O)C(O)=O	0.995246	1
CC(O)C1OC(OC2=CC(O)=C3C(OC(=C(O)C3=O)C3=CC=C(O)C=C3)=C2)C(O)C1O	0.997085	1
OCC1OC(OC2=C(OC3=CC(O)=CC(O)=C3C2=O)C2=CC=C(O)C=C2)C(O)C1O	0.996559	1
CC(C)=CCC1=C2OC(=C(CC=C(C)C)C(=O)C2=C(O)C=C1O)C1=C(O)C=C(O)C=C1	0.999999	1
CC(C)=CCC1=C(O)C=C2OC3=C(C(=O)C2=C1O)C1=C(OC(C)(C)C=C1)C(O)=C3	0.999986	1
CC(C)=CCC1=C(O)C2=C(OC3=CC(O)=C(O)C(CCC(C)(C)O)=C3C2=O)C=C1O	0.99999	1
COC1=CC(=CC=C1O)C1=C(O)C(=O)C2=C(O1)C(OC)=C(O)C=C2O	0.999795	1
COC1=C(O)C=CC(=C1)C1=C(OC2OC(CO)C(O)C(O)C2O)C(=O)C2=C(O1)C(OC)=C(O)C=C2O	0.999347	1
OC1=CC=C(C=C1)C1CC(=O)C2=C(O1)C=C(O)C=C2	0.978154	1
OC1=CC(O)=C2C(OC(=C(O)C2=O)C2=CC=CC=C2)=C1	0.999711	1
COC1=C(OC2=CC(O)=CC(O)=C2C1=O)C1=CC=CC=C1	0.999523	1
COC(=O)C1=CC(O)=C(O)C(O)=C1	0.951424	1
OC1=CC(=CC(O)=C1O)C(=O)OC1OC2COC(=O)C3=C(C(O)=C(O)C(O)=C3)C3=C(C(OC4=CC(=CC(O)=C4O)C(=O)OC4OC5COC(=O)C6=C(C(O)=C(O)C(O)=C6)C6=C(C=C(O)C(O)=C6O)C(=O)OC5C5OC(=O)C6=CC(O)=C(O)C(O)=C6C6=C(O)C(O)=C(O)C=C6C(=O)OC45)=C(O)C(O)=C3O)C(=O)OC2C2OC(=O)C3=CC(O)=C(O)C(O)=C3C3=C(O)C(O)=C(O)C=C3C(=O)OC12	0.519214	1
OC1OC2COC(=O)C3=CC(O)=C(O)C(O)=C3C3=C(O)C(O)=C(O)C=C3C(=O)OC2C(OC(=O)C2=CC(O)=C(O)C(O)=C2)C1O	0.96865	1
CC(=O)OCC1OC(OC2=CC(O)=C3C(OC=C(C3=O)C3=CC=C(O)C=C3)=C2)C(O)C(O)C1O	0.999662	1
OC1C(O)C(COC(=O)CC(O)=O)OC(OC2=CC3=C(C(O)=C2)C(=O)C(=CO3)C2=CC=C(O)C=C2)C1O	0.999174	1
[H][C@]1(CC(=O)C2=C(O1)C=C(O)C=C2O)C1=CC=C(O)C=C1	0.78381	1
OCC1OC2C(OC3=C2C(=O)C(C(=O)\C=C\C2=CC=C(O)C=C2)=C(O)C3(O)C2OC(CO)C(O)C(O)C2O)C(O)C1O	0.996704	1
CC1OC(OCC2OC(OC3=CC4=C(OC5OC(CO)C(O)C(O)C5O)C=C(O)C=C4[O+]=C3C3=CC(O)=C(O)C(O)=C3)C(O)C(O)C2O)C(O)C(OC(=O)\C=C\C2=CC=C(O)C=C2)C1O	0.538054	1
COC1=C(C\C=C\C2=CC=C(O)C=C2)C=CC(O)=C1	0.719401	1
COC1=CC=C(C=C1OC)C1=CC(=O)C2=C(O1)C(OC)=C(OC)C(OC)=C2OC	0.999958	1
OC1=CC=C(C=C1)C1OCC2C1COC2C1=CC=C(O)C=C1	0.982924	1
OCC1OC(OC2=CC3=C(C(=O)CC(O3)C3=CC=C(O)C(O)=C3)C(O)=C2)C(O)C(O)C1O	0.524906	1
COC1=C(O)C=C(C=C1)C1=CC(=O)C2=C(O1)C(OC)=C(OC)C(OC)=C2OC	0.718984	1
COC1=C(OC)C=C(C=C1)C1=CC(=O)C2=C(O1)C(OC)=C(OC)C(O)=C2O	0.999878	1
COC1=CC2=C(OC(=O)C=C2)C(OC)=C1OC1OC(CO)C(O)C(O)C1O	0.578284	1
COC1=CC2=C(OC(=O)C=C2)C(OC)=C1O	0.887263	1
CC(C)=CCC\C(C)=C\CC\C(C)=C\CC\C(C)=C\CC1=C(O)C(=O)C(CC2=C(O)C(=O)C(C\C=C(/C)CC\C=C(/C)CC\C=C(/C)CCC=C(C)C)=C(O)C2=O)=C(O)C1=O	0.506416	1
COC1=C(O)C=C2OC=C(C(=O)C2=C1)C1=CC=C(O)C=C1	0.999936	1
CCCCCCCCCCC(O)=O	0.997635	1
CCCCCCCCCCC(=O)OCC	0.999919	1
CCCCCCC\C=C\CC#CC#CC(O)C=C	0.999998	1
[H]C(COC(=O)CCCCCCCCCCCCCCCCCCC)(COC(=O)CCCCCCCCCCCCCCCCCCC)OC(=O)CCCCCCCCCCCCCCCCCCC	0.999982	1
CCCCCCCCCCCCCCCCCC(=O)OCC(COC(=O)CCCCCCC\C=C\C\C=C\CCCCC)OC(=O)CCCCCCC\C=C\C\C=C\CCCCC	0.999979	1
O=C(OCC(COC(=O)C1=CC=CC=C1)OC(=O)C1=CC=CC=C1)C1=CC=CC=C1	0.966994	1
CC1CC(O)CC(C)(C)C1	0.929928	1
CNCO[C@@H](O)C1=CC=C(O)C=C1	0.61675	1
C[N+](C)(C)CCO	0.999831	1
[Cl-].C[N+](C)(C)CCO	0.999942	1
COC1=C(OC)C2=C(OC(=O)C=C2)C2=C1OC=C2	0.999678	1
NC(CC\C(O)=N\C(CC1=CC=CC=C1)C(O)=O)C(O)=O	0.504425	1
NC(CCC(=O)NC(CC1=CC=C(O)C=C1)C(O)=O)C(O)=O	0.996131	1
CC(=O)C1=C(C)OC(C)=C1	0.998446	1
C\C=C/C=C/C=C\CC\C=C\C(\O)=N\CC(C)(C)O	0.975675	1
CCCCCC(=O)N(CCCN)CCCCN	0.999997	1
CCSSCC	0.504036	1
CCOC(=O)CC(=O)OCC	0.998544	1
CCC1CCC(CC)O1	0.559171	1
CC(C)SSC(C)C	0.507165	1
COC(=O)\C=C\C=C\C	0.956864	1
CC(=O)C1C(O)CC2C3CCC4CC(O)CCC4(C)C3CCC12C	0.999002	1
OC1=CCCN1.O=C1CCCN1	0.991936	1
CC(C)C1=C2C=C(C)C(=C(O)C2=C(C=O)C(O)=C1O)C1=C(O)C2=C(C=O)C(O)=C(O)C(C(C)C)=C2C=C1C	0.999402	1
COC(=O)CCCCCCCCC=C	0.999785	1
CC(CC(C)C(C)(C)C(C)=C)C1CCC2(C)C3CCC4C(C)(C)C(O)CCC4(C)C3=CCC12C	0.565228	1
[Na+].[Na+].[Ca++].[O-]C(=O)CN(CCN(CC([O-])=O)CC([O-])=O)CC([O-])=O	0.99998	1
O.O.[Na+].[Na+].OC(=O)CN(CCN(CC(O)=O)CC([O-])=O)CC([O-])=O	0.998938	1
[Na+].[Na+].[Na+].OC(=O)CN(CCN(CC([O-])=O)CC([O-])=O)CC([O-])=O	0.999191	1
[Na+].[Na+].[Na+].[Na+].[O-]C(=O)CN(CCN(CC([O-])=O)CC([O-])=O)CC([O-])=O	0.999929	1
CC(=O)OCC(COC(C)=O)OC(C)=O	0.999909	1
C=C	0.873217	1
CC(C)C	0.907772	1
CCCCCCCCC	0.998829	1
CCCCCCCC	0.998829	1
CCCC	0.508828	1
C1CCCCC1	0.971341	1
CS(C)=O	0.997964	1
CCCCCC	0.992561	1
CCCCC	0.991254	1
CC1C(O)C(O)CC(CO)C11CCC(C1)C(C)=C	0.833897	1
CC1C(=O)OC2CC34C5OC(=O)C3(OC3OC(=O)C(O)C43C(C5O)C(C)(C)C)C12O	1	1
CC1(C)CCC2(CCC3(C)C(=CCC4C5(C)CC(O)C(OC6OC(CO)C(O)C(O)C6O)C(C)(C)C5CCC34C)C2C1)C(O)=O	0.735807	1
CCC(CC(O)C(C)C1CCC2C3C(O)C=C4CC(O)CCC4(C)C3CCC12C)C(C)C	0.859987	1
CC1OC(=O)C=C1	0.854701	1
O=C1CC2CCCC(C1)N2	0.999831	1
CC(O)(CC(O)=O)CC(=O)OCC1=CC(=O)C2(CC3C(=C)CCC4C(C)(C)CCCC34C)OC2C1O	0.500643	1
OC1=CC2=C(C(O)=C1)C(=O)C=C(O2)C1=CC(O)=C(O)C(O)=C1	0.999953	1
CC1(C)CC2C3=CCC4C5(C)CCC(O)C(C)(C)C5CCC4(C)C3(C)CCC2(CC1O)C(=O)OC1OC(CO)C(O)C(O)C1O	0.517766	1
CC1C2C(CC3C4CC(OC5OC(C)C(O)C(OC6OC(C)C(O)C(O)C6O)C5O)C5CC(O)CCC5(C)C4CCC23C)OC11OCC(C)CC1O	0.999954	1
CC1C2C(CC3C4CC(OC5OC(C)C(O)C(OC6OCC(O)C(O)C6O)C5O)C5CC(O)CCC5(C)C4CCC23C)OC11OCC(C)CC1O	0.999955	1
CC(=C)C1CCC2(CCC3(C)C(CCC4C5(C)C(CCC34C)C(C)(C)C(OC(=O)C3=CC(O)=C(O)C=C3)C5C(O)=O)C12)C(O)=O	0.996853	1
CCOC12CC=CC(=O)C1(C)C1CCC3(O)C(=O)OC4(C)C5CC6(C)C7C(=O)C(OC347)(OCC6C(=O)O5)C1CC2O	0.995188	1
OC1=CC=C(\C=C\C(=O)C2=C(O)C=C(O)C=C2O)C=C1	0.972128	1
CCCCCCCC\C=C\CCCCCCCCO	0.999897	1
CC1=CC=CC=C1C=O	0.644648	1
CC1=CC(C=O)=CC=C1	0.84101	1
CC1=CC=C(C=O)C=C1	0.545325	1
CC1=CC=C(CC=O)C=C1	0.562492	1
CC1(C)C2CCC1(C)OC(=O)C2	0.999928	1
COC1=CC(O)=C(C(C)=O)C(OC)=C1	0.953767	1
COC1=CC(O)=C(C(C)=O)C(O)=C1	0.52927	1
COC1=CC(OC)=C(OC)C=C1C=O	0.998377	1
OC1=CC(C=O)=CC(O)=C1O	0.955396	1
COC1=C(O)C=C(C=O)C=C1O	0.977912	1
COC1=CC(C=O)=CC(OC)=C1O	0.984506	1
OC(=O)C1=C(O)C=C(O)C=C1O	0.638043	1
COC(C)(C)C1=CC=C(C)C=C1	0.505769	1
C\C(\C=C\C=C(/C)\C=C\C12OC(CC1(C)C)CC2(C)O)=C/C=C/C=C(\C)/C=C/C=C(\C)/C=C/C1(O)C(C)(C)CC(O)CC1(C)O	0.997145	1
CC(C)C(=O)CCC1(C)CCC2(C)C3OC4OCC5(O)C(O)C(=CCC2C1=O)C3C4(O)C5O	0.618632	1
CC(C)C1=C2C3CC=C4C5C(OC6OCC(O)(C4O)C(O)C56O)C3(C)CCC2(C)CC1	0.999054	1
CC(=O)C1=C(O)C(O)=CC=C1	0.979938	1
CC(=O)C1=C(O)C=C(O)C=C1	0.960395	1
OCC1OC(OC(C#N)C2=CC(O)=CC=C2)C(O)C(O)C1O	0.999645	1
COC1=CC(C=O)=CC=C1O	0.897563	1
COC1=C(OC(C)=O)C=CC(C=O)=C1	0.972942	1
COC1=C(OC2OC(CO)C(O)C(O)C2O)C=CC(C=O)=C1	0.98218	1
CCOC1=C(O)C=CC(C=O)=C1	0.951834	1
OC(=O)C1=C(O)C=C(O)C=C1	0.83371	1
COC1=CC(O)=C(C=C1)C(O)=O	0.508193	1
OC(=O)C1=C(O)C=CC(O)=C1	0.974451	1
OC(=O)CCC1=CC=C(O)C=C1	0.531347	1
CC1=C(C)C(O)=C(C)C=C1	0.9988	1
COC1=CC=C(OC)C=C1	0.663651	1
COC1=CC(C=C)=CC=C1O	0.505106	1
CC(C)(C)C1=CC(=O)C=C(C1=O)C(C)(C)C	0.944036	1
COC1=C(O)C=C(C=C1)C1=CC(=O)C2=C(O1)C=C(O)C=C2O	0.999723	1
COC1=CC(C)=CC(OC)=C1O	0.549539	1
C1OC2=C(O1)C=C(C=C2)C1OCC2C1COC2C1=CC2=C(OCO2)C=C1	0.999634	1
COC1=CC=C(C=O)C=C1	0.899485	1
CCOC1=CC2=C(C=CC=C2)C=C1	0.963007	1
SC1=CC2=C(C=CC=C2)C=C1	0.991699	1
CCCCCCCCCCCCCCCCCCCCCCCCCCCC=O	0.999984	1
OC1=CC2=CC=CC=C2C=C1	0.998431	1
CC1C2CCC(C)=CC2OC1=O	0.988184	1
CCCCCCCCCCCCCCCCCCCCCCCCCC=O	0.999984	1
OC1=CC=C(O)C=C1	0.957539	1
COC1=CC=C(O)C=C1	0.645947	1
OCC=CC1=CC=CC=C1	0.902624	1
OC\C=C\C1=CC=CC=C1	0.902624	1
CC(=O)OC\C=C/C1=CC=CC=C1	0.85215	1
OC1=C(I)C2=C(C=C1I)C1(OC(=O)C3=C1C=CC=C3)C1=CC(I)=C(O)C(I)=C1O2	0.978777	1
OC1=CC=CC=C1	0.86096	1
CC(=O)OC1=CC=CC=C1C(O)=O	0.975218	1
COC(=O)C1=CC=CC=C1N	0.904407	1
CC1=CCCC(C)(C)C1\C=C\C(=O)CCC=C	0.998725	1
CC(C)CC(N)C(O)=O	0.723493	1
CN1C(N)=NC2=C1C=CC1=NC=CC=C21	0.999429	1
CN1C(N)=NC2=C1C(C)=CC1=C2C=CC=N1	0.996267	1
COC1=CC2=C(C=C1)N(O)C(=O)C(OC1OC(CO)C(O)C(O)C1O)O2	0.742936	1
N1C2=C(C=CC=C2)N=C1C1=CN=CS1	0.99997	1
S1C=CN=C1	0.999936	1
O=C1CCC2=CC=CC=C2OC1	0.723866	1
O=CC1=CC=CS1	0.51301	1
S1C=CC=C1	0.927499	1
SC1=CC=CS1	0.751838	1
NCCC1=CNC2=CC=CC=C12	0.999975	1
[Ca++].[O-]C1=NS(=O)(=O)C2=CC=CC=C12.[O-]C1=NS(=O)(=O)C2=CC=CC=C12	0.991691	1
OC(=O)\C=C/C1=CN=CN1	0.898461	1
CCC1=CN=C(C)C=C1	0.981342	1
CCC1=NC(C)=CS1	0.999896	1
CCC1=CSC(C)=N1	0.666661	1
CCC1=CC=CN=C1	0.980031	1
O=CC1=CNC2=C1C=CC=C2	0.999915	1
OC(=O)C1=CNC2=CC=CC=C12	0.999031	1
COC(=O)CC1=CNC2=C1C=CC=C2	0.996042	1
NC(=O)CC1=CNC2=CC=CC=C12	0.999755	1
OC(=O)\C=C/C1=CNC2=C1C=CC=C2	0.99854	1
OCC1=CNC2=CC=CC=C12	0.999799	1
NCC1=CNC2=CC=CC=C12	0.999918	1
OC(=O)CCC1=CNC2=CC=CC=C12	0.994954	1
COC(=O)C1=CC=CO1	0.508249	1
C1=CC2=CC=CC=C2C=C1	0.993212	1
NS(=O)(=O)C1=C(Cl)C=C(NCC2=CC=CO2)C(=C1)C(O)=O	0.996348	1
O=C1OCCN1\N=C/C1=CC=C(O1)N(=O)=O	0.999691	1
O[C@H]1CC2=C(O)C=C(O)C([C@@H]3[C@@H](O)[C@H](OC4=CC(O)=CC(O)=C34)C3=CC=C(O)C(O)=C3)=C2O[C@@H]1C1=CC=C(O)C(O)=C1	0.99971	1
OC1=CC=C(CC#N)C=C1	0.609472	1
OCC1OC(OC2=CC3=C(C=CC(=O)O3)C=C2)C(O)C(O)C1O	0.628749	1
COC1=CC2=C(C=CC(=O)O2)C=C1	0.984034	1
CCN1C=CC=C1C(C)=O	0.999173	1
CCC\C=C\C(OCC)OCC	0.830036	1
CCOC(=O)C(C)CC=C	0.999943	1
CCC(C)C(=O)OC	0.852141	1
CCCCCOC(=O)CCCC	0.999921	1
CCCCCCCCC(=O)OCC=C	0.999914	1
CCCCCCCCCCCCCCCCCC(=O)OCC(C)O	0.999969	1
CCCCC\C=C\CCCCCCCC(O)=O	0.995758	1
CC(C)C(O)(CCC(C)C1CCC2C3CC=C4CC(CCC4(C)C3CCC12C)OC1OC(CO)C(O)C(O)C1O)C=C	0.548687	1
C\C=C(/CCC(C)C1CCC2C3CC=C4CC(CCC4(C)C3CCC12C)OC1OC(CO)C(O)C(O)C1O)C(C)C	0.595104	1
CC1C2C(CC3C4CC(O)C5CC(CCC5(C)C4CCC23C)OC2OC(CO)C(OC3OC(CO)C(O)C(OC4OC(CO)C(O)C(O)C4O)C3OC3OC(CO)C(O)C(O)C3O)C(O)C2O)OC11CCC(C)CO1	0.999903	1
CC(OC1OC(CO)C(O)C(O)C1O)\C=C\C1(O)C(C)=CC(=O)CC1(C)C	0.59464	1
CC(OC1OC(COC2OCC(O)(CO)C2O)C(O)C(O)C1O)\C=C\C1(O)C(C)=CC(=O)CC1(C)C	0.554198	1
CC(C)C1=CC(O)=C(C)C(OC2OC(CO)C(O)C(O)C2O)=C1	0.967907	1
CC(=C)C1CCC2(CCC3(C)C(CCC4C5(C)CC(OC(=O)C6=CC(O)=C(O)C=C6)C(O)C(C)(C)C5CCC34C)C12)C(O)=O	0.99827	1
CC(=C)C1CCC2(CCC3(C)C(CCC4C5(C)CC(O)C(OC(=O)\C=C\C6=CC(O)=C(O)C=C6)C(C)(C)C5CCC34C)C12)C(O)=O	0.998975	1
CC\C=C\CC1C(CC(O)=O)CCC1OC1OC(CO)C(O)C(O)C1O	0.999328	1
[H]\C(=C(\[H])C1=CC=C(O)C=C1)C(=O)OC(C(O)C(O)=O)C(O)=O	0.524701	1
CC(C)=CCCC(O)(COC1OC(CO)C(O)C(O)C1O)C=C	0.984857	1
CC(CCC1(O)OC2CC3C4CC(O)C5CC(CCC5(C)C4CCC3(C)C2C1C)OC1OC(CO)C(OC2OC(CO)C(O)C(OC3OC(CO)C(O)C(O)C3O)C2OC2OC(CO)C(O)C(O)C2O)C(O)C1O)COC1OC(CO)C(O)C(O)C1O	0.999943	1
CCCCCCCCCCCC\C=C/CC\C=C/CCC(O)C(O)CCCCCCCCCCC1=CC(C)OC1=O	0.999505	1
CCCCCC(=O)CC\C=C\CCCCCCCC(O)=O	0.998969	1
CCCCCC(=O)CC\C=C\CCCCCCCCCC(O)=O	0.998969	1
NC(CC1=CC=C(OC2=CC(CC(N)C(O)=O)=CC(=C2O)C2=C(O)C(OC3=CC=C(CC(N)C(O)=O)C=C3)=CC(CC(N)C(O)=O)=C2)C=C1)C(O)=O	0.504459	1
CCCCCCCCCCCCCCCCCCCCC\C=C\C(O)=O	0.94878	1
CC\C=C\CCCC\C=C\CCCCCCCC(O)=O	0.999117	1
CCCCCCCCCCCCCCCCCCCCCCC\C=C\CCCCCCC(O)=O	0.998001	1
NC(CCCC[N+]1=CC(CCC(N)C(O)=O)=CC(CCC(N)C(O)=O)=C1\C=C\C(CCC(N)C(O)=O)CCC(N)C(O)=O)C(O)=O	0.916676	1
CCC(CO)C(O)CC(O)C(C)CCC(C)CCCC1(C)C(CC)C(=O)C=CC1(C)O	0.999766	1
COC(=O)C1=CN=CC=C1	0.995621	1
CCOC(=O)C1=CN=CC=C1	0.994567	1
CCCCCCCCCCCCCCCC(=O)OCC	0.999957	1
[H][C@@]1(CCC2=C3CC[C@@]4([H])C[C@@H](O)CC[C@]4(C)[C@@]3([H])CC[C@]12C)[C@H](C)CCCC(C)C	0.978323	1
CCOC(=O)C1=C(O)C=CC=C1	0.981228	1
OC1=C(C=CC=C1)C(=O)OCC1=CC=CC=C1	0.965866	1
OCC1OC(OCCC2=CC=CC=C2)C(O)C(O)C1O	0.658431	1
CC(C)C1=CC=C(C)C(C(C)C)=C1O	0.502221	1
CC(C)C1=CC(O)=C(C=C1C)C(C)C	0.996938	1
CC(C)C1=CC(O)=C(C(C)C)C(C)=C1	0.55199	1
CC(C)C1=CC(C(C)C)=C(O)C=C1C	0.998067	1
CC(C)C1=CC(C)=CC(O)=C1C(C)C	0.500133	1
Cl.CC(CCC1=CC=C(O)C=C1)NCC(O)C1=CC=C(O)C=C1	0.999679	1
CC1=NCCC2=C1NC1=C2C=CC(O)=C1	0.999969	1
OC1COC2(O)C1OC(=O)C2(O)CC1=CNC2=CC=CC=C12	0.995959	1
CCOP(=S)(OCC)SCSC(C)(C)C	0.999046	1
CCCCCCCCC(=O)NCC1=CC(OC)=C(O)C=C1	0.501737	1
C\C(CCC1=C(C)CCCC1(C)C)=C/C=C/C(/C)=C/C=C/C=C(\C)/C=C/C=C(\C)CCC1=C(C)CCCC1(C)C	0.999132	1
CC(=C)[C@@H]1CC=C(C)[C@H](C1)O[C@@H]1O[C@H](CO)[C@@H](O)[C@H](O)[C@H]1O	0.725938	1
CC(=C)[C@H]1CC=C(C)[C@@H](C1)O[C@@H]1O[C@H](CO)[C@@H](O)[C@H](O)[C@H]1O	0.725938	1
CC(CCOC1OC(CO)C(O)C(O)C1O)CCC=C(C)C	0.938251	1
CC(CO)CCCC(C)C1CCC2C3C(O)CC4CC(O)CCC4(C)C3CC(O)C12C	0.991386	1
CCCCCC(O)CC(=O)CCC1=CC=C(OC)C(OC)=C1	0.977211	1
CC(C)=CCC\C(C)=C\CC\C(C)=C\CC\C(C)=C/C=C/C=C(/C)\C=C/C=C(\C)CC\C=C(/C)CCC1OC1(C)C	0.529541	1
CC(C)CCC\C(C)=C\CC\C(C)=C\C=C/C(/C)=C\C=C\C=C(\C)CC\C=C(/C)CC\C=C(/C)CCC1OC1(C)C	0.645542	1
OC1=C(\N=N\C2=CC=C(C3=CC=CC=C23)S(O)(=O)=O)C2=C(C=C(C=C2C=C1)S(O)(=O)=O)S(O)(=O)=O	0.999996	1
CC1=CCC(CC1)C(C)(C)OC1OC(CO)C(O)C(O)C1O	0.944646	1
CCCCC\C=C/CC(=O)OC	0.999543	1
[Na+].CCCC(C)C1(CC)C(O)=NC(=O)N=C1[O-]	0.998962	1
C\C(\C=C\C1=C(C)CCCC1(C)C)=C\C=C\C(\C)=C\C(O)=O	0.545961	1
CCCCCCCCCCCCCCCC(=O)NCCO	0.999792	1
CCCCC\C=C/C(O)=O	0.58502	1
CC(C)\C=C/C(C)C1CCC2C3CC=C4CC(O)CCC4(C)C3CCC12C	0.867397	1
CN1C(N)=NC2=C1C=CC1=C2N=C(C)C=N1	0.99593	1
OC1=CC2=C(C=C1)C=CC(=O)O2	0.990217	1
COC1=CC(\C=C\C)=CC(OC)=C1OC	0.58047	1
COC1=C(O)C=C2OC3=C(C(O)=C4CC(O)C(C)(C)OC4=C3)C(=O)C2=C1CC=C(C)C	0.999986	1
OCC1OC(OC(=O)C2=CC(O)=C(O)C(O)=C2)C2OC(=O)C3=C(C(O)=C(O)C(O)=C3)C3=C(O)C(O)=C(O)C=C3C(=O)OC2C1O	0.979557	1
C\C=C(/C)C(=O)OC1CC2CCC(C1)N2C	0.746208	1
NCCCC\N=C(/O)\C=C/C1=CC(O)=C(O)C=C1	0.975966	1
[Na+].[Na+].[O-]C(=O)C1C2CCC(O2)C1C([O-])=O	0.553713	1
CCCCCC(O)CC(=O)CCC1=CC=C(O)C(OC)=C1	0.607038	1
OC1=CC(=CC(O)=C1O)C(=O)OC1=CC(=CC(O)=C1O)C(=O)OCC1OC(OC(=O)C2=CC(O)=C(O)C(OC(=O)C3=CC(O)=C(O)C(O)=C3)=C2)C(OC(=O)C2=CC(O)=C(O)C(OC(=O)C3=CC(O)=C(O)C(O)=C3)=C2)C(OC(=O)C2=CC(O)=C(O)C(OC(=O)C3=CC(O)=C(O)C(O)=C3)=C2)C1OC(=O)C1=CC(O)=C(O)C(OC(=O)C2=CC(O)=C(O)C(O)=C2)=C1	0.820468	1
CC1(O)C(O)COC1=O	0.560635	1
CCCCCCCCCCCC(=O)OCC(O)C1OCC(O)C1O	0.999864	1
CCCCCCCC\C=C\CCCCCCCC(=O)OCC(O)C1OCC(O)C1O	0.999912	1
CCCCCCCCCCCCCCCC(=O)OCC(O)C1OCC(O)C1O	0.999864	1
CCCCCCCCCCCCCCCCCC(=O)OCC(O)C1OCC(O)C1O	0.999864	1
CCCCCCCC\C=C\CCCCCCCC(=O)OCC(OC(=O)CCCCCCC\C=C\CCCCCCCC)C1OCC(O)C1OC(=O)CCCCCCC\C=C\CCCCCCCC	0.999618	1
CCCCCCCCCCCCCCCCCC(=O)OCC(OC(=O)CCCCCCCCCCCCCCCCC)C1OCC(O)C1OC(=O)CCCCCCCCCCCCCCCCC	0.999105	1
CC(=O)OCC1OC(COC(C)=O)(OC2OC(COC(C)=O)C(OC(C)=O)C(OC(C)=O)C2OC(C)=O)C(OC(C)=O)C1OC(C)=O	0.990247	1
OC1COC(OCC2OC(OC(C#N)C3=CC=CC=C3)C(O)C(O)C2O)C(O)C1O	0.995633	1
[H]\C(=C(\[H])C1=CC(OC)=C(O)C=C1)C(=O)OCC1(O)CO[C@@]([H])(OC2=C(OC3=CC(O)=CC(O)=C3C2=O)C2=CC=C(O)C=C2)[C@@]1([H])O	0.997273	1
COC1=CC(O)=C2C(=O)C3=C(OC2=C1)C1=C2C(C3)C(C)(C)OC2=C(O)C(CC=C(C)C)=C1O	0.999993	1
OCC1OC(OP(O)(O)=O)C(O)C(O)C1O	0.978949	1
COC1=C(OC2OC(COC3OCC(O)C(O)C3O)C(O)C(O)C2O)C=CC(CC=C)=C1	0.743692	1
OCC1OC(OC2(C=CC(O)C2O)C#N)C(O)C(O)C1O	0.990909	1
OCC1OC(OC2(CC(O)C=C2)C#N)C(O)C(O)C1O	0.530817	1
NC1=NC(=O)N(C=C1)[C@@H]1O[C@H](CO)[C@@H](O)[C@@H]1O	0.989205	1
[Na+].OC(=O)CCCCCCC\N=C(/O)C1=CC=CC=C1[O-]	0.980504	1
OCC1OC(OC2=CC=C(O)C=C2)C(O)C(O)C1O	0.997995	1
CC(C)N(C(C)C)C(N(C(C)C)C(C)C)C(=O)OCC(O)C(O)C(O)C(O)C(O)=O	0.966796	1
OC1=CC(=CC(O)=C1O)C(=O)OC1OC2COC(=O)C3=CC(O)=C(O)C(O)=C3C3=C(O)C(O)=C(O)C=C3C(=O)OC(C2OC(=O)C2=CC(O)=C(O)C(O)=C2)C1OC(=O)C1=CC(O)=C(O)C(O)=C1	0.938691	1
CCCCCCC(O)CCCC(O)C1CCC(O1)C1CCC(O1)C(O)CCCCCCCCCCCCC1=CC(C)OC1=O	0.500024	1
CCCCCCCCCCCCCCC(O)C1CCC(O1)C1CCC(CCCCCC(O)CC2=CC(C)OC2=O)O1	0.999788	1
CCCCCCCCCCCCC(O)C1CCC(O1)C(O)CCCC(O)C(O)CCCCCC(O)CC1=CC(C)OC1=O	0.994481	1
CCCCCCCCCCC(O)C1CCC(O1)C1CCC(O1)C(O)CCCCC(O)CCCCCC(O)CC1=CC(C)OC1=O	0.999636	1
CCCCCCCCCC(O)CCCCC(O)C1CCC(O1)C(O)CCCCC(=O)CCCCCC(O)CC1=CC(C)OC1=O	0.95789	1
CCCCCCCCCC(O)CCCCC(O)C(O)CCC(O)C1CCC(CCCCCC(O)CC2=CC(C)OC2=O)O1	0.998764	1
OC[C@H]1OC(=O)[C@H](O)[C@@H](O)[C@@H]1O	0.501227	1
CCCCCCCCCC\C=C/CCC(O)C1CCC(O1)C(O)CCCCCCCCCCC(O)CC1=CC(C)OC1=O	0.999538	1
CCCCCCCCCCCCC(O)C1CCC(O1)C(O)CCCC(O)C(O)CCCCCC(O)CC1=CC(C)OC1=O	0.994481	1
CCCCCCCCCCCCC(O)C1CCC(O1)C(O)CCCC(O)C(O)CCCCCC(O)CC1=CC(C)OC1=O	0.994481	1
CCCCCCCCCCCCC(O)C1CCC(O1)C(O)CCC(O)CC(O)CCCCCC(O)CC1=CC(C)OC1=O	0.998491	1
CCCCCCCCCCCCC(O)C1CCC(O1)C(O)CCC(O)CC(O)CCCCCC(O)CC1=CC(C)OC1=O	0.998491	1
CCCCCCCCCCCCC(O)C1CCC(O1)C(O)CCC(O)CC(O)CCCCCC(O)CC1=CC(C)OC1=O	0.998491	1
CC1OC(OCC2OC(OC3=C(OC4=C(C(O)=CC(OCCO)=C4)C3=O)C3=CC(OCCO)=C(OCCO)C=C3)C(O)C(O)C2O)C(O)C(O)C1O	0.995295	1
CCCCCCCCCC\C=C/CCC(O)C1CCC(O1)C(O)CCC(O)CCCCCCCC(O)CC1=CC(C)OC1=O	0.99973	1
COC1=C2C=COC2=CC2=C1C(=O)OC(C)C2O	0.998298	1
COC1=C(CC(OC(C)=O)C(C)(C)O)C(O)=C2C(=O)OC(C)CC2=C1	0.988312	1
CCCCCCCCCC(=O)OC1C(C)OC(OC2C(C)OC(OC3C(C)OC4OC5C(O)C(O)C(C)OC5OC(CCCCC)CCCCCCCCCC(=O)OC4C3O)C(OC(=O)CCCCCCCCC)C2O)C(OC(=O)\C=C\C2=CC=CC=C2)C1O	0.945694	1
CCCCCCCCCCCC(=O)OC1C(C)OC(OC2C(C)OC(OC3C(C)OC4OC5C(O)C(O)C(C)OC5OC(CCCCC)CCCCCCCCCC(=O)OC4C3O)C(OC(=O)CCCCCCC)C2OC2OC(C)C(O)C(O)C2O)C(O)C1O	0.542857	1
CCCCCCCCCCCC(=O)OC1C(C)OC(OC2C(C)OC(OC3C(C)OC4OC5C(O)C(O)C(CO)OC5OC(CCCCC)CCCCCCCCCC(=O)OC4C3O)C(OC(=O)C(C)CC)C2OC2OC(C)C(O)C(O)C2O)C(O)C1O	0.628635	1
CCCCCCCCCCCC(=O)OC1C(C)OC(OC2C(C)OC(OC3C(C)OC4OC5C(O)C(O)C(C)OC5OC(CCCCC)CCCCCCCCCC(=O)OC4C3O)C(OC(=O)C(C)CC)C2OC2OC(C)C(O)C(O)C2O)C(O)C1O	0.628635	1
CCCCCCCCCCCC(=O)OC1C(C)OC(OC2C(C)OC(OC3C(C)OC4OC5C(O)C(O)C(C)OC5OC(CCCCC)CCCCCCCCCC(=O)OC4C3O)C(OC(=O)CCCCCCCCC)C2OC2OC(C)C(O)C(O)C2O)C(O)C1O	0.542857	1
CCCC(O)C\C=C/C\C=C/CCCCCCCC(O)=O	0.999949	1
CCCCCCOC(C)=O	0.999183	1
COC1=C(CC=C(C)C)C2=C(OC3=C(C2=O)C2=C(CCC(C)(C)O2)C(O)=C3)C=C1O	0.999979	1
CCCCCCCCCCCCCCCCCCCC(O)CC(=O)CCCCCCCC	0.999905	1
CC(C)CCCCCCCCCCCCCCCCCCCCCCCCO	0.999957	1
CCCCCCCCCCCCCCCCC(O)CCCCCCCCCCCCCC	0.999959	1
CCCCCCC(O)\C=C\C=C\CCCCCCC(O)=O	0.999723	1
COC1=C2OC(C)(C)C3CC4=C(OC5=C(C(O)=CC6=C5C=CC(C)(C)O6)C4=O)C(=C23)C(O)=C1	0.99998	1
CC(C=S=O)C(C)C=S=O	0.999864	1
CC1(C)C2CC1C(CCO)=CC2	0.949607	1
CC\C=C/CCO	0.999185	1
COC1=C2C(=O)OCC2=C(C)C2=C1CC1C(C)(CC(O)C34OC(CCC13C)(OC)OC4(C)C)O2	0.997574	1
COC1=C2C(=O)OCC2=C(C)C2=C1CC1C(C)(CC(OC(C)=O)C34OC(CCC13C)(OC)OC4(C)C)O2	0.996699	1
CC(C)=CCC\C(C)=C\CC\C(C)=C\CCC1(C)CCC2=CC(O)=C(C)C(C)=C2O1	0.99993	1
CC(C)=CCC\C(C)=C\CC\C(C)=C\CCC1(C)CCC2=CC(O)=CC(C)=C2O1	0.999959	1
CC1OC(OC2CCC3(CO)C4CCC5(C)C(CCC5(O)C4CCC3(O)C2)C2=CC(=O)OC2)C(O)C(O)C1OC1OC(CO)C(OC2OC(CO)C(O)C(O)C2O)C(O)C1O	0.996465	1
CC(C1CCC2C3CC=C4CC(CC(O)C4(C)C3CCC12C)OC1OC(CO)C(O)C(O)C1O)C1CC2(C)OC2(C)C(=O)O1	0.505797	1
CC(C)=CCC\C(C)=C\CC\C(C)=C\CC1=C(C)C(C=O)=C(O)C(O)=C1O	0.998024	1
C\C=C(/CCC(C)C1CCC2C3=CCC4C(C)C(O)CCC4(C)C3CCC12C)C(C)C	0.698839	1
CCC(CCC(C)C1CCC2C3CCC4CC(O)CCC4(C)C3CCC12C)C(C)C	0.997272	1
CCC(CCC(C)C1CCC2C3=CCC4CC(O)CCC4(C)C3CCC12C)C(C)=C	0.757841	1
CCC(CCC(C)C1CCC2C3CC(O)C4(O)CC(O)CCC4(C)C3CCC12C)C(C)C	0.937658	1
CCC(\C=C/C(C)C1CCC2C3C(CCC12C)C1(C)CCC(O)CC1=CC3=O)C(C)C	0.89182	1
CC1CCC(\C=C(/C)C(O)=O)C2=C(C)CCC12	0.703459	1
CC(C)=CCC\C(C)=C\CC\C(C)=C\CC\C(C)=C\CC\C(C)=C\CC\C(C)=C\CC1=C(C)C(=O)C2=CC=CC=C2C1=O	0.595402	1
COC(=O)C1=COC(=O)CC1\C(=C\C)C=O	0.992962	1
CC(C1CCC2C3C4OC4C4(O)CC=CC(=O)C4(C)C3CCC12C)C1CC(C)=C(C)C(=O)O1	0.985587	1
C\C=C(\C(C)C)CC[C@@H](C)C1CCC2C3CC=C4C[C@@H](O)CC[C@]4(C)C3CC[C@]12C	0.878183	1
C\C=C(/C(C)C)CC[C@@H](C)[C@H]1CCC2C3CC=C4C[C@@H](O)CC[C@]4(C)C3CC[C@]12C	0.878183	1
CCC(CCC(C)C1CCC2C3C(O)C=C4CC(O)CCC4(C)C3CCC12C)C(C)C	0.859987	1
CC1C2C(CC3C4CCC5CC(O)C(O)CC5(C)C4CCC23C)OC11CCC(C)CO1	0.999986	1
[H][C@]12C[C@@]3([H])[C@]4([H])CC[C@]5([H])C[C@@H](O)CC[C@]5(C)[C@@]4([H])CC[C@]3(C)[C@@]1([H])[C@H](C)[C@@]1(CC[C@H](C)CO1)O2	0.99998	1
COC(=O)CC(C)C	0.507835	1
CCOC(=O)CC(C)C	0.998723	1
CC(C)CCOC(=O)CC(C)C	0.97216	1
CC(O)CCC=C(C)C	0.992376	1
CC(CCC=C(C)C)OC(C)=O	0.997492	1
CC(C)CC1C2CC(C=CC2(C)OC2=C(C=O)C(O)=C(C=O)C(O)=C12)C(C)C	0.998748	1
CC(C)CC1CC2(CCC3(CC23)C(C)C)OC2=C1C(O)=C(C=O)C(O)=C2C=O	0.999948	1
CC(C)CC1CC2(CCC3(CC23)C(C)C)OC2=C1C(O)=C(C=O)C(O)=C2C=O	0.999948	1
CC(C)CC1CC2(CCC3(CC23)C(C)C)OC2=C1C(O)=C(C=O)C(O)=C2C=O	0.999948	1
CC(C)CC1C2C3C(CC\C(C)=C/CCC2(C)OC2=C1C(O)=C(C=O)C(O)=C2C=O)C3(C)C	0.999975	1
CC(C)CC(=O)C1=C(O)C2=C(OC3C4C(CC\C(C)=C/CCC3(C)C2)C4(C)C)C(C=O)=C1O	0.999956	1
CC(C)CC1C2=C(OC34CCC1(C)C3C1C(CCC4C)C1(C)C)C(C=O)=C(O)C(C=O)=C2O	1	1
CC(CCC1(O)OC2CC3C4CC=C5CC(CCC5(C)C4CCC3(C)C2C1C)OC1OC(CO)C(O)C(OC2OC(CO)C(O)C(O)C2O)C1O)COC1OC(CO)C(O)C(O)C1O	0.999874	1
CC(CCO)CCCC(C)(C)O	0.99995	1
CC1C2C(OC1=O)C(O)C13C4OC(=O)C21OC1OC(=O)C(O)C31C(C4O)C(C)(C)C	0.999999	1
CC12CCC3C(CCC4CC(O)CCC34C)C1C(O)C=C2C1=CC(=O)OC1	0.987063	1
CC(C)CC(=O)C1=C(O)C2(O)C3(O)CC(=C(C)C)C(C)(C)C3CC2(O)C1=O	1	1
[H][C@@](O)(CCCCC(=O)CCCCC[C@@]([H])(O)[C@@]1([H])CC[C@@]([H])(O1)[C@@]([H])(O)CCCCCCCCCCCC)CC1=C[C@]([H])(C)OC1=O	0.991794	1
CC1C2C(CC3C4CCC5CC(OC6OC(CO)C(OC7OC(CO)C(O)C(OC8OCC(O)C(O)C8O)C7OC7OC(CO)C(O)C(O)C7O)C(O)C6O)C(O)CC5(C)C4CCC23C)OC11CCC(C)CO1	0.999984	1
CC1C2C(CC3C4CCC5CC(CCC5(C)C4CCC23C)OC2OC(CO)C(OC3OC(CO)C(O)C(OC4OCC(O)C(O)C4O)C3OC3OC(CO)C(O)C(O)C3O)C(O)C2O)OC11CCC(C)CO1	0.999965	1
[H][C@]12C[C@@]3([H])[C@]4([H])CC[C@]5([H])C[C@@H](O)CC[C@]5(C)[C@@]4([H])CC[C@]3(C)[C@@]1([H])[C@H](C)[C@@]1(CC[C@@H](C)CO1)O2	0.99998	1
CC1CC2C3CCC4=CC(=O)C=CC4(C)C3(F)C(O)CC2(C)C1(O)C(=O)CO	0.999605	1
CC(CCC1(O)OC2CC3C4CCC5CC(CCC5(C)C4CCC3(C)C2C1C)OC1OC(CO)C(O)C(OC2OC(C)C(O)C(O)C2O)C1OC1OC(CO)C(O)C(O)C1O)COC1OC(CO)C(O)C(O)C1O	0.999966	1
CCCCOC(=O)CC	0.999344	1
CC(C)=CCC\C(C)=C\CC\C(C)=C\CC1=C(O)C=C(O)C=C1C	0.991776	1
CC(C)C(=C)CCC(C)(O)C1CCC2C3=CC=C4CC(O)CCC4(C)C3CCC12C	0.708358	1
CC(C)C(=C)CCC(C)C1CCC2C3CC=C4CC(O)CCC4(C)C3CCC12C	0.878183	1
CCC(=O)OC(C)C	0.505564	1
CC(C)=CCC\C(C)=C\CC\C(C)=C\CC\C(C)=C\CC1=C(O)C(=O)C=C(O)C1=O	0.519021	1
N#CCC1=CNC2=C1C=CC=C2	0.99993	1
CCOC(=O)CC	0.998689	1
CCCOC(=O)CC	0.998888	1
COC(C)OC	0.990233	1
CCC(=O)OC	0.504387	1
CCC(=O)OCC1=CC=CC=C1	0.953592	1
CC(C)C(=O)C1C(=O)C(=O)C(CC=C(C)C)(CC=C(C)C)C1=O	0.999976	1
CC1C2C(CC3C4CCC5CC(O)CC(O)C5(C)C4CCC23C)OC11CCC(=C)CO1	0.999799	1
CCCCCC(O)CC	0.999704	1
CC(C)=CCC\C(C)=C\CC1=C(C=C(O)C=C1O)C1=CC2=C(O1)C=C(O)C=C2	0.999885	1
CC(C)=CCC\C(C)=C\CC1=C(O)C=C(C=C1O)C1=CC2=C(O1)C=C(O)C=C2	0.999969	1
CC(C)CCCC(C)C1CCC2=C3CCC4C(C)C(O)CCC4(C)C3CCC12C	0.961933	1
CC(CCC(=C)C(C)(C)C)C1CCC2C3CC=C4CC(O)CCC4(C)C3CCC12C	0.878183	1
CC(CCC(C)C(C)=C)C1CCC2(C)C3=C(CCC12C)C1(C)CCC(O)C(C)C1CC3	0.50066	1
CC1=CC(=O)C2=C(O1)C=C(O)C(C1OC(CO)C(O)C(O)C1O)=C2O	0.999248	1
CC12CC(OC(=O)C1CC(OC1OC(CO)C(O)C(O)C1O)=C1C3CC(CC21)OC3=O)C1=COC=C1	0.999401	1
CC(C1CCC2C3C(O)CC4C(O)CCC(=O)C4(C)C3CCC12C)C1CC2(C)OC2(C)C(=O)O1	0.52921	1
CNCC(O)C1=CC=C(O)C=C1	0.766591	1
[H][C@]12[C@H](C(O)=O)[C@@]34C[C@@H](C[C@H](O)[C@@]3([H])[C@]11CCC[C@]2(C)C(=O)O1)C(=C)C4	0.529312	1
CC(CO)CCNC1=NC=NC2=C1NC=N2	0.998136	1
CSC1=NC(NCC=C(C)C)=C2N=CN([C@@H]3O[C@H](CO)[C@@H](O)[C@H]3O)C2=N1	0.72676	1
CC1=C(C)C(NC2=CC(Cl)=NC(SCC(O)=O)=N2)=CC=C1	0.576389	1
OC(=O)CC1=CNC2=CC=C(O)C=C12	0.998523	1
OC(=O)CCCC1=CNC2=C1C=CC=C2	0.997187	1
COC(=O)CC(=O)N[C@H](CC1=CNC2=CC=CC(Cl)=C12)C(O)=O	0.99987	1
CCOC(=O)CC(=O)N[C@H](CC1=CNC2=CC=CC(Cl)=C12)C(O)=O	0.999947	1
OC[C@H]1O[C@@H](OC(=O)CC2=CNC3=CC=CC=C23)[C@H](O)[C@@H](O)[C@@H]1O	0.987964	1
OC[C@H]1O[C@@H](S\C(=N/OS(O)(=O)=O)CC2=CNC3=CC=C(O)C=C23)[C@H](O)[C@@H](O)[C@@H]1O	0.999974	1
OC[C@H]1O[C@@H](S\C(=N/OS(O)(=O)=O)CC2=CNC3=CC=C(OC)C=C23)[C@H](O)[C@@H](O)[C@@H]1O	0.999984	1
CC1=C[C@@H]2C[C@@H](C1)O[C@@]2(C)CO	0.997148	1
[H][C@@]12CC[C@H]([C@H](C)[C@@H](O)[C@H](O)[C@H](C)C(C)C)[C@@]1(C)CC[C@@]1([H])[C@@]2([H])CC(=O)[C@@]2([H])C[C@H](O)[C@H](O)C[C@]12C	0.990928	1
[H][C@@]1(CC[C@@]2([H])[C@]3([H])CC(=O)[C@@]4([H])C[C@@H](O)[C@H](O)C[C@]4(C)[C@@]3([H])CC[C@]12C)[C@H](C)[C@@H](O)[C@H](O)[C@H](C)C(C)C	0.990928	1
[H][C@@]12CC[C@H]([C@H](C)[C@@H](O)[C@H](O)CC(C)C)[C@@]1(C)CC[C@@]1([H])[C@@]2([H])CC(=O)[C@@]2([H])C[C@H](O)[C@H](O)C[C@]12C	0.990933	1
[H][C@]12C[C@H](O)CC[C@]1(C)C1CC[C@]3(C)C(CCC3C1CC2=O)[C@H](C)[C@@H](O)[C@H](O)[C@@H](CC)C(C)C	0.963713	1
[H][C@@]1(CC[C@@]2([H])[C@]3([H])CC(=O)[C@@]4([H])C[C@H](O)CC[C@]4(C)[C@@]3([H])CC[C@]12C)[C@H](C)[C@@H](O)[C@H](O)C(=C)C(C)(C)C	0.624113	1
[H][C@]12C[C@@H](O)CC[C@]1(C)C1CC[C@]3(C)C(CCC3C1CC2=O)[C@H](C)[C@@H](O)[C@@H](O)C(=C)C(C)(C)C	0.624113	1
[H][C@@]12CCC3C4CCC([C@H](C)[C@@H](O)[C@H](O)[C@@H](C)C(C)C)[C@@]4(C)CCC3[C@@]1(C)C[C@@H](O)[C@H](O)C2	0.995624	1
C\C=C(/C(C)C)[C@@H](O)[C@H](O)[C@@H](C)C1CCC2C3CC[C@@]4([H])C[C@H](O)[C@H](O)C[C@]4(C)C3CC[C@]12C	0.986712	1
[H][C@@]12CCC3C4CCC([C@H](C)[C@@H](O)[C@H](O)C(=C)C(C)(C)C)[C@@]4(C)CCC3[C@@]1(C)C[C@@H](O)[C@@H](O)C2	0.947969	1
[H][C@]12C[C@H](O)[C@H](O)C[C@]1(C)C1CC[C@]3(C)C(CCC3C1CC2=O)[C@H](C)[C@@H](O)[C@H](O[C@@H]1O[C@H](CO)[C@@H](O)[C@H](O)[C@H]1O)C(=C)C(C)(C)C	0.893689	1
[H][C@]12C[C@H](O)[C@@H](O)C[C@]1(C)C1CC[C@]3(C)C(CCC3C1CC2=O)[C@H](C)[C@@H](O)[C@H](O[C@@H]1O[C@H](CO)[C@@H](O)[C@H](O)[C@H]1O)C(=C)C(C)(C)C	0.893689	1
CC\C=C/C[C@H]1[C@@H](CC(=O)OC)CCC1=O	0.997613	1
CCC1=C(C)\C2=C\C3=N\C(=C/C4=N/C(/C(CCC(=O)OC)C4C)=C4/C(C(=O)OC)C(=O)C5=C(C)\C(=C\C1=N2)N=C45)\C(C)=C3C=C	0.999979	1
CC\C=C/C[C@@H]1[C@H](CCCC(O)=O)CCC1=O	0.662401	1
CC\C=C/C[C@@H]1[C@H](CCCCCC(O)=O)CCC1=O	0.999688	1
CC\C=C/C[C@H]1OC1=C\C=C/CCCCCCCC(O)=O	0.952281	1
CC\C=C/C[C@H](OO)\C=C\C=C/CCCCCCCC(O)=O	0.99994	1
CC\C=C/C[C@H]1[C@@H](CCCCCCCC(O)=O)C=CC1=O	0.999903	1
CC\C=C/C[C@H]1[C@@H](CCCCCCCC(O)=O)CCC1=O	0.999688	1
CCCCC\C=C/C\C=C/C\C=C/C=C/[C@@H](O)CCCC(O)=O	0.998261	1
CCCCCC=CCC(O)C=CC=CCC=CCCCC(O)=O	0.999684	1
CCCCCC(O)C=CC=CCC=CCC=CCCCC(O)=O	0.997975	1
CCCCCC(O)\C=C\C=O	0.977279	1
O=C1OC2=CC3=C(OCO3)C=C2C=C1	0.698064	1
[H][C@@]12CO[C@@H](C3=CC=C(O)C(OC)=C3)[C@]1([H])CO[C@H]2C1=CC(OC)=C(O[C@@H]2O[C@H](CO)[C@@H](O)[C@H](O)[C@H]2O)C=C1	0.975298	1
COC1=C(O)C=CC(C[C@@H](CO)[C@H](CO)CC2=CC(OC)=C(O)C=C2)=C1	0.856136	1
COC1=CC=C(C[C@H]2COC(=O)[C@@H]2CC2=CC=C(O)C(OC)=C2)C=C1OC	0.553655	1
COC1=CC(O[C@H]2OCC3[C@@H]2COC3C2=CC(OC)=C(O)C=C2)=CC=C1O	0.696755	1
COC1=CC=C(C[C@H]2COC(=O)[C@@H]2CC2=CC=C(O[C@@H]3O[C@H](CO)[C@@H](O)[C@H](O)[C@H]3O)C(OC)=C2)C=C1OC	0.511934	1
OC1=CC2=C(C=C1)C(=O)C(=CO2)C1=CC2=C(OCO2)C=C1O	0.999819	1
[H][C@]1(COC2=C(C=CC(O)=C2)C1=O)C1=C(O)C=C2OCOC2=C1	0.7645	1
COC1=CC(=CC=C1O)[C@H]1OC[C@H]2[C@@H]1CO[C@@H]2C1=CC(OC)=C(O)C(OC)=C1	0.961252	1
COC1=CC(CC2COC(=O)C2CC2=CC=C(O)C(OC)=C2)=CC2=C1OC(C2CO)C1=CC=C(O)C(OC)=C1	0.502889	1
COC1=CC(CC2C(CC3=CC(OC)=C(O)C(=C3)C(CO)C(O)C3=CC=C(O)C(OC)=C3)COC2=O)=CC=C1O	0.931377	1
CC1(C)[C@@H]2CC[C@]1(C)[C@H](C2)OP(O)(=O)OP(O)(O)=O	0.999766	1
CC1(C)[C@@H]2CC[C@@H](C2)C1=C	0.999438	1
CC(C)[C@@]12C[C@@H]1[C@@](C)(O)CC2	0.999546	1
[H][C@]12C[C@]1(CC(=O)C2=C)C(C)C	0.999562	1
CC(C)[C@@]12C[C@@H]1[C@](C)(O)CC2	0.999546	1
CC(C)[C@@]12C[C@H]1C(C)[C@H](O)C2	0.997514	1
CC(C)=CCC[C@@](C)(OP(O)(=O)OP(O)(O)=O)C=C	0.998369	1
CC1(C)C(CC(O)=O)CC(=O)C1(C)O	0.935233	1
CC1C(=O)CC(CC(O)=O)C1(C)C	0.628196	1
Cl.CC[C@@]1(O)C(=O)OCC2=C1C=C1N(CC3=C1N=C1C=CC(O)=C(CN(C)C)C1=C3)C2=O	0.999987	1
CC(C)=CC\C=C(\C)C=C	0.791575	1
CC(C)=CCC\C(C)=C\CO[P@@](=O)(O)OP(=O)(O)O	0.996775	1
CC(C)=CC\C=C(/C)C=C	0.791575	1
CC1(C)CCC[C@]2(C)[C@@H]3CC[C@@](C)(CC3=CC[C@H]12)C=C	0.985057	1
C\C(CC[C@@H]1C(=C)CC[C@]2([H])C(C)(C)CCC[C@@]12C)=C/COP(O)(=O)OP(O)(O)=O	0.999547	1
CC1(C)CCC[C@]2(C)[C@H]3CC[C@](C)(C=C)C=C3CC[C@@H]12	0.992862	1
CC1=C[C@@H]2CC[C@H]3C(C)(C)CCC[C@]3(C)[C@@]22CC[C@@H]1C2	0.983086	1
C\C(CC[C@@H]1C(=C)CC[C@@]2([H])C(C)(C)CCC[C@]12C)=C/COP(O)(=O)OP(O)(O)=O	0.999547	1
OC1=CC2=C(C=C1)C(=O)C[C@H](O2)C1=CC=C(O)C(O)=C1	0.983281	1
[H][C@]1(CC(=O)C2=C(O1)C=C(OC)C=C2O)C1=CC=C(O)C=C1	0.833389	1
COC1=C(O)C2=C(OC(=CC2=O)C2=CC=C(O)C=C2)C=C1O	0.999883	1
OC[C@@H](O)[C@@H](O)[C@](O)(COP(O)(O)=O)C(O)=O	0.507542	1
CCCCCCCCCCCCCCCCCCCCCCCCCCCCCCC	0.999433	1
CCCCCCCCCCCCCCCC(=O)CC(=O)CCCCCCCCCCCCC	0.999982	1
CCCCCCCCCCCCCCCCCCCCCCCCCCO	0.999935	1
CCCCCCCCCCCCCCCCCCCCCCCCCCCCCCCCC	0.999127	1
C\C=C\C#CC#CC#CC#C[C@@H](O)CO	0.999372	1
CC(=C)C#CC1=CC(C=O)=CC=C1O	0.999631	1
CCCC(=O)OCC\C=C/C=C	0.999759	1
OC[C@H]1O[C@@H](OCC\C=C/C[C@@H]2[C@@H](CC(O)=O)CCC2=O)[C@H](O)[C@@H](O)[C@@H]1O	0.913462	1
NC(CCCCN=C(N)N)C(O)=O	0.545601	1
N[C@@H](CC(O)CCN=C(N)N)C(O)=O	0.515838	1
[NH3+]CCCCC[NH3+]	0.994588	1
NCCCCN	0.967376	1
CCC(S[C@@H]1O[C@H](CO)[C@@H](O)[C@H](O)[C@H]1O)=NOS(O)(=O)=O	0.997465	1
CC(C)C(S[C@@H]1O[C@H](CO)[C@@H](O)[C@H](O)[C@H]1O)=NOS([O-])(=O)=O	0.985467	1
N[C@@H](CCC(=O)N[C@@H](CS)C(=O)NCC(O)=O)C(O)=O	0.501679	1
C[C@H](NC(=O)[C@@H](N)CCCNP(N)(=N)NS(O)(=O)=O)C(=O)N[C@@H](CCCN=C(N)N)C(O)=O	0.72802	1
[H][C@]1(CC2=C(NC=N2)[C@](CCC(O)=O)(N1)C(O)=O)C(O)=O	0.509081	1
COC1=CC=C2N(O)C(=O)[C@@H](O[C@@H]3O[C@H](CO)[C@@H](O)[C@H](O)[C@H]3O)OC2=C1	0.742936	1
COC1=CC2=C(C=C1OC)C1=C(OC)C(OC)=CC3=C1C(C2)N(C)CC3	0.999986	1
O=C1C2=C(C=CC=C2)C2=C3C(C=CN=C13)=CC1=C2OCO1	0.996908	1
COC1=CC=C2C(C[C@H]3NCCC4=CC5=C(OCO5)C2=C34)=C1	0.502982	1
[H][C@@](C)(O)[C@@](O)(C(C)C)C(=O)OCC1=CCN2CC[C@@]([H])(O)[C@@]12[H]	0.971504	1
COC1=C(O)C=C2C(OC3=C(OC)C(OC)=C(O)C=C23)=C1	0.999657	1
CC(C)=CCC1=C2C=COC2=C(O)C2=C1C=CC(=O)O2	0.999653	1
COC1=C(OC2=CC3=C(C=CC(=O)O3)C=C12)C(C)C	0.999842	1
CC1=CC2=CC3=C(OC(=O)C=C3C)C(C)=C2O1	0.999936	1
OC1=CC=C2C3=C(OC2=C1)C1=CC=C(O)C=C1OC3	0.999545	1
OC1=CC=CC=C1O	0.97783	1
[H]\C(C=O)=C(\[H])C1=CC(OC)=C(O)C=C1	0.888057	1
O[C@@H]1C[C@](C[C@@H](OC(=O)\C=C\C2=CC=C(O)C(O)=C2)[C@H]1O)(OC(=O)\C=C\C1=CC=C(O)C(O)=C1)C(O)=O	0.818662	1
COC1=CC(\C=C\C=O)=CC(OC)=C1O	0.957815	1
COC1=C2C=CC=CC2=C2OC(C)(C)C=CC2=C1	0.999901	1
COC(=O)C1=CO[C@@H](O[C@@H]2O[C@H](CO)[C@@H](O)[C@H](O)[C@H]2O)[C@@H]2[C@@H](C)CC(=O)[C@H]12	0.969598	1
[H][C@@]12C3C(C)=CC[C@]1([H])[C@]3(C)CC[C@H]2C(C)C	0.502493	1
C[C@@H](CCC=C)C1=CC=C(C)C=C1	0.953516	1
CC(C)CC(=O)CC1(C)CCC(O1)C1=COC=C1	0.999642	1
[H][C@]12C3C(C)=CC[C@@]1([H])[C@]3(C)CC[C@H]2C(C)C	0.502493	1
CC(CO)C(=O)O[C@H]1C\C(C)=C\CC\C(CO)=C\[C@H]2OC(=O)C(=C)[C@H]12	0.999996	1
[H]C1CC(C)=C2C(=O)C=C(CO)[C@]2([H])[C@H]2OC(=O)C(=C)C12	0.999999	1
[H]\C(CO)=C(\C)CC\C([H])=C(/C)CC\C([H])=C(/C)CCC=C(C)C	0.995886	1
CC1(C)[C@H](O)CC[C@@]2(C)[C@@H]3CC[C@@](C)(C=C)C=C3C(=O)C[C@H]12	0.994995	1
C[C@H](CC[C@@]1(O)O[C@H]2C[C@H]3[C@@H]4CC[C@@H]5C[C@H](CC[C@]5(C)[C@H]4CC[C@]3(C)[C@H]2[C@@H]1C)O[C@@H]1O[C@H](CO)[C@@H](O)[C@H](O)[C@H]1O[C@@H]1O[C@H](CO)[C@@H](O)[C@H](O)[C@H]1O)CO[C@@H]1O[C@H](CO)[C@@H](O)[C@H](O)[C@H]1O	0.999966	1
CC(=C)C1CCC2(CCC3(C)C(CCC4C5(C)CCC(O)C(C)(C)C5CCC34C)C12)C(O)=O	0.946823	1
[H]/C(=C(/[H])\C(\[H])=C(/C)\C(\[H])=C(/[H])\C(\[H])=C(/C)\C(\[H])=C(/[H])C12OC1(C)CCCC2(C)C)/C(/[H])=C(\C)/C(/[H])=C(\[H])/C(/[H])=C(\C)/C(/[H])=C(\[H])C1=C(C)CCCC1(C)C	0.507668	1
C\C(\C=C\C=C(/C)\C=C\[C@H]1C(C)=C[C@H](O)CC1(C)C)=C/C=C/C=C(\C)/C=C/C=C(\C)/C=C/[C@H]1C(C)=C[C@H](O)CC1(C)C	0.757024	1
OC1=CC=C(C=C1)C1=CC(=O)C2=C(O1)C=C(O)C=C2	0.999947	1
COC1=C(OC)C(O)=C2C(=O)C=C(OC2=C1)C1=CC=C(O)C=C1	0.999906	1
COC1=CC2=C(C(=O)C=C(O2)C2=CC=C(OC)C(OC)=C2)C(OC)=C1	0.999953	1
COC1=CC=C(C=C1O)C1=CC(=O)C2=C(O)C(OC)=C(OC)C=C2O1	0.999822	1
O[C@H]1[C@H](O)[C@@H](COC(=O)CC(O)=O)O[C@@H](OC2=CC(O)=C3C(OC(=C(O)C3=O)C3=CC=C(O)C=C3)=C2)[C@@H]1O	0.997762	1
OC[C@H]1O[C@@H](OC2=CC3=C(C(O)=C2)C(=O)C=C(O3)C2=CC(O)=C(O)C=C2)[C@H](O[C@@H]2OC[C@](O)(CO)[C@H]2O)[C@@H](O)[C@@H]1O	0.997553	1
COC1=C(O)C=C2OC(=C(OC)C(=O)C2=C1O)C1=CC=CC=C1	0.999798	1
COC1=CC2=C(C(O)=C1OC)C(=O)C(OC)=C(O2)C1=CC(OC)=C(OC)C=C1	0.999878	1
COC1=C(OC)C=C(C=C1)C1=C(OC)C(=O)C2=C(O1)C(OC)=C(OC)C=C2O	0.999931	1
COC1=C(OC2=CC3=C(OCO3)C(O)=C2C1=O)C1=CC=C(O)C(O)=C1	0.99812	1
COC1=C(O)C=CC(=C1)C1=C(O[C@@H]2O[C@H](CO[C@@H]3OC[C@H](O)[C@@H](O)[C@H]3O)[C@@H](O)[C@H](O)[C@H]2O)C(=O)C2=C(O1)C=C(O)C=C2O	0.99197	1
COC1=C(OC2=CC3=C(OCO3)C(O)=C2C1=O)C1=CC(O)=C(O[C@@H]2O[C@@H]([C@@H](O)[C@H](O)[C@H]2O)C(O)=O)C=C1	0.975958	1
COC1=C(O[C@@H]2O[C@@H]([C@@H](O)[C@H](O)[C@H]2O)C(O)=O)C=CC(=C1)C1=C(OC)C(=O)C2=C(O)C3=C(OCO3)C=C2O1	0.977537	1
[H]C(=C([H])C1=CC(O)=C(O)C=C1)C(=O)OC1([H])[C@]([H])(OC2([H])[C@]([H])(OC3=C(OC4=CC(O[C@]5([H])O[C@@]([H])(CO)[C@@]([H])(O)C([H])(O)C5([H])O)=CC(O)=C4C3=O)C3=CC=C(O)C=C3)OC([H])(CO)[C@@]([H])(O)[C@]2([H])O)OC([H])(CO)[C@@]([H])(O)C1([H])O	0.798934	1
OC[C@H]1O[C@@H](O[C@@H]2[C@@H](O)[C@H](O)[C@@H](CO)O[C@H]2OC2=C(OC3=CC(O)=CC(O)=C3C2=O)C2=CC(O)=C(O)C=C2)[C@H](O[C@@H]2O[C@H](COC(=O)\C=C\C3=CC=C(O)C=C3)[C@@H](O)[C@H](O)[C@H]2O)[C@@H](O)[C@@H]1O	0.798934	1
OC[C@H]1O[C@@H](O[C@@H]2[C@@H](O)[C@H](O)[C@@H](CO)O[C@H]2OC2=C(OC3=CC(O)=CC(O)=C3C2=O)C2=CC(O)=C(O)C=C2)[C@H](O[C@@H]2O[C@H](COC(=O)\C=C\C3=CC(O)=C(O)C=C3)[C@@H](O)[C@H](O)[C@H]2O)[C@@H](O)[C@@H]1O	0.798934	1
COC1=C(O)C=CC(\C=C\C(=O)OC[C@H]2O[C@@H](O[C@H]3[C@H](O[C@H]4[C@H](OC5=C(OC6=CC(O)=CC(O)=C6C5=O)C5=CC(O)=C(O)C=C5)O[C@H](CO)[C@@H](O)[C@@H]4O)O[C@H](CO)[C@@H](O)[C@@H]3O)[C@H](O)[C@@H](O)[C@@H]2O)=C1	0.691978	1
COC1=CC(\C=C\C(=O)OC[C@H]2O[C@@H](O[C@H]3[C@H](O[C@H]4[C@H](OC5=C(OC6=CC(O)=CC(O)=C6C5=O)C5=CC(O)=C(O)C=C5)O[C@H](CO)[C@@H](O)[C@@H]4O)O[C@H](CO)[C@@H](O)[C@@H]3O)[C@H](O)[C@@H](O)[C@@H]2O)=CC(OC)=C1O	0.691978	1
C[C@@H]1OC([C@H](O)[C@H](O)C1=O)C1=C(O)C=C2OC(=CC(=O)C2=C1O)C1=CC=C(O)C=C1	0.999957	1
OC[C@H]1O[C@H]([C@H](O)[C@@H](O)[C@@H]1O)C1=C(O)C([C@@H]2OC[C@H](O)[C@H](O)[C@H]2O)=C2OC(=CC(=O)C2=C1O)C1=CC=C(O)C(O)=C1	0.999978	1
COC1=CC(O)=C2C(=O)C=C(OC2=C1[C@@H]1O[C@H](CO)[C@@H](O)[C@H](O)[C@H]1O)C1=CC=C(O[C@@H]2O[C@@H](C)[C@H](O)[C@@H](O)[C@H]2O)C=C1	0.999529	1
C[C@@H]1O[C@@H]([C@@H](O)[C@H](O)C1=O)C1=C(O)C=C2OC(=CC(=O)C2=C1O)C1=CC(O)=C(O)C=C1	0.999977	1
COC1=C(O)C=CC(=C1)C1=CC(=O)C2=C(O)C(C3O[C@@H](C)C(=O)[C@@H](O)[C@H]3O)=C(O)C=C2O1	0.999947	1
O[C@@H]1CO[C@H]([C@@H](O)[C@@H]1O)C1=C(O)C2=C(OC(=CC2=O)C2=CC=C(O)C=C2)C([C@@H]2OC[C@@H](O)[C@@H](O)[C@@H]2O)=C1O	0.999958	1
[Cl-].OC1=CC=C(C=C1)C1=CC=C2C(O)=CC(O)=CC2=[O+]1	0.999865	1
OC[C@H]1O[C@@H](OC[C@H]2O[C@@H](OC3=CC4=C(O)C=C(O)C=C4[O+]=C3C3=CC=C(O)C(O)=C3)[C@H](OCC3O[C@@H](O)[C@H](O)[C@H]3O)[C@@H](O)[C@H]2O)[C@H](O)[C@@H](O)[C@@H]1O	0.997765	1
O[C@H]1[C@H](COC(=O)\C=C\C2=CC(O)=C(O)C=C2)O[C@@H](OC2=CC(O)=CC3=C2C=CC(=[O+]3)C2=CC=C(O)C=C2)[C@@H]1O	0.998508	1
O[C@@H]1[C@@H](COC(=O)\C=C\C2=CC=C(O)C=C2)O[C@@H](OC2=C([O+]=C3C=C(O)C=C(O)C3=C2)C2=CC=C(O)C=C2)[C@H](O)[C@H]1O	0.994065	1
[H][C@]1(COC(C)=O)O[C@@]([H])(OC2=CC3=C(O)C=C(O)C=C3[O+]=C2C2=CC=C(O)C(O)=C2)[C@]([H])(O)[C@@]([H])(O)[C@]1([H])O	0.991998	1
OC[C@H]1O[C@@H](OC2=C([O+]=C3C=C(O)C=C(O)C3=C2)C2=CC(O)=C(O)C=C2)[C@H](O)[C@@H](OC(=O)CC(O)=O)[C@@H]1O	0.998252	1
O[C@@H]1[C@@H](COC(=O)CC(O)=O)O[C@@H](OC2=C([O+]=C3C=C(O)C=C(O)C3=C2)C2=CC(O)=C(O)C=C2)[C@H](O)[C@H]1OC(=O)CC(O)=O	0.997691	1
[H][C@]1(CO)O[C@@]([H])(O[C@@]2([H])[C@]([H])(O)[C@@]([H])(COC(=O)CC(O)=O)O[C@@]([H])(OC3=CC4=C(O)C=C(O)C=C4[O+]=C3C3=CC=C(O)C(O)=C3)[C@]2([H])O)[C@]([H])(O)[C@@]([H])(O)[C@]1([H])O	0.985256	1
O[C@@H]1OC(CO[C@H]2[C@H](OC3=CC4=C(O)C=C(O)C=C4[O+]=C3C3=CC=C(O)C(O)=C3)O[C@H](CO[C@@H]3O[C@H](COC(=O)C4=CC=C(O)C=C4)[C@@H](O)[C@H](O)[C@H]3O)[C@H](O)[C@@H]2O)[C@H](O)[C@H]1O	0.516149	1
O[C@@H]1OC(CO[C@H]2[C@H](OC3=CC4=C(O)C=C(O)C=C4[O+]=C3C3=CC=C(O)C(O)=C3)O[C@H](CO[C@@H]3O[C@H](COC(=O)\C=C\C4=CC=C(O)C=C4)[C@@H](O)[C@H](O)[C@H]3O)[C@H](O)[C@@H]2O)[C@H](O)[C@H]1O	0.516172	1
OC[C@H]1O[C@@H](O[C@@H]2[C@@H](O)[C@H](O)[C@@H](COC(=O)\C=C\C3=CC=C(O)C=C3)O[C@@H]2OC2=C([O+]=C3C=C(O)C=C(O[C@@H]4O[C@H](CO)[C@@H](O)[C@H](O)[C@H]4O)C3=C2)C2=CC(O)=C(O)C=C2)[C@H](O)[C@@H](O)[C@@H]1O	0.547119	1
OC[C@H]1O[C@@H](O[C@@H]2[C@@H](O)[C@H](O)[C@@H](COC(=O)\C=C\C3=CC=C(O)C(O)=C3)O[C@@H]2OC2=C([O+]=C3C=C(O)C=C(O[C@@H]4O[C@H](CO)[C@@H](O)[C@H](O)[C@H]4O)C3=C2)C2=CC(O)=C(O)C=C2)[C@H](O)[C@@H](O)[C@@H]1O	0.547119	1
OC[C@H]1O[C@@H](O[C@@H]2[C@@H](O)[C@H](O)[C@@H](COC(=O)\C=C\C3=CC=C(O[C@@H]4O[C@H](CO)[C@@H](O)[C@H](O)[C@H]4O)C=C3)O[C@@H]2OC2=C([O+]=C3C=C(O)C=C(O[C@@H]4O[C@H](CO)[C@@H](O)[C@H](O)[C@H]4O)C3=C2)C2=CC(O)=C(O)C=C2)[C@H](O)[C@@H](O)[C@@H]1O	0.54325	1
OC[C@H]1O[C@@H](OC2=C3C=C(O[C@H]4O[C@H](COC(=O)\C=C\C5=CC(O)=C(O)C=C5)[C@@H](O)[C@H](O)[C@H]4O[C@@H]4O[C@H](COC(=O)\C=C\C5=CC(O)=C(O)C=C5)[C@@H](O)[C@H](O)[C@H]4O)C(=[O+]C3=CC(O)=C2)C2=CC=C(O)C(O)=C2)[C@H](O)[C@@H](O)[C@@H]1O	0.547119	1
COC1=C(O)C=CC(\C=C\C(=O)OC[C@H]2O[C@@H](O[C@H]3[C@@H](OC4=CC5=C(O[C@@H]6O[C@H](CO)[C@@H](O)[C@H](O)[C@H]6O)C=C(O)C=C5[O+]=C4C4=CC=C(O)C(O)=C4)O[C@H](COC(=O)\C=C\C4=CC(O)=C(O)C=C4)[C@@H](O)[C@@H]3O)[C@H](O)[C@@H](O)[C@@H]2O)=C1	0.538054	1
[H][C@]1(COC(C)=O)O[C@@]([H])(OC2=CC3=C(C=C(O)C=C3O)[O+]=C2C2=CC(OC)=C(O)C=C2)[C@]([H])(O)[C@@]([H])(O)[C@]1([H])O	0.991993	1
COC1=C(O)C=CC(=C1)C1=[O+]C2=CC(O)=CC(O)=C2C=C1O[C@@H]1O[C@H](COC(=O)\C=C\C2=CC(O)=C(O)C=C2)[C@@H](O)[C@H](O)[C@H]1O	0.995056	1
COC1=C(O)C=CC(=C1)C1=[O+]C2=CC(O)=CC(O[C@@H]3O[C@H](CO)[C@@H](O)[C@H](O)[C@H]3O)=C2C=C1O[C@@H]1O[C@H](COC(C)=O)[C@@H](O)[C@H](O)[C@H]1O	0.702228	1
COC1=C(O)C=CC(=C1)C1=[O+]C2=CC(O)=CC(O[C@@H]3O[C@H](CO)[C@@H](O)[C@H](O)[C@H]3O)=C2C=C1O[C@@H]1O[C@H](COC(=O)CC(O)=O)[C@@H](O)[C@H](O)[C@H]1O	0.985023	1
COC1=C(O)C=C(\C=C\C(=O)OC[C@H]2O[C@@H](OC3=CC4=C(O[C@@H]5O[C@H](CO)[C@@H](O)[C@H](O)[C@H]5O)C=C(O)C=C4[O+]=C3C3=CC(OC)=C(O)C=C3)[C@H](O[C@@H]3O[C@H](CO)[C@@H](O)[C@H](O)[C@H]3O)[C@@H](O)[C@@H]2O)C=C1	0.538054	1
COC1=C(O)C=CC(=C1)C1=[O+]C2=CC(O)=CC(O[C@@H]3O[C@H](CO)[C@@H](O)[C@H](O)[C@H]3O)=C2C=C1O[C@@H]1O[C@H](CO[C@@H]2OC(C)[C@H](OC(=O)\C=C\C3=CC(O)=C(O)C=C3)[C@@H](O)[C@H]2O)[C@@H](O)[C@H](O)[C@H]1O	0.538054	1
O[C@@H]1[C@@H](COC(=O)\C=C\C2=CC(O)=C(O)C=C2)O[C@@H](OC2=CC3=C(C=C(O)C=C3O)[O+]=C2C2=CC(O)=C(O)C(O)=C2)[C@H](O)[C@H]1O	0.996142	1
O[C@@H]1[C@@H](COC(=O)\C=C\C2=CC=C(O)C=C2)O[C@@H](OC2=CC3=C(C=C(O)C=C3O[C@@H]3O[C@H](COC(=O)CC(O)=O)[C@@H](OC(=O)CC(O)=O)[C@H](O)[C@H]3O)[O+]=C2C2=CC(O)=C(O)C(O)=C2)[C@H](O)[C@H]1O	0.998473	1
[H][C@]1(COC(C)=O)O[C@@]([H])(OC2=CC3=C(O)C=C(O)C=C3[O+]=C2C2=CC(OC)=C(O)C(O)=C2)[C@]([H])(O)[C@@]([H])(O)[C@]1([H])O	0.993394	1
COC1=C(O)C(O)=CC(=C1)C1=[O+]C2=CC(O)=CC(O)=C2C=C1O[C@@H]1O[C@H](CO[C@@H]2O[C@@H](C)[C@H](OC(=O)\C=C\C3=CC=C(O)C=C3)[C@@H](O)[C@H]2O)[C@@H](O)[C@H](O)[C@H]1O	0.991801	1
COC1=CC(=CC(OC)=C1O)C1=[O+]C2=C(C=C1O[C@@H]1O[C@H](COC(=O)\C=C\C3=CC=C(O)C=C3)[C@@H](O)[C@H](O)[C@H]1O)C(O)=CC(O)=C2	0.995056	1
COC1=CC(=CC(OC)=C1O)C1=[O+]C2=C(C=C1O[C@@H]1O[C@H](COC(=O)\C=C\C3=CC(O)=C(O)C=C3)[C@@H](O)[C@H](O)[C@H]1O)C(O)=CC(O)=C2	0.995056	1
COC1=CC(=CC(OC)=C1O)C1=[O+]C2=CC(O)=CC(O[C@@H]3O[C@H](COC(=O)CC(O)=O)[C@@H](OC(=O)CC(O)=O)[C@H](O)[C@H]3O)=C2C=C1O[C@@H]1O[C@H](COC(=O)\C=C\C2=CC=C(O)C=C2)[C@@H](O)[C@H](O)[C@H]1O	0.998129	1
O=C1C=CC2=CC=CC=C2\C1=N\NC1=CC=C(C=C1)N=NC1=CC=CC=C1	0.982514	1
COC1=CC=C(\C=C\C(=O)C2=C(OC)C=C(OC)C=C2O)C(OC)=C1	0.986457	1
COC1=CC=C(C(=O)\C=C\C2=CC=C(O)C=C2)C(O)=C1CC=C(C)C	0.998577	1
COC1=CC=C(C(=O)\C=C\C2=CC=C(O)C=C2)C(O)=C1CC(O)C(C)=C	0.998649	1
COC1=C(CC(OO)C(C)=C)C(O)=C(C=C1)C(=O)\C=C\C1=CC=C(O)C=C1	0.999168	1
CC(C)=CCC\C(C)=C\CC1=C(O)C(=CC=C1O)C(=O)\C=C\C1=CC=C(O)C=C1	0.998422	1
CC(=C)C(O)CC\C(C)=C\CC1=C(O)C=CC(C(=O)\C=C\C2=CC=C(O)C=C2)=C1O	0.997972	1
C\C(CCC=O)=C/CC1=C(O)C=CC(C(=O)\C=C\C2=CC=C(O)C=C2)=C1O	0.998286	1
CC(C)(COP(O)(=O)OP(O)(=O)OCC1OC(C(O)C1OP(O)(O)=O)N1C=NC2=C(N)N=CN=C12)C(O)C(O)=NCCC(O)=NCCSC(=O)CC(O)=O	0.500101	1
OC(C(C)(C)COP(O)(=O)OP(O)(=O)OC[C@H]1O[C@H]([C@H](O)[C@@H]1OP(O)(O)=O)N1C=NC2=C1N=CN=C2N)C(=O)NCCC(=O)NCCSC(=O)\C=C\C1=CC=C(O)C=C1	0.514034	1
CS(=O)CCCCCC(S[C@@H]1O[C@H](CO)[C@@H](O)[C@H](O)[C@H]1O)=NOS([O-])(=O)=O	0.998835	1
CS(=O)CCCCCCCCC(S[C@@H]1O[C@H](CO)[C@@H](O)[C@H](O)[C@H]1O)=NOS(O)(=O)=O	0.999891	1
OCCCCCCCCCCCCCCCC(O)=O	0.939055	1
OC[C@H]1O[C@@](CO)(O[C@H]2O[C@H](COP(O)(O)=O)[C@@H](O)[C@H](O)[C@H]2O)[C@@H](O)[C@@H]1O	0.993484	1
NC(=O)NC1NC(=O)NC1=O	0.515278	1
OC12NC(=O)N=C1NC(=O)NC2=O	0.999994	1
NC(=O)NC1=NC(=O)NC1(O)C(O)=O	0.593632	1
CN1C=[N+]([C@@H]2O[C@H](CO)[C@@H](O)[C@H]2O)C2=C1C(=O)NC(=O)N2	0.999928	1
CSCCCCCC(S[C@@H]1O[C@H](CO)[C@@H](O)[C@H](O)[C@H]1O)=NOS(O)(=O)=O	0.997466	1
OP(O)(=O)OP(O)(O)=O.CC1=NC=C(CO)C(N)=N1	0.5002	1
CCCCCC\C(SC1OC(CO)C(O)C(O)C1O)=N/OS(O)(=O)=O	0.997205	1
OCC\C(=N\OS(=O)(=O)O)S[C@@H]1O[C@H](CO)[C@@H](O)[C@H](O)[C@H]1O	0.997695	1
OC[C@H]1OC(S\C(CC\C=C\S(C)(=O)=O)=N\OS(O)(=O)=O)[C@H](O)[C@@H](O)[C@@H]1O	0.999786	1
CCC(=O)CCCC\C(=N\OS(O)(O)O)S[C@@H]1O[C@H](CO)[C@@H](O)[C@H](O)[C@H]1O	0.972018	1
O[C@H]1CC2=C(O)C=C(O)C=C2O[C@@H]1C1=CC(OC(=O)C2=CC(O)=C(O)C(O)=C2)=C(O)C(O)=C1	0.948603	1
OC1=CC2=C(C[C@@H](OC(=O)\C=C\C3=CC(O)=C(O)C=C3)[C@H](O2)C2=CC(O)=C(O)C(O)=C2)C(O)=C1	0.988722	1
O[C@H]1CC2=C(O[C@@H]1C1=CC(O)=C(O)C(O)=C1)C([C@H]1C(O)[C@H](OC3=C1C(O)=CC(O)=C3[C@H]1[C@H](O)[C@H](OC3=C1C(O)=CC(O)=C3)C1=CC(O)=C(O)C=C1)C1=CC(O)=C(O)C(O)=C1)=C(O)C=C2O	0.999664	1
OC1CC2=C(O[C@@H]1C1=CC(O)=C(O)C=C1)C=C(O)C([C@@H]1[C@@H](OC(=O)C3=CC(O)=C(O)C(O)=C3)[C@H](OC3=CC(O)=CC(O)=C13)C1=CC(O)=C(O)C=C1)=C2O	0.998502	1
O[C@@H]1CC2=C(O[C@@H]1C1=CC=C(O)C(O)=C1)C([C@@H]1[C@@H](OC(=O)C3=CC(O)=C(O)C(O)=C3)[C@H](OC3=CC(O)=CC(O)=C13)C1=CC(O)=C(O)C=C1)=C(O)C=C2O	0.998522	1
O[C@@H]1[C@H](OC2=C([C@H]1C1=C(O)C=C(O)C3=C1O[C@@H]([C@@H](C3)OC(=O)C1=CC(O)=C(O)C(O)=C1)C1=CC(O)=C(O)C=C1)C(O)=CC(O)=C2)C1=CC(O)=C(O)C=C1	0.998517	1
O[C@H]1CC2=C(O[C@@H]1C1=CC(O)=C(O)C=C1)C([C@@H]1[C@@H](OC(=O)C3=CC(O)=C(O)C(O)=C3)[C@H](OC3=CC(O)=CC(O)=C13)C1=CC(O)=C(O)C=C1)=C(O)C=C2O	0.998522	1
O[C@H]1[C@H](OC2=CC(O)=CC(O)=C2[C@@H]1C1=C(O)C=C(O)C2=C1O[C@@H]([C@@H](C2)OC(=O)C1=CC(O)=C(O)C(O)=C1)C1=CC=C(O)C(O)=C1)C1=CC(O)=C(O)C=C1	0.998517	1
O[C@H]1[C@H](OC2=C([C@@H]1C1=C(O)C=C(O)C3=C1O[C@@H]([C@H](O)[C@H]3C1=C(O)C=C(O)C3=C1O[C@@H]([C@@H](C3)OC(=O)C1=CC(O)=C(O)C(O)=C1)C1=CC(O)=C(O)C=C1)C1=CC(O)=C(O)C=C1)C(O)=CC(O)=C2)C1=CC(O)=C(O)C=C1	0.999209	1
O[C@H]1CC2=C(O[C@@H]1C1=CC=C(O)C(O)=C1)C([C@@H]1[C@@H](OC(=O)C3=CC(O)=C(O)C(O)=C3)[C@H](OC3=C1C(O)=CC(O)=C3[C@@H]1[C@@H](O)[C@H](OC3=C1C(O)=CC(O)=C3)C1=CC(O)=C(O)C=C1)C1=CC=C(O)C(O)=C1)=C(O)C=C2O	0.999235	1
O[C@H]1CO[C@@H](O[C@H]2[C@H]3C4=C(O[C@@]2(OC2=C3C3=C(C[C@@H](O)[C@H](O3)C3=CC=C(O)C(O)=C3)C(O)=C2)C2=CC=C(O)C(O)=C2)C=C(O)C=C4O)[C@H](O)[C@H]1O	0.502653	1
[H][C@]1(O)CC2=C(O[C@]1([H])C1=CC(O)=C(O)C(O)=C1)C(=C(O)C=C2O)[C@@]1([H])C2=C(O)C(O)=C(O)C3=C2C(=O)O[C@@]1([H])[C@@]1([H])OC(=O)C2=C(C(O)=C(O)C(O)=C32)C2=C(O)C(O)=C(O)C=C2C(=O)O[C@]2([H])COC(=O)C3=CC(O)=C(O)C(O)=C3C3=C(O)C(O)=C(O)C=C3C(=O)O[C@]12[H]	0.920885	1
COC1=CC(O)=CC2=C1C(=O)C(=CO2)C1=CC=C(O)C=C1	0.999948	1
COC1=CC2=C(C=C1)C1=C(CO2)C2=CC3=C(OCO3)C=C2O1	0.987791	1
OC1=CC(O)=C(C=C1)C1=COC2=C(C=CC(O)=C2O)C1=O	0.999864	1
CC(C)=CCC1=C(O)C2=C(OCC(C2=O)C2=CC=C(O)C=C2)C=C1O	0.998401	1
CC(C)=CCC1=C(O)C=CC(C2COC3=C(CC=C(C)C)C(O)=CC(O)=C3C2=O)=C1O	0.99804	1
OC[C@H]1O[C@@H](OC2=CC=C(C=C2)C2=COC3=C(C=C(O)C(O)=C3)C2=O)[C@H](O)[C@@H](O)[C@@H]1O	0.999889	1
COC(=O)C1=COC(OC2OC(CO)C(O)C(O)C2O)C2C(C)CC(=O)C12O	0.771572	1
CC(C)C1CCCC1=O	0.99999	1
CC1=C2CCC(C)=CC2OC1	0.521753	1
C[C@@H]1CCC([C@H](O)C1)=C(C)C	0.85214	1
OC[C@H]1O[C@@H](OC2=C3C=C(OC4=CC(O)=CC([O+]=C2C2=CC(O)=C(O)C=C2)=C34)C(O)=O)[C@H](O)[C@@H](O)[C@@H]1O	0.953605	1
O[C@@H]1[C@@H](COC(=O)CC(O)=O)O[C@@H](OC2=C3C=C(OC4=CC(O)=CC([O+]=C2C2=CC(O)=C(O)C=C2)=C34)C(O)=O)[C@H](O)[C@H]1O	0.992925	1
OC[C@H]1O[C@@H](O)[C@H](O)[C@@H](O)[C@@H]1O.OC[C@H]1O[C@@H](OC2=CC=C(\C=C/C3=CC(O)=CC(O)=C3)C=C2)[C@H](O)[C@@H](O)[C@@H]1O	0.516638	1
COC1=C(O)C=CC(\C=C\C(=O)O[C@@H]2O[C@H](CO)[C@@H](O)[C@H](O)[C@H]2O)=C1	0.978982	1
COC1=CC(\C=C\CO)=CC=C1O[C@@H]1O[C@H](COC(=O)C(C)CO)[C@@H](O)[C@H](O)[C@H]1O	0.975575	1
[H][C@@]1(OC2([H])[C@]([H])(OC3=CC(O)=C4C(=O)C=C(OC4=C3)C3=CC(O)=C(O)C=C3)OC([H])(COC(=O)CC(O)=O)[C@@]([H])(O[C@]3([H])OC([H])(CO)[C@@]([H])(O)[C@]([H])(O)C3([H])O)[C@]2([H])O)OCC(O)(CO)[C@]1([H])O	0.999732	1
C[C@@H](CCC=C)C1=CC=C(C)C=C1	0.953516	1
[H][C@@]12C[C@@H]([C@@H](O)C[C@@]1(C)CCCC2=C)C(C)(C)C	0.842329	1
[H]C1(CO)O[C@@]([H])(OC2=CC(O)=C3C(=O)C=C(OC3=C2)C2=CC(O[C@]3([H])OC([H])(C(O)=O)[C@@]([H])(O)[C@]([H])(O)C3([H])O)=C(O)C=C2)C([H])(O)[C@@]([H])(O)[C@]1([H])O	0.985262	1
[H][C@@]1(O)CO[C@@]([H])(OC2=C(OC3=CC(O)=CC(O)=C3C2=O)C2=CC=C(O)C=C2)[C@@]([H])(O)[C@@]1([H])O	0.996908	1
[H]C1(C)O[C@@]([H])(OC2([H])[C@@]([H])(O)C([H])(C)O[C@@]([H])(OCC3([H])O[C@@]([H])(OC4=C(OC5=CC(O)=CC(O)=C5C4=O)C4=CC=C(O)C=C4)C([H])(O)[C@@]([H])(O)[C@]3([H])O)[C@@]2([H])O)[C@@]([H])(O)C([H])(O)[C@@]1([H])O	0.999006	1
[H]C1(CO)O[C@@]([H])(OCC2([H])O[C@@]([H])(OC3=CC(O)=C4C(=O)C(O)=C(OC4=C3)C3=CC=C(O)C=C3)C([H])(O)[C@@]([H])(O[C@]3([H])OC([H])(CO)[C@@]([H])(O)[C@]([H])(O)C3([H])O)[C@]2([H])O)C([H])(O)[C@@]([H])(O)[C@]1([H])O	0.999161	1
[H]C(=C([H])C1=CC(OC)=C(O)C=C1)C(=O)OC1([H])[C@]([H])(O[C@]2([H])C([H])(CO)O[C@@]([H])(OC3=C(OC4=CC(O)=CC(O)=C4C3=O)C3=CC=C(O)C=C3)C([H])(O)[C@@]2([H])O)OC([H])(CO)[C@]([H])(O)[C@]1([H])O	0.998129	1
[H]C1(C)O[C@@]([H])(OC2([H])[C@]([H])(O)[C@]([H])(OCC3([H])O[C@@]([H])(OC4=C(OC5=CC(O)=CC(O)=C5C4=O)C4=CC=C(O)C=C4)C([H])(O)[C@@]([H])(O)[C@]3([H])O)OC([H])(C)[C@]2([H])OC(C)=O)[C@@]([H])(O)C([H])(O)[C@@]1([H])O	0.99792	1
[H]C1(CO)O[C@@]([H])(OC2=CC(O)=C3C(=O)C(O[C@]4([H])OC([H])(COC(C)=O)[C@]([H])(O)[C@]([H])(O)C4([H])O[C@]4([H])OC([H])(CO)[C@@]([H])(O)[C@]([H])(O)C4([H])O)=C(OC3=C2)C2=CC=C(O)C=C2)C([H])(O)[C@@]([H])(O)[C@]1([H])O	0.998348	1
[H][C@@]1(CO)O[C@@]([H])(OC2=CC(O)=C3C(=O)C(O[C@]4([H])O[C@@]([H])(CO)[C@]([H])(O)[C@]([H])(O)[C@@]4([H])O[C@]4([H])O[C@]([H])(CO)[C@@]([H])(O)[C@]([H])(O)[C@@]4([H])O)=C(OC3=C2)C2=CC(O)=C(O)C=C2)[C@]([H])(O)[C@@]([H])(O)[C@]1([H])O	0.999443	1
COC1=C(OC2=CC3=C(OCO3)C(O)=C2C1=O)C1=CC=C(O[C@@H]2O[C@@H]([C@@H](O)[C@H](O)[C@H]2O)C(O)=O)C=C1	0.977538	1
CC(C1=CC=C(O)C=C1)C1=C(O)C(C2O[C@H](CO)[C@@H](O)[C@H](O)[C@H]2O)=C(O)C2=C1OC(=CC2=O)C1=CC=C(O)C=C1	0.999998	1
CC(C1=CC=C(O)C=C1)C1=C(O)C([C@@H]2O[C@H](CO)[C@@H](O)[C@H](O)[C@H]2O)=C2OC(=CC(=O)C2=C1O)C1=CC=C(O)C=C1	0.999998	1
OC[C@H]1OC([C@H](O)[C@@H](O)[C@@H]1O)C1=C(O)C=C2OC(=CC(=O)C2=C1O)C1=CC(O)=C(O)C=C1O	0.999996	1
COC1=CC(\C=C\C(=O)OC[C@H]2O[C@@H](O[C@H]3[C@H](OC4=C([O+]=C5C=C(O)C=C(O[C@@H]6O[C@H](CO)[C@@H](O)[C@H](O)[C@H]6O)C5=C4)C4=CC=C(O)C=C4)O[C@H](COC(=O)\C=C\C4=CC(OC)=C(O)C=C4)[C@@H](O)[C@@H]3O)[C@H](O)[C@@H](O)[C@@H]2O)=CC=C1O	0.538054	1
C[C@@H]1O[C@@H](OC[C@H]2O[C@H]([C@H](O)[C@@H](O)[C@@H]2O)C2=C(O)C=C3OC(=CC(=O)C3=C2O)C2=CC=C(O)C=C2)[C@H](O)[C@H](O)[C@H]1O	0.999508	1
OC[C@H]1O[C@H]([C@H](O[C@@H]2OC[C@H](O)[C@H](O)[C@H]2O)[C@@H](O)[C@@H]1O)C1=C(O)C2=C(OC(=CC2=O)C2=CC=C(O)C(O)=C2)C=C1O	0.999802	1
C[C@@H]1O[C@@H](O[C@@H]2[C@H](O)[C@H](O)[C@H](C)OC2C2=C(O)C=C3OC(=CC(=O)C3=C2O)C2=CC=C(O)C(O)=C2)[C@H](O)[C@H](O)[C@H]1O	0.999769	1
C[C@@H]1O[C@@H](O[C@@H]2[C@H](O)[C@@H](O)[C@H](C)OC2C2=C(O)C=C3OC(=CC(=O)C3=C2O)C2=CC=C(O)C(O)=C2)[C@H](O)[C@H](O)[C@H]1O	0.999769	1
COC1=CC(=CC=C1O)C1=CC(=O)C2=C(O)C(C3O[C@@H](C)[C@@H](O)[C@@H](O)[C@H]3O[C@@H]3O[C@@H](C)[C@H](O)[C@@H](O)[C@H]3O)=C(O)C=C2O1	0.99942	1
OC[C@H]1O[C@H]([C@H](O)[C@@H](O)[C@@H]1O)C1=C(O)C2=C(OC(=CC2=O)C2=CC=C(O)C=C2)C=C1O[C@@H]1O[C@H](COC(=O)\C=C\C2=CC=C(O)C=C2)[C@@H](O)[C@H](O)[C@H]1O	0.999807	1
COC1=CC(\C=C\C(=O)OC[C@H]2OC(OC3=CC4=C(C(=O)C=C(O4)C4=CC=C(O)C=C4)C(O)=C3[C@@H]3O[C@H](CO)[C@@H](O)[C@H](O)[C@H]3O)[C@H](O)[C@@H](O)[C@@H]2O)=CC=C1O	0.999822	1
OC[C@H]1O[C@H]([C@H](O[C@@H]2O[C@H](COC(=O)\C=C\C3=CC=C(O)C=C3)[C@@H](O)[C@H](O)[C@H]2O)[C@@H](O)[C@@H]1O)C1=C(O)C2=C(OC(=CC2=O)C2=CC=C(O)C=C2)C=C1O	0.999807	1
OC[C@H]1O[C@@H](OC2=CC=C(C=C2)C2=CC(=O)C3=C(O2)C=C(O)C([C@@H]2O[C@H](CO)[C@@H](O)[C@H](O)[C@H]2O[C@@H]2O[C@H](COC(=O)\C=C\C4=CC=C(O)C=C4)[C@@H](O)[C@H](O)[C@H]2O)=C3O)[C@H](O)[C@@H](O)[C@@H]1O	0.995324	1
COC1=C(O)C=CC(\C=C\C(=O)OC[C@H]2O[C@@H](O[C@@H]3[C@@H](O)[C@H](O)[C@@H](CO)O[C@H]3C3=C(O)C4=C(OC(=CC4=O)C4=CC=C(O[C@@H]5O[C@H](CO)[C@@H](O)[C@H](O)[C@H]5O)C=C4)C=C3O)[C@H](O)[C@@H](O)[C@@H]2O)=C1	0.989004	1
OC[C@H]1O[C@H]([C@H](O)[C@@H](O)[C@@H]1O)C1=C2OC(=CC(=O)C2=C(O)C=C1O)C1=CC=C(O)C=C1	0.999984	1
OC[C@H]1O[C@H]([C@H](O)[C@@H](O)[C@@H]1O)C1=C(O)C2=C(OC(=CC2=O)C2=CC(O)=C(O)C=C2)C=C1O	0.99999	1
COC1=CC(=CC=C1O[C@@H]1O[C@H](CO)[C@@H](O)[C@H](O)[C@H]1O)C1=CC(=O)C2=C(O1)C=C(O)C([C@@H]1O[C@H](CO)[C@@H](O)[C@H](O)[C@H]1O)=C2O	0.999675	1
OC[C@H]1O[C@@H](OC2=CC3=C(C(=O)CC(O3)C3=CC=C(O)C=C3)C(O)=C2O[C@@H]2O[C@H](CO)[C@@H](O)[C@H](O)[C@H]2O)[C@H](O)[C@@H](O)[C@@H]1O	0.749974	1
CN1C2=CC=CC=C2C(C)(C)C11OC2C(=C1)N(C)C1=CC=CC=C1C2(C)C	0.999998	1
COC1=CC=C(C(=O)\C=C\C2=CC=C(O)C=C2)C(O)=C1C\C=C(/C)CCC=C(C)C	0.998577	1
COC1=CC=C(C(=O)\C=C\C2=CC=C(O)C=C2)C(O)=C1C\C=C(/C)CCC(O)C(C)=C	0.99916	1
COC1=C2CC(O)C(C)(C)OC2=C(C=C1)C(=O)\C=C\C1=CC=C(O)C=C1	0.998853	1
CC(=O)NC(CSN\N=C1/N=CN=C1C(N)=O)C(O)=O	0.552733	1
COC1=CC(O)=C(C=C1)C(=O)CCC1=CC=CC=C1	0.53205	1
COC1=C(C=CC(O)=C1)C(=O)CCC1=CC=CC=C1	0.957322	1
OC[C@H]1O[C@@H](O[C@H]2[C@H](O)[C@@H](COC(=C)CC(O)=C)O[C@@H](OC3=C([O+]=C4C=C(O)C=C(O)C4=C3)C3=CC(O)=C(O[C@@H]4O[C@H](CO)[C@@H](O)[C@H](O)[C@H]4O)C=C3)[C@@H]2O)[C@H](O)[C@@H](O)[C@@H]1O	0.998064	1
OC[C@H]1O[C@@H](O[C@H]2[C@H](O)[C@@H](COC(=C)CC(O)=C)O[C@@H](OC3=CC4=[O+]C(=C(O)C=C4C(O)=C3)C3=CC(O)=C(O[C@@H]4O[C@H](CO)[C@@H](O)[C@H](O)[C@H]4O)C=C3)[C@@H]2O)[C@H](O)[C@@H](O)[C@@H]1O	0.998993	1
C[C@@H]1O[C@@H](OC[C@H]2O[C@@H](OC3=CC4=C(O[C@@H]5O[C@H](CO)[C@@H](O)[C@H](O)[C@H]5O)C=C(O)C=C4[O+]=C3C3=CC(O)=C(O)C(O)=C3)[C@H](O)[C@@H](O)[C@@H]2O)[C@H](O)[C@H](O)[C@H]1OC(=O)\C=C/C1=CC=C(O)C=C1	0.538054	1
OC[C@H]1O[C@@H](OC2=CC3=C(C=C(O)C=C3O[C@@H]3O[C@H](COC(=O)CC(O)=O)[C@@H](O)[C@H](O)[C@H]3O)[O+]=C2C2=CC(O)=C(O)C(O)=C2)[C@H](O)[C@@H](O)[C@@H]1O	0.988743	1
COC1=CC(\C=C\C(=O)O[C@H]2[C@H](C)O[C@@H](OC[C@H]3O[C@@H](OC4=CC5=C(C=C(O)C=C5O[C@@H]5O[C@H](CO)[C@@H](O)[C@H](O)[C@H]5O)[O+]=C4C4=CC(OC)=C(O)C(OC)=C4)[C@H](O)[C@@H](O)[C@@H]3O)[C@H](O)[C@@H]2O)=CC=C1O	0.538054	1
COC1=CC(\C=C\C(=O)OC[C@H]2O[C@@H](O[C@H]3[C@H](OC4=C([O+]=C5C=C(O)C=C(O[C@@H]6O[C@H](CO)[C@@H](O)[C@H](O)[C@H]6O)C5=C4)C4=CC=C(O)C=C4)O[C@H](CO)[C@@H](O)[C@@H]3O)[C@H](O)[C@@H](O)[C@@H]2O)=CC=C1O	0.538054	1
OC[C@H]1O[C@@H](OC2=CC(O)=CC3=[O+]C(=C(O[C@@H]4O[C@H](COC(=O)\C=C\C5=CC(O)=C(O)C=C5)[C@@H](O)[C@H](O)[C@H]4O[C@@H]4O[C@H](COC(=O)\C=C\C5=CC=C(O)C(O)=C5)[C@@H](O)[C@H](O)[C@H]4O)C=C23)C2=CC=C(O)C=C2)[C@H](O)[C@@H](O)[C@@H]1O	0.547119	1
COC1=CC(\C=C\C(=O)OC[C@H]2O[C@@H](O[C@H]3[C@H](OC4=C([O+]=C5C=C(O)C=C(O[C@@H]6O[C@H](CO)[C@@H](O)[C@H](O)[C@H]6O)C5=C4)C4=CC=C(O)C=C4)O[C@H](COC(=O)\C=C\C4=CC(O)=C(O)C=C4)[C@@H](O)[C@@H]3O)[C@H](O)[C@@H](O)[C@@H]2O)=CC=C1O	0.538054	1
OC[C@H]1O[C@@H](O[C@@H]2[C@@H](O)[C@H](O)[C@@H](COC(=O)\C=C\C3=CC=C(O)C=C3)O[C@H]2OC2=C([O+]=C3C=C(O)C=C(O[C@@H]4O[C@H](CO)[C@@H](O)[C@H](O)[C@H]4O)C3=C2)C2=CC=C(O)C=C2)[C@H](O)[C@@H](O)[C@@H]1O	0.531619	1
OC[C@H]1O[C@@H](OC2=CC(O)=CC3=[O+]C(=C(O[C@@H]4O[C@H](COC(=O)\C=C\C5=CC=C(O)C=C5)[C@@H](O)[C@H](O)[C@H]4O[C@@H]4O[C@H](COC(=O)\C=C\C5=CC=C(O)C(O)=C5)[C@@H](O)[C@H](O)[C@H]4O)C=C23)C2=CC=C(O)C=C2)[C@H](O)[C@@H](O)[C@@H]1O	0.547119	1
COC1=C(O)C=CC(\C=C\C(=O)OC[C@H]2O[C@@H](OC3=C([O+]=C4C=C(O)C=C(O[C@@H]5O[C@H](CO)[C@@H](O)[C@H](O)[C@H]5O)C4=C3)C3=CC=C(O)C=C3)[C@H](O[C@@H]3O[C@H](COC(=O)\C=C\C4=CC=C(O)C(O)=C4)[C@@H](O)[C@H](O)[C@H]3O)[C@@H](O)[C@@H]2O)=C1	0.538054	1
COC1=CC(\C=C\C(=O)OC[C@H]2O[C@@H](O[C@H]3[C@H](OC4=C([O+]=C5C=C(O)C=C(O[C@@H]6O[C@H](CO)[C@@H](O)[C@H](O)[C@H]6O)C5=C4)C4=CC=C(O)C=C4)O[C@H](COC(=O)\C=C\C4=CC=C(O)C=C4)[C@@H](O)[C@@H]3O)[C@H](O)[C@@H](O)[C@@H]2O)=CC=C1O	0.538054	1
COC1=CC(\C=C\C(=O)O[C@H]2[C@H](O[C@H]3[C@H](OC4=C([O+]=C5C=C(O)C=C(O[C@@H]6O[C@H](CO)[C@@H](O)[C@H](O)[C@H]6O)C5=C4)C4=CC=C(O)C=C4)O[C@H](COC(=O)\C=C\C4=CC(OC)=C(O)C=C4)[C@@H](O)[C@@H]3O)O[C@H](CO)[C@@H](O)[C@@H]2O)=CC=C1O	0.538054	1
COC1=C(O)C(O)=CC(=C1)C1=[O+]C2=CC(O)=CC(O[C@@H]3O[C@H](CO)[C@@H](O)[C@H](O)[C@H]3O)=C2C=C1O[C@@H]1O[C@H](CO[C@@H]2O[C@H](C)[C@H](OC(=O)\C=C\C3=CC(O)=C(O)C=C3)[C@@H](O)[C@H]2O)[C@@H](O)[C@H](O)[C@H]1O	0.538054	1
COC1=C(O)C=C(\C=C\C(=O)O[C@H]2[C@@H](C)O[C@@H](OC[C@H]3O[C@@H](OC4=CC5=C(O[C@@H]6O[C@H](CO)[C@@H](O)[C@H](O)[C@H]6O)C=C(O)C=C5[O+]=C4C4=CC(OC)=C(O)C(O)=C4)[C@H](O)[C@@H](O)[C@@H]3O)[C@H](O)[C@@H]2O)C=C1	0.538042	1
OC[C@@H]1O[C@@H](O[C@@H]2[C@@H](O)[C@H](O)[C@H](CO)O[C@H]2OC2=C(OC3=CC(O[C@@H]4O[C@H]([C@@H](O)[C@H](O)[C@H]4OC(=O)CC(=O)OC[C@@H]4O[C@@H](OC5=C([O+]=C6C=C(O)C=C(O)C6=C5)C5=CC(O)=C(O)C=C5)[C@H](O)[C@@H](OC(O)=O)[C@@H]4O)C(O)=O)=CC(O)=C3C2=O)C2=CC=C(O)C=C2)[C@H](O)[C@@H](O)[C@@H]1O	0.770771	1
OC[C@@H]1O[C@@H](O[C@@H]2[C@@H](O)[C@H](O)[C@H](CO)O[C@H]2OC2=C(OC3=CC(O[C@@H]4O[C@H]([C@@H](O)[C@H](O)[C@H]4OC(=O)CC(=O)OC[C@@H]4O[C@@H](OC5=C([O+]=C6C=C(O)C=C(O)C6=C5)C5=CC(O)=C(O)C=C5)[C@H](O)[C@@H](O)[C@@H]4O)C(O)=O)=CC(O)=C3C2=O)C2=CC=C(O)C=C2)[C@H](O)[C@@H](O)[C@@H]1O	0.770771	1
OC[C@H]1O[C@@H](OC2=C3C=C(OC4=CC(O)=CC([O+]=C2C2=CC=C(O)C=C2)=C34)C(O)=O)[C@H](O)[C@@H](O)[C@@H]1O	0.88502	1
OC[C@H]1O[C@@H](OC2=CC3=C([O+]=C2C2=CC=C(O)C=C2)C(C2[C@@H](O)[C@H](OC4=C2C(O)=CC(O)=C4)C2=CC=C(O)C=C2)=C(O)C=C3O)[C@H](O)[C@@H](O)[C@@H]1O	0.999496	1
OC[C@H]1O[C@@H](OC2=CC3=C([O+]=C2C2=CC=C(O)C=C2)C([C@H]2[C@@H](O)[C@H](OC4=C2C(O)=CC(O)=C4)C2=CC(O)=C(O)C=C2)=C(O)C=C3O)[C@H](O)[C@@H](O)[C@@H]1O	0.999664	1
OC[C@H]1O[C@@H](OC2=CC3=C(O)C=C(O)C(C4[C@H](O)[C@H](OC5=C4C(O)=CC(O)=C5)C4=CC=C(O)C=C4)=C3[O+]=C2C2=CC=C(O)C=C2)[C@H](O)[C@@H](O)[C@@H]1O	0.999496	1
CC1=CC=CC(=C1)C1=NN=C(O1)C1=CC=CC2=CC=CC=C12	0.999996	1
COC1=CC(CCC2=CC=CC=C2)=C(C(O)=O)C(O)=C1CC=C(C)C	0.922882	1
NC1=CC=C(C=C1)S(=O)(=O)NC1=NC2=CC=CC=C2N=C1N1CCCCCC1	0.999987	1
CC(C)CC(NC(=O)C(CC1=CC=CC=C1)NC(=O)C(COCC1=CC=CC=C1)NC(=O)OC(C)(C)C)C(=O)OCC1=CC=CC=C1	0.999895	1
CC(=C)\C=C\C1=C(O)C=CC(\C=C\C2=CC(O)=CC(O)=C2)=C1	0.990871	1
C[C@H](O)[C@H](O)C1=NC2=CN=CN=C2NC1	0.987848	1
COC1=CC(\C=C\C(=O)OC[C@H]2O[C@@H](OC(C)(C)[C@H]3CC4=CC5=C(OC(=O)C=C5)C(O)=C4O3)[C@H](O)[C@@H](O)[C@@H]2O)=CC(OC)=C1O	0.525245	1
COC1=CC=C(C=C1)C1=CC(=O)C2=CC=C(OC)C=C2O1	0.999929	1
OC[C@H]1O[C@@H](OC2=C([O+]=C3C=C(O)C=C(O)C3=C2)C2=CC(O)=C(O)C(O)=C2)[C@H](O)[C@@H](OC(=O)\C=C\C2=CC=C(O)C=C2)[C@@H]1O	0.996142	1
[H][C@@]12CCC(C)=C3C(=O)C=C(CO)[C@]3([H])[C@@]1([H])OC(=O)[C@H]2C	0.999994	1
[H][C@@]12CCC(C)=C3C(=O)C=C(CO[C@@H]4O[C@H](CO)[C@@H](O)[C@H](O)[C@H]4O)[C@]3([H])[C@@]1([H])OC(=O)[C@H]2C	0.99975	1
C\C(\C=C\C=O)=C/C=C/C=C(\C)/C=C/C=C(\C)/C=C/C1=C(C)CC(O)CC1(C)C	0.9191	1
[H]/C(=C(/[H])\C(\[H])=C(/C)\C(\[H])=C(/[H])\C(\[H])=C(/C)\C(\[H])=C(/[H])C1=C(C)C[C@@]([H])(O)CC1(C)C)/C(/[H])=C(\C)C=O	0.998969	1
O=C\C=C\C=C(/C)\C=C\C=C(/C)\C=C\C1=C(C)C[C@@H](O)CC1(C)C	0.566953	1
O=C\C=C(/C)\C=C\C=C(/C)\C=C\C1=C(C)C[C@@H](O)CC1(C)C	0.583021	1
O[C@@H]1CC(C)=C(\C=C\C(\C)=C\C=C\C(C)=O)C(C)(C)C1	0.998591	1
O=C\C=C(/C)\C=C\C1=C(C)C[C@@H](O)CC1(C)C	0.888651	1
O[C@@H]1CC(C)=C(\C=C\C(C)=O)C(C)(C)C1	0.997318	1
O=C\C(C)=C\C=C\C=C(/C)\C=C\C=C(/C)\C=C\C(=O)[C@]1(C)C[C@@H](O)CC1(C)C	0.999982	1
O=C\C(C)=C\C=C\C(\C)=C\C=C\C=C(/C)\C=C\C=C(/C)\C=C\C(=O)[C@]1(C)C[C@@H](O)CC1(C)C	0.999982	1
CC(=O)\C=C\C=C(/C)\C=C\C=C\C(\C)=C\C=C\C(C)=O	0.68821	1
O[C@@H]1CC(C)=C(\C=C\C(\C)=C\C=C\C(\C)=C\C=C\C=C(/C)\C=C\C=C(/C)C=[C@]=C2C(C)(C)C[C@H](O)C[C@@]2(C)O)C(C)(C)C1	0.976013	1
O[C@@H]1C[C@@]2(C)O[C@@H](C=C2C(C)(C)C1)C(\C)=C\C=C\C(\C)=C\C=C\C=C(/C)\C=C\C=C(/C)\C=C\C1=C(C)CCCC1(C)C	0.983161	1
C/C(/C=C/C=C(/C)\C=C\C1=C(C)CCCC1(C)C)=C\C=C\C=C(/C)\C=C\C=C(/C)\C=C\C1=C(C)CCCC1(C)C	0.999219	1
CC(C)=CCC\C(C)=C\C=C\C(\C)=C\C=C\C(\C)=C/C=C/C=C(\C)/C=C/C=C(\C)/C=C/C=C(\C)CCC=C(C)C	0.663964	1
CC(C)=CCC\C(C)=C\C=C\C(\C)=C\C=C\C(\C)=C\C=C/C=C(\C)/C=C/C=C(\C)/C=C/C=C(\C)CCC=C(C)C	0.663964	1
COC1=CC2=C(C=C1)C1=C3C(C=CN=C3C2=O)=CC2=C1OCO2	0.998009	1
CC(C)[C@](O)([C@@H](C)O)C(=O)OCC1=CCN2CC[C@@H](OC(C)=O)[C@@H]12	0.883762	1
CN1C(=O)SC2=C(C3=CC=CC=C3N2)C1=O	0.999999	1
CC(C)=CCCC1=CCC(CC1)C=O	0.91591	1
[H][C@@]12CCC(=C)[C@]3([H])C[C@H](Cl)C(=C)[C@]3([H])[C@@]1([H])OC(=O)C2=C	0.999996	1
CO[C@@H]1O[C@]23C=C[C@@]4([H])[C@]5(C)CC[C@]([H])([C@H](C)C\C=C\C(C)(O)C)[C@@]5(C)CCC14[C@]2([H])CC[C@H](O)C3(C)C	0.987603	1
CCC(\C=C\[C@@H](C)[C@@]1([H])CC[C@@]2([H])[C@]3([H])CC=C4C[C@H](CC[C@]4(C)[C@@]3([H])CC[C@]12C)O[C@@H]1O[C@H](CO)[C@@H](O)[C@H](O)[C@H]1O)C(C)(C)C	0.592276	1
[H][C@@]12CC(C)(C)CC[C@@]1(CC[C@]1(C)C2=CC[C@]2([H])[C@@]3(C)CC[C@H](O)C(C)(C)[C@]3([H])CC[C@@]12C)C(=O)OC1=CC=C(C=O)C=C1	0.99751	1
C\C=C/C#CC#CCCCO[C@@H]1O[C@]2([H])COC(C)(C)O[C@@]2([H])[C@H](O)[C@H]1O	0.508705	1
OC[C@H]1O[C@H](O[C@H]2C(O[C@H]3CC[C@@]4(C)[C@@]([H])(CC[C@]5(C)[C@]4([H])CC=C4[C@]6([H])CC(C)(C)[C@@H](OC(=O)C(\C)=C\C)[C@H](OC(=O)C(\C)=C\C)[C@]6(CO)[C@H](O)[C@H](O)[C@@]54C)C3(C)C)O[C@H](C(O)=O)[C@@H](O)[C@@H]2O[C@@H]2OC[C@H](O)[C@H](O)[C@H]2O[C@@H]2OC[C@@H](O)[C@H](O)[C@H]2O)[C@H](O)[C@@H](O)[C@H]1O	0.565334	1
[H]\C(C)=C(\C)C(=O)O[C@@]1([H])[C@]([H])(OC(C)=O)[C@]2(CO)[C@]([H])(O)[C@]([H])(O)[C@]3(C)C(=CC[C@]4([H])[C@@]5(C)CC[C@]([H])(O[C@]6([H])O[C@]([H])(C(O)=O)[C@@]([H])(O)[C@]([H])(O[C@]7([H])OC[C@]([H])(O)[C@]([H])(O)[C@@]7([H])O[C@]7([H])OC[C@@]([H])(O)[C@]([H])(O)[C@@]7([H])O)[C@@]6([H])O[C@]6([H])O[C@]([H])(CO)[C@]([H])(O)[C@]([H])(O)[C@@]6([H])O)C(C)(C)[C@]5([H])CC[C@@]34C)[C@]2([H])CC1(C)C	0.550686	1
CC(C)=CCC1=CC(\C=C\C(=O)C2=CC=C(O)C=C2O)=CC(CC=C(C)C)=C1O	0.998422	1
[H][C@]12OC(=O)[C@@H](C)[C@]1([H])[C@@H](O)CC(C)=C1C(=O)C=C(CO[C@@H]3O[C@H](CO)[C@@H](O)[C@H](O)[C@H]3O)[C@]21[H]	0.999751	1
CC1C2C(OC1=O)C=C(C)C(C\C=C(C)/CC2O)OC1OC(CO)C(O)C(O)C1O	0.971473	1
C[C@H]1[C@@H]2CCC(C)=C3[C@@H]([C@H]2OC1=O)C(COC1O[C@H](CO[C@@H]2O[C@@H](C)[C@H](O)[C@@H](O)[C@H]2O)[C@@H](O)[C@H](O)[C@H]1O)=CC3=O	0.529365	1
[H][C@]12OC(=O)[C@@H](C)[C@]1([H])[C@@H](O)CC(C)=C1C(=O)C=C(CO[C@]3(CO)O[C@H](CO)[C@@H](O)[C@@H]3O)[C@]21[H]	0.999981	1
[H][C@]12OC(=O)[C@@H](C)[C@]1([H])[C@H](CC(C)=C1C(=O)C=C(CO)[C@]21[H])O[C@@H]1O[C@H](CO)[C@@H](O)[C@H](O)[C@H]1O	0.999715	1
[H][C@@]12C[C@@H](O[C@@H]3O[C@H](CO)[C@@H](O)[C@H](O)[C@H]3O)C(C)=C3C(=O)C=C(CO)[C@]3([H])[C@@]1([H])OC(=O)[C@H]2C	0.999766	1
[H][C@]12CC(C)=C3C(=O)C=C(COC4OC(CO)C(O)C(O)C4O)[C@]3([H])[C@@H](O)[C@]1([H])[C@H](C)C(=O)O2	0.999745	1
[H][C@]12CCC(=C)[C@@]1([H])[C@@]13OC(=O)C(CCO[C@@H]4O[C@H](CO)[C@@H](O)[C@H](O)[C@H]4O)=C1C=C[C@]2(O)CO3	0.612574	1
[H][C@]12CCC(=C)[C@@]1([H])[C@@]13OC(=O)C(CO[C@@H]4O[C@H](CO)[C@@H](O)[C@H](O)[C@H]4O)=C1C=C[C@]2(CO)O3	0.533247	1
[H][C@]12OC(=O)[C@@H](C)[C@]1([H])[C@H](C\C(C)=C/C[C@H](O)C(C)=C2)O[C@]1([H])O[C@H](CO[C@@H]2OC[C@](O)(CO)[C@H]2O)[C@@H](O)[C@H](O)[C@H]1O	0.50068	1
[H][C@]12CC(C)=CC[C@H](O[C@@H]3O[C@H](CO)[C@@H](O)[C@H](O)[C@H]3O)\C(C)=C\[C@@H](O)[C@]1([H])[C@H](C)C(=O)O2	0.521791	1
COC1=CC(C[C@@H]2[C@@H](CC3=CC(OC)=C(OC)C=C3)COC2=O)=CC(=C1O)C1=C(O)C(OC)=CC(C[C@@H]2[C@@H](CC3=CC(OC)=C(OC)C=C3)COC2=O)=C1	0.986736	1
OC[C@H]1O[C@@H](O[C@H]2[C@H](O[C@H]3CC[C@@]4(C)[C@@]([H])(CC[C@]5(C)[C@]4([H])CC=C4[C@]6([H])CC(C)(C)[C@@H](OC(=O)C(\C)=C/C)[C@H](OC(=O)C(\C)=C/C)[C@]6(CO)[C@H](O)[C@H](O)[C@@]54C)C3(C)C)O[C@H](C(O)=O)[C@@H](O)[C@@H]2O[C@@H]2OC[C@H](O)[C@H](O)[C@H]2O[C@@H]2OC[C@@H](O)[C@H](O)[C@H]2O)[C@H](O)[C@@H](O)[C@H]1O	0.565334	1
CCC(C)C(=O)O[C@H]1[C@H](OC(=O)C(\C)=C/C)C(C)(C)C[C@@]2([H])C3=CC[C@]4([H])[C@@]5(C)CC[C@H](O[C@@H]6O[C@H](C(O)=O)[C@@H](O)[C@H](O[C@@H]7OC[C@H](O)[C@H](O)[C@H]7O[C@@H]7OC[C@@H](O)[C@H](O)[C@H]7O)[C@H]6O[C@@H]6O[C@H](CO)[C@H](O)[C@H](O)[C@H]6O)C(C)(C)[C@]5([H])CC[C@@]4(C)[C@]3(C)[C@@H](O)[C@@H](O)[C@@]12CO	0.604201	1
CCC(C)C(=O)O[C@H]1[C@H](OC(=O)C(\C)=C/C)C(C)(C)C[C@@]2([H])C3=CC[C@]4([H])[C@@]5(C)CC[C@H](O[C@]6([H])O[C@H](C(O)=O)[C@@H](O)[C@H](O[C@]7([H])OC[C@H](O)[C@H](O)[C@H]7O[C@]7([H])O[C@@H](C)[C@@H](O)[C@H](O)[C@H]7O)[C@H]6O[C@]6([H])O[C@H](CO)[C@H](O)[C@H](O)[C@H]6O)C(C)(C)[C@]5([H])CC[C@@]4(C)[C@]3(C)[C@@H](O)[C@@H](O)[C@@]12CO	0.600471	1
CCCCCCCCCCCCCCCCCCCCCCCCCCC	0.999433	1
CCCCCCCCCCCCCCCCCCCCCCCCCC	0.999433	1
COC1=CC(C[C@H]2COC(=O)[C@@H]2CC2=CC=C(O)C(OC)=C2)=CC2=C1O[C@@H]([C@H]2CO)C1=CC(OC)=C(O)C=C1	0.502889	1
COC1=C2O[C@@H]([C@@H](CO)C2=CC(C[C@H]2COC(=O)[C@@H]2CC2=CC(OC)=C3O[C@@H]([C@@H](CO)C3=C2)C2=CC=C(O)C(OC)=C2)=C1)C1=CC(OC)=C(O)C=C1	0.836149	1
COC(=O)C=CC1=CC(OC)=C(O)C=C1	0.814131	1
CCCCCCCCCCCC(=O)OC1C(OC2C(C)OC3OC4C(O)C(O)C(C)OC4OC(CCCCC)CCCCCCCCCC(=O)OC3C2O)OC(C)C(OC2OC(C)C(OC(=O)CCCCCCCCC)C(O)C2O)C1OC1OC(CO)C(O)C(O)C1O	0.542857	1
COC(=O)C=CC1=CC=C(O)C=C1	0.891166	1
[H][C@@]12CC\C(C)=C/C[C@H](O[C@@H]3O[C@H](CO)[C@@H](O)[C@H](O)[C@H]3O)C(C)=C[C@@]1([H])OC(=O)[C@H]2C	0.977408	1
CCCCC\C=C/C\C=C/C=C/C=C/C[C@H]1O[C@@H]1CCC(O)=O	0.843054	1
[H][C@@]12CC[C@]3(O)C[C@]1(CC3=C)[C@@H](C(O)=O)[C@]1([H])[C@]3(C)C=CC[C@@]21OC3=O	0.509335	1
COC1=CC=C(OCC(=O)NC2=CC=C(C=C2)S(=O)(=O)N2CCC(C)CC2)C=C1	0.501958	1
CC1=C(C(O)=O)C(O)=CC2=CC3=C(C(O)=C12)C(=O)C1=C(O)C=C(O)C=C1C3	0.997298	1
CC(=O)C1=C(O)C2=C(CC3=CC(O)=CC(O)=C3C2=O)C=C1\C=C(/O)CC(O)=O	0.548211	1
OC[C@H]1O[C@@H](OC(=O)\C=C\C2=CC=C(O)C=C2)[C@H](O)[C@@H](O)[C@@H]1O	0.981446	1
[H][C@@]1(O[C@@H]2[C@@H](O)[C@H](O)[C@@H](CO)O[C@H]2C2=C(O)C=C(O)C3=C2O[C@H](CC3=O)C2=CC=C(O)C=C2)O[C@@H](O)[C@H](O)[C@@H](O)[C@H]1O	0.942871	1
[H][C@@]1(O[C@@H]2[C@@H](O)[C@H](O)[C@@H](CO)O[C@H]2C2=C(O)C=C(O)C3=C2O[C@@H](CC3=O)C2=CC=C(O)C=C2)O[C@@H](C)[C@H](O)[C@@H](O)[C@H]1O	0.931693	1
COC1=CC=C(\C=C\C(=O)O[C@@H]2O[C@H](CO)[C@@H](O)[C@H](O)[C@H]2O)C=C1O	0.976442	1
O[C@@H]1C[C@](O)(C(O)=O)C[C@@H](O)[C@H]1OC(=O)\C=C\C1=CC=C(O)C=C1	0.918657	1
CC[C@H](CC[C@@H](C)[C@H]1CC[C@H]2C3=CCC4C[C@@H](O)CC[C@]4(C)[C@H]3CC[C@]12C)C(C)C	0.757841	1
C[C@H]1[C@H]2CC[C@@H]3C(C)(C)CCC[C@@]3(C)[C@@H]2CC=C1C=C	0.988317	1
CC1(C)CC(=O)C2=C(C1)OC(N)=C(C#N)[C@H]2C1=CC=CC=C1OCC1=CC=C(F)C=C1	0.550296	1
CC1(C)[C@H]2C[C@H](O)C3=C[C@@](C)(CC[C@H]3[C@]2(C)CCC1=O)C=C	0.984012	1
[H][C@@]12CC[C@@](C)(C=C)C=C1C(=O)C[C@]1([H])C(C)(C)C(=O)CC[C@@]21C	0.996683	1
[H][C@@]12CC[C@@](C)(C=C)C=C1[C@@H](O)C[C@]1([H])C(C)(C)[C@H](O)CC[C@@]21C	0.982362	1
[H][C@@]12CC[C@@](C)(C=C)C=C1CC[C@]1([H])C(C)(CO)[C@H](O)CC[C@@]21C	0.973494	1
OC(C#N)C1=CC=C(O)C=C1	0.706597	1
COC1=C2C(NC=C2N=C=S)=CC=C1	0.999993	1
COC1=C2C(NC=C2N=C=S)=CC=C1O	0.99998	1
CC(C)[C@H](C)CC[C@@H](C)C1CCC2C3[C@H](O)C=C4C[C@@H](O)CC[C@]4(C)C3CC[C@]12C	0.859987	1
OCCCCCCCCC1OC1CCCCCCCC(O)=O	0.500966	1
C[C@@H]1CC[C@@H]2[C@H]([C@H]3[C@@H]1CCC3=C)C2(C)C	0.999986	1
COC(=O)C1=C(C)C2=C(O)C3=C(C=C2C=C1OC)C(=O)[C@@]1(O)[C@H](O)C(OC)=CC(=O)[C@@]1(OC)C3=O	0.996787	1
OC[C@H]1O[C@@H](OC2=CC3=C(C([C@H](O3)C3=CC=C(O)C=C3)C3=CC(O)=CC4=C3[C@H]([C@@H](O4)C3=CC=C(O)C=C3)C3=CC(O)=CC(O[C@@H]4O[C@H](CO)[C@@H](O)[C@H](O)[C@H]4O)=C3)C(\C=C/C3=CC=C(O)C=C3)=C2)[C@H](O)[C@@H](O)[C@@H]1O	0.504648	1
CCCCCCCCCCCCCCCCCCCCCCCCCCCC	0.999433	1
CCC(C)NC(=O)\C=C\CCCCCC\C=C\C1=CC=C2OCOC2=C1	0.909745	1
[H][C@@]12CC[C@H](C(C)=O)[C@@]1(C)CC[C@@]1([H])[C@@]2([H])CCC2=CC(=O)CC[C@]12C	0.99835	1
CCCCCCCCCCCCCCCCCC(=O)CCCCCCCCCCCCC	0.999901	1
COC1=CC=C(CC(C)N)C=C1	0.590295	1
CCCCCCCCCCCCCCCCCCCCCCCC(=O)CCCCCCCCC	0.999886	1
CCCCCCCCCCCCCCCCCCCCCC(=O)CCCCCCCCCCC	0.999886	1
CCCCCCCCCCCCCCCCCCCC(=O)CCCCCCCCCCCCC	0.999886	1
CCCCCCCCCCCCCCCCCC(=O)CCCCCCCCCCCCCCC	0.999886	1
CCCCCCCCCCCCCCCCCCCCCCCCCC(=O)CCCCCCC	0.999886	1
CCCCCCCCCCCCCCCCCCC(O)CCCCCCCCCCCCC	0.999918	1
CCCCCCCCCCCCCCCCCC(O)CCCCCCCCCCCCCC	0.999918	1
CCCCCCCCCCCCCCCCC(O)CCCCCCCCCCCCCCC	0.999918	1
CCCCCCCCCCCCCCCCCC(O)CCCCCCCCCCC	0.999959	1
CCCCCCCCCCCCCCCCC(O)CCCCCCCCCCCC	0.999959	1
O=C1OC2=CC3=C(CCO3)C=C2C=C1	0.983749	1
CCCCCCCCCCC\C=C\C(=O)CCC1=CC=C(O)C(OC)=C1	0.827259	1
CCC[C@H](O)CC(=O)CCC1=CC(OC)=C(O)C=C1	0.60381	1
CCCC(=O)CC(O)CCC1=CC(OC)=C(O)C=C1	0.597836	1
CCC\C=C\C(=O)CCC1=CC(OC)=C(O)C=C1	0.694204	1
CCCCCCC(O)CC(=O)CCC1=CC=C(O)C(OC)=C1	0.607046	1
CCCCCCCC(CC(CCC1=CC=C(O)C(OC)=C1)OC(C)=O)OC(C)=O	0.878908	1
CCCCCCCCCC(=O)CC(=O)\C=C\C1=CC=C(O)C(OC)=C1	0.993962	1
CCCCC\C(O)=C\C(=O)\C=C\C1=CC(OC)=C(O)C=C1	0.877636	1
CCCCCCCC(=O)CC(=O)\C=C\C1=CC(OC)=C(O)C=C1	0.993962	1
CCCCCCCCC[C@@H](CC(=O)CCC1=CC(OC)=C(C)C=C1)OC(C)=O	0.982473	1
CCCCCC(=O)\C=C(/O)\C=C/C1=CC(OC)=C(O)C=C1	0.546069	1
CCCCCCCC(=O)CCC1=CC=C(OC)C(OC)=C1	0.565818	1
CCCCCCC\C=C\C(=O)CCC1=CC(OC)=C(OC)C=C1	0.984922	1
CC(C)=CCC1(CC=C(C)C)C(=O)C(O)=C(O)C1=O	0.999934	1
CC(C)CC(=O)C1=C(O)C(=O)C(CC=C(C)C)(CC=C(C)C)C1=O	0.999997	1
CC(C)CC(=O)C1=C(O)C(O)C(CC=C(C)C)C1=O	0.99997	1
COC1=C(O)C=CC(=C1)C1OC2=C(O)C=CC(C3CC(=O)C4=C(O)C=C(O)C=C4O3)=C2C1CO	0.778687	1
COC1=C(O)C2=C(C=CC(=O)O2)C(=C1)C(C)(C)C=C	0.779114	1
COC1=CC(OC)=C(C=C1)C1COC2=CC(O)=CC(O)=C2C1=O	0.969983	1
CC(C)=CCC1=C(O)C=CC(C(=O)C2C(CC(C)=CC2C2=C(O)C=CC(C(=O)\C=C\C3=C(O)C=C(O)C=C3)=C2O)C2=C(O)C=C(O)C=C2)=C1O	0.99968	1
CC1=C(C)C(=O)OC(C1)C(C)(O)C1(O)CCC2(O)C3CC4OC5CC(=O)C(C)(C3CCC12C)C4(O)C5O	0.996987	1
CC1C(CC(O)C(C)(O)C2(O)CCC3(O)C4CC=C5CC=CC(=O)C5(C)C4CCC23C)COC1=O	0.999168	1
[H][C@@]12CCC3C4CCC([C@H](C)CC[C@H](C)C(C)C)[C@@]4(C)CCC3[C@@]1(C)CC[C@H](O)C2	0.997272	1
CC(C)=CCO	0.967641	1
CC(C)C(=C)CCC(C)C1CCC2(C)C3CCC4CC(O)CCC44CC34CCC12C	0.510614	1
CC(=C)CCO	0.998558	1
CC1=C(C)C(=O)OC(C1)C(C)(O)C1(O)CCC2(O)C3CC4OC44C(=O)C=CC(=O)C4(C)C3CCC12C	0.504307	1
CC12OC(=O)C3(O)CCC4C(CC=C5CC=CC(=O)C45C)C45OC13C(C4=O)C1(C)CC2OC(=O)C1CO5	0.999628	1
CC(C)=CCC\C(C)=C\CC\C(C)=C/CC\C(C)=C\CC\C(C)=C\CC\C(C)=C\CC\C(C)=C\CC\C(C)=C\CC1=CC(=O)C(C)=C(C)C1=O	0.536849	1
CC(C)=CCC\C(C)=C\CC\C(C)=C\CC\C(C)=C\CC\C(C)=C\CC\C(C)=C\CC\C(C)=C\CC\C(C)=C\CC\C(C)=C/CC1=CC(=O)C(C)=C(C)C1=O	0.536849	1
[H][C@@]1(CC[C@@]2([H])[C@]3([H])CC=C4C[C@@H](O)CC[C@]4(C)[C@@]3([H])CC[C@]12C)[C@H](C)\C=C\[C@@H](CC)C(C)C	0.867397	1
CC1C2C(CC3C4CC=C5CC(CCC5(C)C4CCC23C)OC2OC(CO)C(O)C(O)C2OC2OC(C)C(O)C(O)C2O)OC11CCC(C)(O)CO1	0.999914	1
CCC(C)C(=O)C1C(=O)C(=O)C(CC=C(C)C)(CC=C(C)C)C1=O	0.999976	1
CCC(C)C(=O)C1C(=O)C(O)C(CC=C(C)C)C1=O	0.995992	1
CCC(C)C(=O)C1=C(O)C(CC=C(C)C)C(=O)C(O)(CC=C(C)C)C1=O	0.772748	1
CC(C)CC(C)CC(C)C1CCC2C3=CC=C4CC(O)CCC4(C)C3CCC12C	0.895713	1
CC(C)CC(N)C(O)=O	0.723493	1
CC(C)=CCC1=C(O)C=CC2=C1OC1=C2C(=O)OC2=C1C=CC(O)=C2	0.999312	1
CC1=C(C)C(=O)OC(C1)C(C)(O)C1(O)CC=C2C3CC(Cl)C4(O)C(O)C=CC(=O)C4(C)C3CCC12C	0.998549	1
COC1=CC2=C(C=CC(=O)O2)C=C1C=O	0.998706	1
CCC1CCC2(CC(O)C(CO)CO2)OC1	0.729829	1
CC(C)CCC(=O)C1=C(O)C(O)C(CC=C(C)C)C1=O	0.998803	1
CCC(CCC(C)C1CCC2C3CC=C4CC(CCC4(C)C3CCC12C)OC(C)=O)C(C)C	0.540125	1
COC1=C(O)C=C(C=C1O)C(O)=O	0.506468	1
COC(=O)CCC1(C)C2CC3=C(OC2(C)CC(O)C1C(C)(C)O)C(C)=C1COC(=O)C1=C3OC	0.996139	1
COC(=O)CCC1(C)C2CC3=C(OC2(C)CC(OC(C)=O)C1C(C)(C)O)C(C)=C1COC(=O)C1=C3OC	0.992754	1
COC1=C2C(=O)OCC2=C(C)C2=C1CC1C(C)(CC(OC(C)=O)C3C1(C)CCC(=O)OC3(C)C)O2	0.99979	1
COC1=C2C(=O)OCC2=C(C)C2=C1CC1C(C)(CCC3(O)C1(C)CCC(=O)OC3(C)C)O2	0.999888	1
COC1=C2C(=O)OCC2=C(C)C2=C1CC1C(C)(CCC3C(C)(C)C(=O)CCC13C)O2	0.99733	1
COC1=C2C(=O)OCC2=C(C)C2=C1CC1C(C)(CCC3(O)C(C)(C)C(=O)CCC13C)O2	0.997335	1
COC1=C(OC)C=C(C=C1)C1=C(OC)C(=O)C2=C(O)C(OC)=C(OC)C(OC)=C2O1	0.999746	1
CC1(O)CCC2C(C)(C)C(O)CCC2(C)C1COC1=CC2=C(C=CC(=O)O2)C=C1	0.999308	1
CC(C)CC(=O)C1C(=O)C2(O)C(=O)CC3C(C)(C)C(CC23C1=O)C(C)=C	1	1
CC(C)CC1C2CC\C(C)=C/C3C(CCC2(C)OC2=C(C=O)C(O)=C(C=O)C(O)=C12)C3(C)C	0.999975	1
OC1=NC(=O)NC2=C1N=CN2.O=C1NC2=C(N=CN2)C(=O)N1.O=C1NC2=C(NC=N2)C(=O)N1	0.999981	1
CN1C=NC2=C1C(=O)NC(=O)N2	0.999999	1
OCC1OC(C(O)C1O)N1C=CC(=N)N=C1O	0.55278	1
CC(C)(O)CCC(O)C(C)(O)C1CCC2(O)C3=CC(=O)C4CC(O)C(O)CC4(C)C3CCC12C	0.998656	1
[H][C@@]12CC3=CC=C(OC)C(O)=C3C3=C(OC)C(OC)=CC(CCN1C)=C23	0.999763	1
O=C(CCCC\C=C\C1=CC2=C(OCO2)C=C1)N1CCCCC1	0.998112	1
CC(C)CCC\C=C\CCCC\N=C(/O)\C=C\C=C/C1=CC2=C(OCO2)C=C1	0.976584	1
CC(C)C\N=C(/O)\C=C\C=C\C1=CC2=C(OCO2)C=C1	0.792257	1
C\C=C/CC\C=C/C=C/C(/O)=N/CC(C)C	0.943997	1
CC1=CC(O)=C2C(=O)C3=C(O)C(C4CCCCN4)=C(O)C4=C3C3=C2C1=C1C(C)=CC(O)=C2C(=O)C5=C(O)C(C6CCCCN6)=C(O)C4=C5C3=C12	0.999537	1
C(N1C=CC=C1)C1=CC=CO1	0.876632	1
CCC(C)C1NC(=O)C2C(CCN2C(=O)C(CC2=CC=CC=C2)NC(=O)C(CC2=CC=CC=C2)N(C)C)OC2=CC=C(OC)C(=C2)\C=C/NC1=O	1	1
COC1=C(O)C=C(CC2N(C)CCC3=CC(OC)=C(OC)C=C23)C=C1	0.500935	1
COC1=C(OC)C=C(CC2N(C)CCC3=CC(OC)=C(OC)C=C23)C=C1	0.999074	1
COC1=C(O)C2=C(CC3NCCC4=CC5=C(OCO5)C2=C34)C=C1	0.500773	1
C\C(CO)=C\CCC1(C)C2CCC(C2)C1=C	0.999915	1
C\C(CO)=C\CCC1(C)C2CCC(C2)C1=C	0.999915	1
CC1C2C(CC3C4CCC5CC(CCC5(C)C4CCC23C)OC2OC(COC3OCC(O)C(O)C3O)C(OC3OC(CO)C(O)C(O)C3O)C(O)C2O)OC11CCC(C)CO1	0.999965	1
OC(=O)C1=C(OC2=C(O)C3=C(C=C2O)C(=O)OC[C@H]2O[C@@H](OC(=O)C4=CC(O)=C(O)C(O)=C4)[C@H](OC(=O)C4=CC(O)=C(O)C(O)=C4)[C@@H](OC(=O)C4=CC(O)=C(O)C(O)=C4)[C@@H]2OC(=O)C2=CC(O)=C(O)C(O)=C32)C(O)=C(O)C(O)=C1	0.817081	1
O[C@@H]1O[C@@H]2COC(=O)C3=C(C4=C(OC5=C(O4)C=C(O)C(O)=C5O)C(O)=C3)C3=C(O)C(O)=C(O)C=C3C(=O)O[C@H]2[C@H](OC(=O)C2=CC(O)=C(O)C(O)=C2)[C@H]1O	0.969856	1
OCC1OC(S\C(CC2=CNC3=CC=CC=C23)=N\OS(O)(=O)=O)C(O)C(O)C1O	0.999757	1
COC1=C(O)C2=C(CC3NCCC4=CC(OC)=C(OC)C2=C34)C=C1	0.505887	1
OC1C2NCCC3=CC4=C(OCO4)C(C4=C1C=CC=C4)=C23	0.68653	1
CC(C)=CCCC(C)(OC1OC(COC2OC(CO)C(O)C(O)C2O)C(O)C(O)C1O)C1CCC2(C)C1C(O)CC1C3(C)CCC(OC4OC(COC5OCC(O)C(O)C5O)C(O)C(O)C4OC4OC(CO)C(O)C(O)C4O)C(C)(C)C3CCC21C	0.525236	1
COC1=CC=C2C3CC4=C5C(OC1C25CCN3C)=C(O)C=C4	0.999607	1
CC(CC=O)C1CCC(C)=CC1	0.984401	1
CC(C)=CCCC(C)(OC1OC(COC2OC(COC3OCC(O)C(O)C3O)C(O)C(O)C2O)C(O)C(O)C1O)C1CCC2(C)C1C(O)CC1C3(C)CCC(OC4OC(CO)C(O)C(O)C4OC4OC(CO)C(O)C(O)C4OC4OCC(O)C(O)C4O)C(C)(C)C3CCC21C	0.525236	1
Cl.[H][C@@](O)(C1=C2C=C(OC)C=CC2=NC=C1)[C@]1([H])C[C@]2([H])CCN1C[C@]2([H])C=C	1	1
OS(O)(=O)=O.COC1=CC=C2N=CC=C([C@@H](O)[C@@H]3CC4CCN3C[C@@H]4C=C)C2=C1.COC1=CC=C2N=CC=C([C@@H](O)[C@@H]3CC4CCN3C[C@@H]4C=C)C2=C1	0.999999	1
[H][C@]1(C[C@@H]2CC[N@]1C[C@@H]2C=C)[C@H](O)C1=CC=NC2=CC=C(OC)C=C12	1	1
COC1=C(O)C=C2CC3N(C)CCC4=CC(O)=C(OC)C(C2=C1)=C34	0.998741	1
CN1C=NC2=C1C(=O)N(C)C(=O)N2C	1	1
CC1NC2CCC1OC(=O)CCCCCCCC1CCC(OC(=O)CCCCCCC2)C(C)=N1	0.933975	1
CC1NC2CCC1OC(=O)CCCCCCCC1CCC(OC(=O)CCCCCCC2)C(C)N1	0.995005	1
CC1=NC2CCC1OC(=O)CCCCCCCC1CCC(OC(=O)CCCCCCC2)C(C)=N1	0.993039	1
CCC\C=C\CCCC\C=C\C(\O)=N\CC(C)C	0.994254	1
OC(C1CC2CCN1CC2C=C)C1=CC=NC2=C1C=CC=C2	1	1
CCCCCCCC(CCC)CCCCC	0.999657	1
CCCC1CCCCN1	0.991236	1
COC1=C(O)C=C2C3CC4=CC(O)=C(OC)C=C4CN3CCC2=C1	0.780793	1
[H][C@]12CC3=CC=C(OC)C(OC)=C3C3=C1C(CCN2C)=CC(OC)=C3O	0.99979	1
COC1=C(O)C2=C(CC3NCCC4=CC(OC)=C(O)C2=C34)C=C1	0.506526	1
CN1CCCC1CC(=O)CC1CCCN1C	0.634376	1
[H][C@@]12CCC[C@@]11CC[C@@H]3CN1[C@H]1[C@H](CCC3(C)C21C[C@H](OC(C)=O)C(=O)[C@]1(C)CO[C@@]2(C)CC[C@@H]1O2)C(C)C	0.999974	1
CCCC\C=C\C=C\C=C/CCCCCCCC(=O)OCC(COC(=O)CCCCCCC\C=C/C=C/C=C/CCCC)OC(=O)CCCCCCC\C=C/C=C/C=C/CCCC	0.999945	1
CCCCCCCCCCCCCCCCCCCC(CCCCCCCCC)C=O	0.999971	1
COC1=CC2=C(C=C1OC)C1=C3C(C2)N(C)CCC3=CC2=C1OCO2	0.999824	1
COC1=C(O)C=C2CCN(C)C3CC4=CC=CC=C4C1=C23	0.996294	1
OC1=CC=C(\C=C\C(=O)OCC2CCN3CCCC23)C=C1	0.999055	1
CC(C(O)=O)C1=CC(F)=C(C=C1)C1=CC=CC=C1	0.516904	1
CC(C(O)=O)C1=CC(F)=C(C=C1)C1=CC=CC=C1	0.516904	1
CC(C)=CCCC1(C)OC2=C(C)C=C3C(NC4=CC=CC=C34)=C2C=C1	0.999996	1
CC1C2CCC(C)CN2C2CC3C4CC=C5CC(CCC5(C)C4CCC3(C)C12)OC1OC(CO)C(O)C(O)C1OC1OC(C)C(O)C(O)C1O	0.999979	1
[H][C@]12CC3=C(NC4=CC=CC=C34)[C@]1(C)[C@@]1(C)CC[C@]3([H])O[C@@H](C(=O)C=C3[C@]1(O)CC2)C(C)(C)O	0.999637	1
CC(=O)CC1CCCCN1	0.777328	1
CC(=O)C[C@H]1CCCCN1	0.777328	1
CN1CCCCC1CC(C)=O	0.936217	1
OCC1=CC=C(O1)C1=NC=CC2=C1NC1=CC=CC=C21	0.993276	1
C[C@H]1O[C@]11C[C@@H](C)[C@@](C)(O)C(=O)OC\C2=C\CN(C)CC[C@@H](OC1=O)C2=O	0.528485	1
CCCCCC(CC)C(O)=O	0.849968	1
COC1=CC(\C=C\CO)=CC2=C1OC(C2C)C1=CC(OC)=C(OC)C=C1	0.500878	1
COC1=CC(\C=C\C(=O)OC2OC(COC3OC(CO)C(O)C(O)C3O)C(O)C(O)C2OC(=O)\C=C\C2=CC(OC)=C(O)C=C2)=CC(OC)=C1O	0.570879	1
COC1=CC(\C=C\C(=O)OC2OC(COC3OC(CO)C(O)C(O)C3OC(=O)\C=C\C3=CC(OC)=C(O)C(OC)=C3)C(O)C(O)C2OC(=O)\C=C\C2=CC(OC)=C(O)C=C2)=CC(OC)=C1O	0.989064	1
COC1(CCC(C)COC2OC(CO)C(O)C(O)C2O)OC2CC3C4CCC5CC(=O)CCC5(C)C4CCC3(C)C2C1C	0.999884	1
O=C(CCCCCC\C=C\C1=CC2=C(OCO2)C=C1)N1CCCCC1	0.998829	1
CC1OC(OC2CCC3(C)C4CCC5(C)C(CCC5(O)C4CCC3=C2)C2=CC(=O)OC2)C(O)C(O)C1O	0.997153	1
COC1=C(OC)C2=C3C(CC22C=CC(=O)C=C2)N(C)CCC3=C1	0.999985	1
CC1CCC2=C(C)C=NC=C12	0.997603	1
C1OC2=C(O1)C1=C3C(CC4=CC=CC=C14)NCCC3=C2	0.505355	1
C\C(CC\C=C(/C)CC\C=C(/C)COC(=O)\C=C\C(O)=O)=C/CC\C(C)=C\COC(=O)\C=C\C(O)=O	0.971299	1
C\C(CO)=C/CC\C(C)=C\CC\C(C)=C\CC\C(C)=C\COC(=O)C(\C)=C\C(O)=O	0.736885	1
C\C(CC\C=C(/C)CC\C=C(/C)C=O)=C/CC\C(C)=C\COC(=O)C(\C)=C\O	0.986273	1
CCOC(=O)CC(O)C\C=C/CC	0.999672	1
CC\C=C/CC(O)CCO	0.99983	1
CC\C=C/CC(O)CCOC(C)=O	0.999878	1
CC1CC(=O)CC2CCCCN12	0.999997	1
CC1CC(=O)CC2CCCCN12	0.999997	1
COC1=C(O)C=C(O)C2=C1N(C)C1=C(C=CC=C1O)C2=O	0.999967	1
COC1=C(OC)C2=C(C(O)=C1)C(=O)C1=C(N2C)C(O)=CC=C1	0.999981	1
COC1=C(O)C=CC2=C1N(C)C1=C(C(O)=CC3=C1C=CC(C)(C)O3)C2=O	0.999988	1
COC1=CC2=C(CC3N(C)CCC4=C3C2=C(O)C(OC)=C4)C=C1O	0.99884	1
NC(CN1C(O)=NC=CC1=O)C(O)=O	0.991789	1
CCCCCCCCCCC\C=C/CC\C=C\C=C/C(/O)=N/CC(C)C	0.993699	1
C[N+]1=CC=CC(=C1)C([O-])=O	0.505755	1
C1CN=C(C1)C1=CN=CC=C1	0.997789	1
C\C(CO)=C/CNC1=NC=NC2=C1NC=N2	0.999946	1
CC(C)=CCNC1=C2N=CNC2=NC=N1	0.500258	1
CC12CCC(C1C1=CCC3C4(C)C=CC(=O)C(C)(C)C4CCC3(C)C1(C)CC2)C(=C)CO	0.999988	1
N[C@@H](CC1=CNC2=C1C=CC=C2)C(O)=O	0.800448	1
NC(CC1=CNC2=C1C=CC=C2)C(O)=O	0.800448	1
COC(=O)C\C(O)=N\C(CC1=CNC2=CC=CC(Cl)=C12)C(O)=O	0.997866	1
CCOC(=O)C\C(O)=N\C(CC1=CNC2=CC=CC(Cl)=C12)C(O)=O	0.999169	1
NC(CC1=CNC2=CC=CC(Cl)=C12)C(O)=O	0.967661	1
CSCC[C@H](NC(=O)[C@@H](CC(C)C)NC(=O)CNC(=O)[C@@H](CC1=CC=CC=C1)NC(=O)[C@@H](CC1=CC=CC=C1)NC(=O)[C@H](CCC(N)=O)NC(=O)[C@@H](CCC(N)=O)NC(=O)[C@@H]1CCCN1C(=O)[C@H](CCCCN)NC(=O)[C@H]1CCCN1C(=O)[C@@H](N)CCCNC(N)=N)C(N)=O	0.999995	1
CC(C)C1=CC(OC2(CCC(C)=CC2)C(C)C)=C(C)C=C1	0.999593	1
COC1=CC(O)=C(C(=O)OC2CC3(C)C2C(C=O)=CC2(O)CC(C)(C)CC32)C(C)=C1	0.985151	1
NC(CCCCNC\C(CCC(N)C(O)=O)=C\CCCC(N)C(O)=O)C(O)=O	0.590515	1
CC(C)=CCCC(C)(OC1OC(CO)C(O)C(O)C1O)C=C	0.951545	1
CCC(C(C)C)C(O)C(O)C(C)C1CCC2C3COC(=O)C4CC(O)C(O)CC4(C)C3CCC12C	0.999895	1
CC(C)=CCCC(C)(OC=O)C=C	0.648732	1
CCC(=O)OC(C)(CCC=C(C)C)C=C	0.997892	1
CC(C)C(=O)OC(C)(CCC=C(C)C)C=C	0.998863	1
CCCC(=O)OC(C)(CCC=C(C)C)C=C	0.99805	1
CC(C)CC(=O)OC(C)(CCC=C(C)C)C=C	0.998908	1
CCCCCC(=O)OC(C)(CCC=C(C)C)C=C	0.997501	1
CCCCCCCC(=O)OC(C)(CCC=C(C)C)C=C	0.99916	1
CC(C)=CCCC(C)(OC(=O)C1=CC=CC=C1)C=C	0.983622	1
CC(C)=CCCC(C)(OC(=O)C1=CC=CC=C1N)C=C	0.993454	1
OC1=CC2=C(C(O)=C1O)C1=C(O)C(O)=C(O)C=C1C(=O)O[C@@H]1[C@@H](COC2=O)OC(=O)C2=C1OC(=O)C1=C(C(O)=C(O)C(O)=C1)C1=C(O)C(O)=C(O)C=C1C(=O)O2	0.998447	1
OC1=CC(=CC(O)=C1O)C(=O)OC1=C(OC(=O)C2=CC(O)=C(O)C(O)=C2)C(=O)O[C@@H]2COC(=O)C3=C(C(O)=C(O)C(O)=C3)C3=C(O)C(O)=C(O)C=C3C(=O)O[C@@H]12	0.957616	1
CCCCCCCCCCCCC(O)C1CCC(O1)C(O)CCC(O)CCCCCCCCCC(O)CC1=CC(C)OC1=O	0.997789	1
COC1=CC(\C=C\CO)=CC2=C1OC(C2C)C1=CC(OC)=C2OCOC2=C1	0.980255	1
CCCCCCCCCCC(O)C(O)CCC(O)C1CCC(O1)C1CCC(CCCCCCCC(O)CC2=CC(C)OC2=O)O1	0.999673	1
CCCCCCCCCCCCC(O)C1CCC(O1)C1CCC(O1)C(O)CCCCCCCCC(O)CC1=CC(C)OC1=O	0.999751	1
CC(C)=CCC\C(C)=C\CC\C(C)=C\CC1=C(O)C=C(C)C=C1O	0.997055	1
CCC(C1OC(C(C)C(O)C(C)C(=O)C(CC)C2OC3(OC4(CCC(C)(O4)C4CCC(O)(CC)C(C)O4)C(O)C=C3)C(C)CC2C)C(C)CC1C)C(O)=O	0.73564	1
CCC(C1OC(C(C)C(O)C(C)C(=O)C(CC)C2OC3(OC4(CCC(C)(O4)C4CCC(O)(CC)C(C)O4)CC=C3)C(C)CC2C)C(C)CC1C)C(O)=O	0.805351	1
CCCCCCCCCCC(O)C(O)CCC(O)C1CCC(O1)C1CCC(CCCCCCCC(O)CC2=CC(C)OC2=O)O1	0.999673	1
CCCCCCCCCCC(O)C(O)CCC(O)C1CCC(O1)C1CCC(CCCCCCCCCC2=CC(C)OC2=O)O1	0.507001	1
CC1(C)CCCC2(C)C(CC34OC3C(O)C(CO)=CC4=O)C(=C)CCC12	0.501455	1
CC1(C)C(O)CCC2(C)C(CC34OC3C(O)C(CO)=CC4=O)C(=C)CCC12	0.501621	1
CC1(C)C2CCC(=C)C(CC34OC3C(O)C(CO)=CC4=O)C2(C)CCC1=O	0.501455	1
COC1=C2OC(C(C(=O)NCCCCNC(N)=N)C2=CC(\C=C/C(=O)NCCCCNC(N)=N)=C1)C1=CC=C(O)C=C1	0.999512	1
COC1=C2OC(C(C(=O)NCCCCNC(N)=N)C2=CC(\C=C/C(=O)NCCCCNC(N)=N)=C1)C1=CC=C(OC2OC(CO)C(O)C(O)C2O)C=C1	0.757069	1
NC(=N)NCCCCNC(=O)\C=C/C1=CC(O)=C2OC(C(C(=O)NCCCCNC(N)=N)C2=C1)C1=CC=C(O)C=C1	0.99789	1
CC(C)C(=O)C12C(=O)C(CC=C(C)C)=C(O)C(CC=C(C)C)(CC(CC=C(C)C)C1(C)CCC=C(C)C)C2=O	0.996333	1
CCCCCCCCCCCCCC(=O)OC	0.998907	1
CC(=O)CCC1=CC=C(OC2OC(COC(=O)C3=CC(O)=C(O)C(O)=C3)C(O)C(O)C2O)C=C1	0.600876	1
CCCCCC\C=C\CCCCCCCC1=CC(O)=CC=C1	0.999595	1
CC(C\C=C(/C)C(C)C)C1CCC2(C)C3=C(CCC12C)C1(C)CCC(O)C(C)C1CC3	0.99688	1
CC(=O)C1=C2OC3=C(C(O)=CC4=C3C=CC(C)(C)O4)C(=O)C2=CC2=C1C(=O)OC2(C)C	0.997857	1
CC(=C)C1CC2=C(OC3=C(C(O)=CC4=C3C=CC(C)(C)O4)C2=O)C2=C1C(O)=C1OC(C)(C)C=CC1=C2O	0.999977	1
COC1=CC(O)=C2C(OC3=C(CC(C(C)=C)C4=C3C(O)=C3C=CC(C)(C)OC3=C4O)C2=O)=C1	0.999997	1
CCCC\C=C\C=C/C\C=C/CCCCCCC(=O)OCC(COC(=O)CCCCCCC\C=C/C=C/C=C\CCCC)OC(=O)CCCCCCC\C=C/C=C/C=C\CCCC	0.999945	1
CC(=C)C1CC2=C(OC3=C(C(O)=CC4=C3C=CC(C)(C)O4)C2=O)C2=C1C(=O)C1=C(C=CC(C)(C)O1)C2=O	0.999992	1
C\C=C(/C)C(O)C(C)\C=C/C(O)C(C)C1=CC(O)=CC(=O)O1	0.910078	1
OC1O[C@@H]2COC(=O)C3=C(C(O)=C(O)C(O)=C3)C3=C(O)C(O)=C4OC5=C(O)C(O)=C(O)C=C5C(=O)O[C@H]5[C@H](OC(=O)C6=CC(O)=C(O)C(O)=C6)O[C@@H]6COC(=O)C7=CC(OC8=C(O)C(O)=C(O)C=C8C(=O)O[C@@H]1[C@@H](OC(=O)C1=CC(O)=C(O)C(O)=C1)[C@@H]2OC(=O)C3=C4)=C(O)C(O)=C7C1=C(C=C(O)C(O)=C1O)C(=O)O[C@H]6[C@@H]5OC(=O)C1=CC(O)=C(O)C(O)=C1	0.522324	1
CC1(C)SC2C(NC(=O)C(N)C3=CC=C(O)C=C3)C(=O)N2C1C(O)=O	0.60148	1
CCC(O)C(\C)=C\C1C(C)=C(CCC1(CCC(C)CN)C(=O)CCCC(=C)CC1CCC(C)(O)C2(CCC3(CC(C)CO3)O2)O1)C1CC(C)C(=O)O1	0.802695	1
COC1=CC(=CC(O)=C1O)C1CC(O)CC(CCC2=CC(OC)=C(O)C=C2)O1	0.879389	1
COC1=CC(=CC(O)=C1O)C1CC(O)CC(CCC2=CC(OC)=C(O)C=C2)O1	0.879389	1
CC(C)C(C)CCC(C)C1CCC2(C)C3CCC4C(C)C(=O)CCC44CC34CCC12C	0.806621	1
CC(C)C(=C)CCC(C)C1CCC2(C)C3CCC4C(C)C(=O)CCC44CC34CCC12C	0.528177	1
CCCCCCCCCCCCCCCC(=O)OC1CCC23CC22CCC4(C)C(CCC4(C)C2CCC3C1(C)C)C(C)CCC(C)C(C)=C	0.503228	1
CC(=C)C(=O)CCC(C)(OC1OC(COC2OC(CO)C(O)C(O)C2O)C(O)C(O)C1O)C1CCC2(C)C1C(O)CC1C3(C)CCC(OC4OC(CO)C(O)C(O)C4OC4OC(CO)C(O)C(O)C4O)C(C)(C)C3CCC21C	0.537524	1
CC(=C)C(O)CCC(C)(OC1OC(CO)C(O)C(O)C1O)C1CCC2(C)C1C(O)CC1C3(C)CCC(OC4OC(CO)C(O)C(O)C4O)C(C)(C)C3CCC21C	0.533094	1
[H]\C(C)=C(\N=C(O)C(N)C(C)CC)C(O)=NC1CSCC(N=C(O)C(CC(C)C)N=C(O)C(=C)N=C(O)C(N=C1O)C(C)CC)C(O)=NC1C(C)SCC(N=C(O)CN=C(O)C2CCCN2C1=O)C(O)=NC(CCCCN)C(O)=NC1C(C)SCC(N=C(O)CN=C(O)C(CCSC)N=C(O)C(CC(C)C)N=C(O)C(C)N=C(O)CN=C1O)C(O)=NC(CC(O)=N)C(O)=NC(CCSC)C(O)=NC(CCCCN)C(O)=NC1C(C)SCC2N=C(O)C(N=C(O)C(C)N=C1O)C(C)SCC(N=C(O)C(CC1=CN=CN1)N=C2O)C(O)=NC(CO)C(O)=NC(C(C)CC)C(O)=NC(CC1=CN=CN1)C(O)=NC(C(C)C)C(O)=N…	0.999981	1
CN(C)C1C2C(O)C3C(=C(O)C2(O)C(=O)C(C(O)=N)=C1O)C(=O)C1=C(C=CC=C1O)C3(C)O	0.999632	1
COC1=C(C=CC(O)=C1)C1COC2=C(C1)C=CC(O)=C2	0.979276	1
CC(=C)C1OC2CCC3(C)C4(C)C(CC5=C4NC4=C5C=C5C(O)C6C(=CC(C)(C)OC6(C)C)C5=C4)CCC3(O)C2=CC1O	1	1
CC(C)(O)C1OC2CCC3(C)C4(C)C(CC5=C4NC4=C5C=C5C(O)C6C(=CC(C)(C)OC6(C)C)C5=C4)CCC3(O)C2=CC1O	1	1
CC(=O)OC1C=C2C(CCC3(C)C4(C)C(CC5=C4NC4=C5C=C5C(O)C6C(=CC(C)(C)OC6(C)C)C5=C4)CCC23O)OC1C(C)(C)O	0.999997	1
CC(=O)OC1C=C2C(CCC3(C)C4(C)C(CC5=C4NC4=C5C=C5CC6C(=CC(C)(C)OC6(C)C)C5=C4)CCC23O)OC1C(C)(C)O	0.999927	1
CC(C)(O)\C=C\CC(C)(OC1OC(COC2OC(CO)C(O)C(O)C2O)C(O)C(O)C1O)C1CCC2(C)C1C(O)CC1C3(C)CCC(OC4OC(CO)C(O)C(O)C4OC4OC(CO)C(O)C(O)C4O)C(C)(C)C3CCC21C	0.552907	1
CC(C)(OO)\C=C\CC(C)(OC1OC(CO)C(O)C(O)C1O)C1CCC2(C)C1C(O)CC1C3(C)CCC(OC4OC(CO)C(O)C(O)C4OC4OC(CO)C(O)C(O)C4O)C(C)(C)C3CCC21C	0.816652	1
CC(C)(O)\C=C\CC(C)(OC1OC(CO)C(O)C(O)C1O)C1CCC2(C)C1C(O)CC1C3(C)CCC(OC4OC(CO)C(O)C(O)C4O)C(C)(C)C3CCC21C	0.772554	1
C\C(\C=C\C=C(/C)\C=C\C1=C(C)CCCC1(C)C)=C/C=C/C=C(\C)/C=C/C=C(\C)/C=C/C12OC1(C)CC(O)CC2(C)C	0.506123	1
COC1=CC=C(C=C1)C1=CC(=O)C2=C(OC)C(OC)=C(OC)C(OC)=C2O1	0.999958	1
CC1=CC(O)=C(C)C=C1	0.769508	1
COC1=C(O)C2=C(OC(=C(OC)C2=O)C2=CC(O)=C(O)C=C2)C=C1O	0.999798	1
OC1CC2=C(OC1C1=CC=C(O)C(O)=C1)C=C(O)C=C2	0.980545	1
OC1=CC(O)=C(C=C1)C1=CC(=O)C2=C(O)C=C(O)C=C2O1	0.999955	1
COC1=C(OC)C2=C(C(O)=C1)C(=O)C=C(O2)C1=CC=C(O)C=C1	0.99992	1
COC1=C(O)C2=C(OC(=C(O)C2=O)C2=CC=C(O)C=C2)C=C1O	0.999879	1
COC1=C(O)C2=C(OC(=CC2=O)C2=CC(O)=C(O)C=C2)C=C1O	0.999883	1
COC1=C(O)C2=C(OC(=CC2=O)C2=CC(O)=C(O)C=C2)C=C1O[C@@H]1O[C@H](CO)[C@@H](O)[C@H](O)[C@H]1O	0.999481	1
OC1=CC(O)=C2CC(OC(=O)C3=CC(O)=C(O)C(O)=C3)C(OC2=C1)C1=CC(O)=C(O)C2=C1C=C(C=C(O)C2=O)C1OC2=CC(O)=CC(O)=C2CC1OC(=O)C1=CC(O)=C(O)C(O)=C1	0.999919	1
[H]\C(=C(\[H])C1=CC(O)=C(O)C=C1)C(=O)OC(CC1=CC(O)=C(O)C=C1)C(O)=O	0.87136	1
COC1=CC(=CC(OC)=C1O)C1=CC(=O)C2=C(O)C=C(OC3OC(CO)C(O)C(O)C3O)C=C2O1	0.999541	1
OC1C(COC(=O)\C=C\C2=CC=C(O)C=C2)OC(OC2=C(OC3=CC(O)=CC(O)=C3C2=O)C2=CC=C(O)C=C2)C(O)C1O	0.998437	1
CC(C)CCCC(C)CCCC(C)CCCC1(C)CCC2=CC(O)=C(C)C(C)=C2O1	0.999951	1
CC(C)CCCC(C)CCCC(C)CCCC1(C)CCC2=CC(O)=CC(C)=C2O1	0.999981	1
CC(C)=CCC\C(C)=C\CC\C(C)=C\CCC1(C)CCC2=C(C)C(O)=CC(C)=C2O1	0.99993	1
CC(C)=CCC\C(C)=C\CC\C(C)=C/CCC1(C)CCC2=C(O1)C(C)=C(C)C(O)=C2C	0.999924	1
COC1=C(O)C(OC)=C2C=CC(=O)OC2=C1	0.982004	1
CC(C)=CCC1=C2OC3=C(C(O)=C4C=CC(C)(C)OC4=C3)C(=O)C2=C2C=CC(C)(C)OC2=C1O	0.999954	1
COC1=C(OC)C=C(CC2COC(=O)C2(O)CC2=CC(OC)=C(OC3OC(CO)C(O)C(O)C3O)C=C2)C=C1	0.508	1
COC1=CC(=CC(OC)=C1O)C1=CC(=O)C2=C(O)C=C(O)C=C2O1	0.999806	1
COC1=CC(=CC(OC)=C1O)C1=CC(=O)C2=C(OC3OC(CO)C(O)C(O)C3O)C=C(O)C=C2O1	0.999542	1
COC1=CC(=CC(OC)=C1O)C1=CC(=O)C2=C(O)C=C(O)C=C2O1	0.999806	1
COC1=C(OC)C=C2C(OC3=C2C(=O)OC2=C3C=CC(O)=C2)=C1	0.995311	1
CC1OC(OC2CCC3(CO)C4CCC5(C)C(CCC5(O)C4CCC3(O)C2)C2=CC(=O)OC2)C(O)C(O)C1OC1OC(CO)C(O)C(O)C1O	0.99817	1
OC[C@H]1O[C@@H](OC2=CC(O)=CC(\C=C\C3=CC=C(O)C=C3)=C2)[C@H](O)[C@@H](O)[C@@H]1O	0.69772	1
CC1OC(OC2CCC3(CO)C4CCC5(C)C(CCC5(O)C4CCC3(O)C2)C2=CC(=O)OC2)C(OC2OC(CO)C(O)C(O)C2O)C(O)C1O	0.99817	1
OC1=CC=CC2=C1C(=O)C1=C(C2=O)C2=C(C(=O)C3=C(C(O)=CC=C3)C2=O)C2=C1C(=O)C1=C(C(O)=CC=C1)C2=O	0.994808	1
CC1C2C(CC3C4CC=C5CC(CCC5(C)C4CCC23C)OC2OC(CO)C(OC3OC(C)C(O)C(O)C3O)C(O)C2OC2OC(C)C(O)C(O)C2O)OC11CCC(C)CN1	0.99996	1
CC1C2C(CC3C4CC=C5CC(CCC5(C)C4CCC23C)OC2OC(CO)C(O)C(OC3OC(CO)C(O)C(O)C3O)C2OC2OC(C)C(O)C(O)C2O)OC11CCC(C)CN1	0.999953	1
OCC1OC(C(O)C(O)C1O)C1=C(O)C(OC2=CC=C(C=C2)C2CC(=O)C3=C(O)C=C(O)C=C3O2)=C(O)C(C(=O)\C=C\C2=CC=C(O)C=C2)=C1O	0.999314	1
OCC1OC(C(O)C(O)C1O)C1=C(O)C(C2OCC(O)C(O)C2O)=C2OC(=CC(=O)C2=C1O)C1=CC=C(O)C=C1	0.999958	1
OC1=CC=C(C=C1)C1=CC(=O)C2=C(O1)C=C(O)C(O)=C2O	0.999976	1
COC1=CC=C(C=C1)C1=CC(=O)C2=C(OC)C(OC)=C(OC)C=C2O1	0.999977	1
CC(C)=CCC\C(C)=C\C=C\C(\C)=C\C=C\C(\C)=C\C=C\C=C(/C)\C=C\C=C(/C)\C=C\C1C(C)=CC(O)CC1(C)C	0.99422	1
[H][C@@]1(C2=C(C(O[C@@H]3O[C@H](CO)[C@@H](O)[C@H](O)[C@H]3O)=CC=C2)C(=O)C2=C1C=C(C=C2O)C(O)=O)[C@]1([H])C2=C(C(O[C@@H]3O[C@H](CO)[C@@H](O)[C@H](O)[C@H]3O)=CC=C2)C(=O)C2=C1C=C(C=C2O)C(O)=O	0.50177	1
COC1=C(O)C(CC=C(C)C)=CC2=C1OC(=O)C=C2	0.963003	1
CC(C)=CCC(O)C1=CC(=O)C2=C(O)C=CC(O)=C2C1=O	0.985925	1
COC1=CC(O)=C2C(=O)C(O)=C(OC2=C1)C1=CC(OC)=C(O)C=C1	0.999783	1
COC1=CC(O)=C2C(=O)C(OC3OC(CO)C(O)C(O)C3O)=C(OC2=C1)C1=CC(OC)=C(O)C=C1	0.998713	1
COC1=C(OC)C(\C=C/C=O)=CC2=C1OCO2	0.981593	1
C\C(\C=C\C=C(/C)\C=C\C1=C(C)CC(O)CC1(C)C)=C/C=C/C=C(\C)/C=C/C=C(\C)/C=C/C1=C(C)C(O)C(O)CC1(C)C	0.999657	1
COC1=C(O)C=CC(=C1)C1=C(O)C(=O)C2=C(O1)C=C(O)C(OC)=C2O	0.999904	1
OC1=CC=CC(C[C@H]2COC(=O)[C@@H]2CC2=CC(O)=CC=C2)=C1	0.981796	1
CC(C)=CCC\C(C)=C/CC\C(C)=C\COC1=CC2=C(C=CC(=O)O2)C=C1	0.998315	1
COC1=C(O)C=CC(CC2COC(=O)C2(O)CC2=CC(OC)=C(O)C=C2)=C1	0.583238	1
CC(C)\C=C\C1=C(O)C=C(\C=C/C2=CC=C(O)C=C2)C=C1O	0.985608	1
OC1C2OC(=O)C3=C(C(O)=C(O)C(O)=C13)C1=C3C(=C(O)C(O)=C1O)C1=C(C=C(O)C(O)=C1O)C(=O)OC1COC(=O)C4=C(C(O)=C(O)C(O)=C4)C4=C(C=C(O)C(O)=C4O)C(=O)OC1C2OC3=O	0.852615	1
OC1=CC=C(C=C1)C1OC2=CC(O)=CC3=C2C1C1=C2C(C(OC2=CC(O)=C1)C1=CC=C(O)C=C1)C1=C2C3C(OC2=CC(O)=C1)C1=CC=C(O)C=C1	0.989174	1
OC1=CC=C(\C=C\C2=CC(O)=CC3=C2[C@H]([C@@H](O3)C2=CC=C(O)C=C2)C2=CC(O)=CC(O)=C2)C=C1	0.988354	1
OCC1OC(C(O)C(O)C1O)C1=C(O)C=C(O)C2=C1OC(=CC2=O)C1=CC=C(O)C=C1	0.999984	1
OCC1OC(OC2=C(C3OC(CO)C(O)C(O)C3O)C3=C(C(O)=C2)C(=O)C=C(O3)C2=CC=C(O)C=C2)C(O)C(O)C1O	0.999601	1
C\C(CCC1OC1(C)C)=C/C=C/C(/C)=C/C=C/C(/C)=C/C=C/C=C(\C)/C=C/C=C(\C)/C=C/C1=C(C)CCCC1(C)C	0.516309	1
CCCCCCCCCCCCCCCCCCCC(O)CCCCCCCCCO	0.999961	1
CCCCCCCCCCCCCCCCCCCC(O)CCCCCCCCO	0.999961	1
OCC1OC(C(O)C(O)C1O)C1=C(O)C=C(O)C2=C1OC(=CC2=O)C1=CC(O)=C(O)C=C1	0.99999	1
CCCCCCCCCCCCCCCCCCCC(O)CCCCCCCCCCO	0.999961	1
COC1=C(OC)C=C(C=C1)C1=C(OC)C(=O)C2=C(O1)C=C(O)C(OC)=C2OC	0.999878	1
COC1=C(O)C=C(C=C1)C1=COC2=CC(O)=CC(O)=C2C1=O	0.999914	1
COC1=CC=C2C=CC(=O)OC2=C1CC=C(C)C	0.998505	1
CC1(C)OC1COC1=C2C=CC(=O)OC2=CC2=C1C=CO2	0.994134	1
CC1OC(OC2CCC3(C)C4C(O)CC5(C)C(CCC5(O)C4CCC3(O)C2)C2=CC(=O)OC2)C(O)C(O)C1O	0.999264	1
OC[C@H]1O[C@@H](OC2=CC(O)=C3C(=O)C(O)=C(OC3=C2)C2=CC=C(O)C(O)=C2)[C@H](O)[C@@H](O)[C@@H]1O	0.998879	1
COC1=CC(OC2OC(CO)C(O)C(O)C2OC2OC(C)C(O)C(O)C2O)=C2C(=O)C(=COC2=C1C)C1=CC(OC)=C(OC)C=C1	0.99991	1
CC1OC(OCC2OC(OC3=C(OC4=CC(OC5OC(C)C(O)C(O)C5O)=CC(O)=C4C3=O)C3=CC=C(O)C=C3)C(O)C(O)C2O)C(O)C(O)C1O	0.998171	1
OC1C2OC(=O)C3=C1C(O)=C(O)C(O)=C3C1=C(O)C(O)=C(O)C=C1C(=O)OC2C1OC(=O)C2=CC(O)=C(O)C(O)=C2C2=C(O)C(O)=C(O)C(=C2)C(=O)OCC1OC(=O)C1=CC(O)=C(O)C(O)=C1	0.87513	1
OC1C2OC(=O)C3=C1C(O)=C(O)C(O)=C3C1=C(O)C(O)=C(O)C=C1C(=O)OC2C1OC(=O)C2=CC(O)=C(O)C(O)=C2C2=C(O)C(O)=C(O)C(=C2)C(=O)OCC1OC(=O)C1=CC(O)=C(O)C(O)=C1	0.87513	1
OC1C2OC(=O)C3=C1C(O)=C(O)C(O)=C3C1=C(O)C(O)=C(O)C=C1C(=O)OC2C1OC(=O)C2=CC(O)=C(O)C(O)=C2C2=C(O)C(O)=C(O)C(=C2)C(=O)OCC1O	0.949358	1
C[C@@H]1O[C@@H](OC[C@H]2O[C@@H](OC3=C(OC4=CC(O)=CC(O)=C4C3=O)C3=CC(O)=C(O)C=C3)[C@H](O)[C@@H](O)[C@@H]2O)[C@H](O)[C@H](O)[C@H]1O	0.991969	1
COC1=C2OC3=CC=CC=C3C2=C(OC)C(OC)=C1O	0.999596	1
COC1=C2OC3=CC=CC=C3C2=C(OC)C(O)=C1OC	0.999596	1
OC1=CC(\C=C/C2=CC=CC=C2)=CC(O)=C1	0.618491	1
COC1=C2C=CC(=O)OC2=CC2=C1C=CO2	0.999786	1
OC1=C2C=CC(=O)OC2=CC2=C1C=CO2	0.999776	1
COC1=C2C=CC(=O)OC2=C(OCC(O)C(C)(C)O)C2=C1C=CO2	0.999944	1
OC(=O)\C=C\C1=CC(O)=C(O)C=C1	0.982566	1
OC(=O)\C=C\C1=CC(O)=C(O)C=C1	0.982566	1
O[C@@H]1C[C@@](O)(C[C@@H](O)[C@H]1OC(=O)\C=C\C1=CC(O)=C(O)C=C1)C(O)=O	0.954408	1
O[C@@H]1C[C@@](O)(C[C@@H](OC(=O)\C=C\C2=CC=C(O)C(O)=C2)[C@H]1O)C(O)=O	0.954408	1
OC1C=C(CC(OC(=O)\C=C/C2=CC(O)=C(O)C=C2)C1O)C(O)=O	0.978234	1
CC(C)=CCC1=C(O)C=CC2=C1C(=O)C1=C(O2)C=C2OC(C)(C)C=CC2=C1O	0.999999	1
CC1=C2C(=O)C3=C(C(O)=C(O)C(C4OC(CO)C(O)C(O)C4O)=C3O)C(=O)C2=CC(O)=C1C(O)=O	0.859546	1
COC1=CC=C(C=C1)C1=CC(=O)C2=C(O1)C(O)=C(O)C=C2O	0.999879	1
O[C@H]1CC2=C(O)C=C(O)C=C2O[C@@H]1C1=CC(O)=C(O)C=C1	0.98056	1
OC1=CC(O)=C2CC(OC(=O)C3=CC(O)=C(O)C(O)=C3)C(OC2=C1)C1=CC(O)=C(O)C=C1	0.97912	1
COC1=C(O)C=CC(=C1)C1=CC(=O)C2=C(O)C=C(O)C=C2O1	0.999731	1
OC(=O)C(OC(=O)\C=C/C1=CC(O)=C(O)C=C1)C(OC(=O)\C=C/C1=CC(O)=C(O)C=C1)C(O)=O	0.58541	1
COC1=C(O)C=C(\C=C/C(=O)OC2CC(O)(CC(O)C2O)C(O)=O)C=C1	0.546209	1
CC1=CC2=C(C(=O)C3=C(C=CC=C3O)C2=O)C(OC2OC(CO)C(O)C(O)C2O)=C1	0.909877	1
CC(C)C(\C)=C\CC(C)C1CCC2(C)C3CCC4C(C)C(O)CCC44CC34CCC12C	0.512935	1
OC(=O)\C=C\C1=CC=CC(O)=C1	0.927207	1
OC(=O)\C=C/C1=CC=C(O)C=C1	0.711715	1
OC(=O)\C=C\C1=CC=C(O)C=C1	0.711715	1
OC(=O)\C=C\C1=CC=C(O)C=C1	0.711715	1
COC(=O)\C=C\C1=CC=C(OC2OC(CO)C(O)C(O)C2O)C=C1	0.98945	1
OC[C@H]1O[C@@H](OC2=CC3=C(O[C@@H]4OC(CO)[C@@H](O)[C@H](O)[C@H]4O)C=C(O)C=C3[O+]=C2C2=CC(O)=C(O)C=C2)[C@H](O)[C@@H](O)[C@@H]1O	0.936647	1
OC1OCC(CC2=CC3=C(OCO3)C=C2)C1CC1=CC2=C(OCO2)C=C1	0.999046	1
[Na+].[Na+].OC1=CC=C2C=C(C=CC2=C1\N=N\C1=CC=C(C=C1)S([O-])(=O)=O)S([O-])(=O)=O	0.999977	1
OC1=CC2=[O+]C(=C(O)C=C2C(O)=C1)C1=CC(O)=C(O)C=C1	0.999342	1
OC[C@H]1O[C@@H](OC2=CC3=C(C=C(O)C=C3O)[O+]=C2C2=CC(O)=C(O)C=C2)[C@H](O)[C@@H](O)[C@@H]1O	0.991853	1
CC(C)=CCC1=C2OC(C)(C)C=CC2=C(O)C2=C1OC1=C(C(OC3=C1C=C(O)C(O)=C3)C=C(C)C)C2=O	0.999995	1
CC(C)=CC1OC2=C(C=CC(O)=C2)C2=C1C(=O)C1=C(O2)C2=C(OC(C)(C)C=C2)C=C1O	0.999993	1
OC1=CC=C(C=C1)C1=COC2=C(C=CC(O)=C2)C1=O	0.999942	1
CC(=O)OCC1OC(OC2=CC3=C(C=C2)C(=O)C(=CO3)C2=CC=C(O)C=C2)C(O)C(O)C1O	0.999664	1
COC1=CC2=C(C=CC(=O)O2)C=C1\C=C\C(C)(C)O	0.997266	1
OC1=CC2=[O+]C(=C(O)C=C2C(O)=C1)C1=CC(O)=C(O)C(O)=C1	0.999415	1
OC[C@H]1O[C@@H](OC2=CC(O)=CC3=[O+]C(=C(O[C@@H]4O[C@H](CO)[C@@H](O)[C@H](O)[C@H]4O)C=C23)C2=CC(O)=C(O)C(O)=C2)[C@H](O)[C@@H](O)[C@@H]1O	0.892399	1
COC1=CC(OC)=C2C(=O)C(=COC2=C1)C1=CC=CC=C1	0.999956	1
OC1=CC(O)=C2C(OC=C(C2=O)C2=CC=CC=C2)=C1	0.999942	1
CC(C)=CCC1=C(O)C(CC=C(C)C)=C2OC3=C(O)C=CC(O)=C3C(=O)C2=C1O	0.999997	1
CC(C)=CCC1=C(O)C(CC=C(C)C)=C2OC3=C(C=CC=C3O)C(=O)C2=C1O	0.999996	1
CC1C2C(CC3C4CC(O)C5CC(O)CCC5(C)C4CCC23C)OC11CCC(C)CO1	0.999955	1
OCC1OC(OC(C#N)C2=CC=C(O)C=C2)C(O)C(O)C1O	0.997317	1
O[C@@H]1C[C@](O)(C[C@@H](OC(=O)\C=C\C2=CC=C(O)C(O)=C2)[C@@H]1OC(=O)\C=C\C1=CC=C(O)C(O)=C1)C(O)=O	0.912043	1
O[C@H]1[C@H](OC(=O)\C=C\C2=CC=C(O)C(O)=C2)C[C@@](O)(C[C@H]1OC(=O)\C=C\C1=CC=C(O)C(O)=C1)C(=O)O	0.912042	1
O[C@@H]1C[C@@](O)(C[C@@H](OC(=O)\C=C\C2=CC=C(O)C(O)=C2)[C@H]1OC(=O)\C=C\C1=CC=C(O)C(O)=C1)C(O)=O	0.912043	1
OCC1OC(C(O)C(O)C1O)C1=C(O)C(C2OC(CO)C(O)C(O)C2O)=C2OC(=CC(=O)C2=C1O)C1=CC=C(O)C=C1	0.999958	1
OCC(CC1=CC2=C(OCO2)C=C1)C(CO)CC1=CC2=C(OCO2)C=C1	0.640233	1
CC(C)CC(=O)C1=C2OC(CC2=C2OC(=O)C=C(C3=CC=CC=C3)C2=C1O)C(C)(C)O	0.998133	1
CCC(C)C(=O)C1=C2OC(CC2=C2OC(=O)C=C(C3=CC=CC=C3)C2=C1O)C(C)(C)O	0.998286	1
COC1=C(O)C(OC)=C(C=C1)C1COC2=CC(O)=CC=C2C1	0.828716	1
COC1=CC2=C(C=C1)C(=O)C(=CO2)C1=CC=C(O)C(OC)=C1	0.999936	1
OCC1OC(C(O)C(O)C1O)C1=C2OC(=CC(=O)C2=C(O)C(C2OCC(O)C(O)C2O)=C1O)C1=CC(O)=C(O)C=C1	0.999978	1
OCC1OC(C(O)C(O)C1O)C1=C(O)C(C2OCC(O)C(O)C2O)=C(O)C2=C1OC(=CC2=O)C1=CC=C(O)C=C1	0.999958	1
OC1=CC=CC2=C1OC1=CC=CC(O)=C1C2=O	0.999969	1
OC1=CC2=C(OC3=CC=CC(O)=C3C2=O)C=C1	0.999991	1
COC1=C(OC)C(CC=C)=CC2=C1OCO2	0.982699	1
OC1=C(O)C2=C(C=CC(=O)O2)C=C1	0.972348	1
CC1C2C(CC3C4CC(O)C5CC(CCC5(C)C4CCC23C)OC2OC(CO)C(OC3OC(CO)C(O)C(OC4OC(CO)C(O)C(O)C4O)C3OC3OC(CO)C(O)C(O)C3O)C(O)C2O)OC11CCC(C)CO1	0.999903	1
CC1C2C(CC3C4CC(O)C5CC(CCC5(C)C4CCC23C)OC2OC(C)C(O)C(O)C2OC2OC(C)C(O)C(O)C2O)OC11CCC(C)CO1	0.999946	1
CC(C)=CCC1=C2OC34C5CC(C=C3C(=O)C2=C(O)C2=C1OC(C)(C)C=C2)C(=O)C4(C\C=C(\C)C(O)=O)OC5(C)C	0.999079	1
C\C(CC(O)\C=C(/C)C(O)=O)=C/CC\C(CO)=C\CCC(C)(OC1OC(CO)C(O)C(O)C1O)C=C	0.712454	1
CC(C)=CCC\C(C)=C\CC\C(C)=C\CC1=C(O)C(=O)C=C(O)C1=O	0.519021	1
CC(C)(O)C(O)COC1=C2OC(=O)C=CC2=CC2=C1OC=C2	0.999914	1
CC(C)(O)C(O)COC1=C2OC(=O)C=CC2=CC2=C1OC=C2	0.999914	1
COC1=CC=C(C=C1)C1=C(O)C(=O)C2=C(O1)C(OC)=C(OC)C=C2O	0.999791	1
COC1=C(O)C=C(C=C1)[C@@H]1CC(=O)C2=C(O)C=C(O)C=C2O1	0.580804	1
COC1=C(O)C=C(C=C1)C1CC(=O)C2=C(O)C=C(OC3OC(CO)C(O)C(O)C3O)C=C2O1	0.506252	1
COC1=C(O)C=C(C=C1)C1CC(=O)C2=C(O)C=C(OC3OC(CO)C(O)C(O)C3OC3OC(C)C(O)C(O)C3O)C=C2O1	0.669379	1
OC1=C(O)C=C(\C=C\C(=O)OCCCCCCCCCCCCCCCCCCCCCCCCCCOC(=O)\C=C\C2=CC(O)=C(O)C=C2)C=C1	0.991917	1
COC1=C(O)C=CC(\C=C\C(=O)OCCCCCCCCCCCCCCCCCCCCCCCCCCOC(=O)\C=C\C2=CC(OC)=C(O)C=C2)=C1	0.686032	1
OC12C(COC3=CC4=C(OCO4)C=C13)OC1=C(C=C3C=COC3=C1)C2=O	0.999845	1
OC(=O)C=CC1=C(O)C(O)=CC=C1	0.994913	1
CC1(C)OC2=CC3=C(OC4C5=C(OCC34O)C=C(O)C=C5)C=C2C=C1	0.997797	1
OC1=CC=CC2=C1C(=O)C=CC2=O	0.949113	1
COC1=C2OC=CC2=CC2=C1OC1COC3=CC4=C(OCO4)C=C3C1(O)C2=O	0.999629	1
OC1=CC=CC2=C1C(=O)CCC2=O	0.945864	1
OC[C@H]1O[C@@H](OC2=C(OC3=C(C(O)=CC(O)=C3)C2=O)C2=CC(O)=C(O)C=C2)[C@H](O)[C@@H](O)[C@H]1O	0.997908	1
CC1=C(O)C(=O)C=CO1	0.783048	1
COC1=CC(=CC(OC)=C1O)C1=C(O)C=C2C(O)=CC(O)=CC2=[O+]1	0.999046	1
COC1=CC(=CC(OC)=C1O)C1=[O+]C2=CC(O)=CC(O)=C2C=C1O[C@@H]1O[C@H](CO)[C@@H](O)[C@H](O)[C@H]1O	0.995419	1
CC(C)CC(=O)C1=C(O)C(CC=C(C)C)=C(O)C2=C1OC(=O)C=C2C1=CC=CC=C1	0.999916	1
CCC(C)C(=O)C1=C(O)C(CC=C(C)C)=C(O)C2=C1OC(=O)C=C2C1=CC=CC=C1	0.999916	1
CCCC1=CC(=O)OC2=C(CC=C(C)C)C(O)=C(C(=O)C(C)CC)C(O)=C12	0.999495	1
CC(C)CC(=O)C1=C2OC(C)(C)C=CC2=C2OC(=O)C=C(C3=CC=CC=C3)C2=C1O	0.999731	1
OCC1OC(OC2C(OC3=C([O+]=C4C=C(O)C=C(O)C4=C3)C3=CC(O)=C(O)C=C3)OC(CO)C(O)C2O)C(O)C(O)C1O	0.936642	1
COC1=C2OCOC2=C2OC(=O)C=CC2=C1	0.586804	1
COC1=CC(=CC(O)=C1)C1=CC2=CC(O)=C(OC)C=C2O1	0.665966	1
OC1=CC(O)=C(C=C1)C1=C(O)C(=O)C2=C(O)C=C(O)C=C2O1	0.999711	1
COC1=C(O)C2=CC(=C1OC)C1=C(O)C=CC(CCC(O)CCCC2)=C1	0.993278	1
CCCCCCCCCCCCCCCCCCCCC(O)=O	0.998443	1
CCCCCCCC(=O)CCC1=CC(OC)=C(O)C=C1	0.5129	1
COC1=C(O)C2=C(OC(=C(O)C2=O)C2=CC(O)=C(O)C=C2)C=C1O	0.999879	1
OCC1OC(C(O)C(O)C1O)C1=C(O)C(C2OCC(O)C(O)C2O)=C(O)C2=C1OC(=CC2=O)C1=CC=C(O)C=C1	0.999958	1
COC1=C(O)C(O)=C2C(=O)C=C(OC2=C1)C1=CC(O)=C(O)C=C1	0.999883	1
OCC1OC(OC2=CC3=C(O)C=C(O)C=C3[O+]=C2C2=CC=C(O)C=C2)C(O)C(O)C1O	0.987613	1
COC1=C(O)C(O)=C2C(=O)C=C(OC2=C1OC)C1=CC=C(O)C=C1	0.999798	1
COC1=CC=C(C=C1)C1=CC(=O)C2=C(O1)C(OC)=C(O)C(OC)=C2O	0.999798	1
COC1=CC=C(C=C1)C1=CC(=O)C2=C(O1)C(OC)=C(OC)C(OC)=C2O	0.999878	1
COC1=C(O)C=CC(=C1)C1=[O+]C2=CC(O)=CC(O)=C2C=C1O	0.99862	1
COC1=C(O)C=CC(=C1)C1=C(O[C@@H]2O[C@H](CO)[C@@H](O)[C@H](O)[C@H]2O)C=C2C(O[C@@H]3O[C@H](CO)[C@@H](O)[C@H](O)[C@H]3O)=CC(O)=CC2=[O+]1	0.875546	1
COC1=CC(=CC(O)=C1O)C1=C(O)C=C2C(O)=CC(O)=CC2=[O+]1	0.998806	1
COC1=C(O)C(O)=CC(=C1)C1=[O+]C2=C(C=C1OC1OC(CO)C(O)C(O)C1O)C(OC1OC(CO)C(O)C(O)C1O)=CC(O)=C2	0.806719	1
OC1=CC(O)=C2C(=O)CC(OC2=C1)C1=CC=CC=C1	0.783447	1
OC1=CC(O)=C2C(=O)CC(OC2=C1)C1=CC=CC=C1	0.783447	1
COC1=CC(=CC=C1O)C1OCC2C1COC2C1=CC=C(O)C(OC)=C1	0.731778	1
OCC1OC(OC2=CC(O)=C3C(=O)\C(OC3=C2)=C/C2=CC=C(O)C(O)=C2)C(O)C(O)C1O	0.527654	1
COC1=CC=C(C=C1)C1=C(O)C(=O)C2=C(O)C=C(O)C(OC)=C2O1	0.999786	1
COC1=CC=C(C=C1)C1=CC(=O)C2=C(O)C=C(O)C=C2O1	0.999911	1
CC(=O)C1=CC2=C(OC(C)(C)C=C2)C=C1	0.998169	1
COC1=C(OC)C=C2C=CC(=O)OC2=C1	0.993789	1
OC1=C(O)C=C2C=CC(=O)OC2=C1	0.995417	1
OCC1OC(OC2=C(O)C=C3OC(=O)C=CC3=C2)C(O)C(O)C1O	0.564332	1
OCC1OC(OC2=C(O)C=C3C=CC(=O)OC3=C2)C(O)C(O)C1O	0.564214	1
O[C@@H]1CC2=C(O[C@@H]1C1=CC=C(O)C=C1)C=C(O)C=C2O	0.870594	1
OC1CC2=C(O)C=C(O)C=C2OC1C1=CC=C(O)C=C1	0.870594	1
COC1=C(C=C(C=C1)C1=CC(=O)C2=C(O)C=C(O)C=C2O1)C1=C2OC(=CC(=O)C2=C(O)C=C1O)C1=CC=C(O)C=C1	0.999984	1
OCC1OC2=C(OC1C1=CC(O)=C(O)C=C1)C=CC(\C=C/C=O)=C2	0.828693	1
OC1C(OC2=CC(O)=CC(O)=C2C1=O)C1=CC(O)=C(O)C(O)=C1	0.84639	1
CCCCCCCCCCCCCCCC(=O)OCC1OC(OC2CCC3(C)C4CCC5(C)C(CCC5C4CC=C3C2)C(C)CCC(CC)C(C)C)C(O)C(O)C1O	0.591287	1
OC1=CC=C(C=C1)C1=CC(=O)C2=C(O)C=C(O)C=C2O1	0.999955	1
COC1=CC=C(C=C1)C1=CC(=O)C2=C(OC)C=C(OC)C=C2O1	0.999939	1
OCC1OC(OC2=CC(O)=C3C(=O)C=C(OC3=C2)C2=CC=C(O)C=C2)C(OC2OCC(O)(CO)C2O)C(O)C1O	0.993342	1
CC(=C)C1CC2=C(O1)C(O)=C1OC(=O)C=CC1=C2	0.765731	1
COC1C2=C(C(O)=C(O)C(=C2)C(C)C)C23CCCC(C)(C)C2C1(OC)OC3=O	0.992346	1
C\C=C(\C)C(=O)OC1C(OC2=C1C1=C(C=C2)C=CC(=O)O1)C(C)(C)OC(=O)C(\C)=C/C	0.996462	1
O[C@@H]1[C@H](OC2=CC(O)=CC(O)=C2C1=O)C1=CC=C(O)C=C1	0.696501	1
COC1=CC2=C(C(O)=C1\C=C\C(C)C)C(=O)C(CC=C(C)C)=C(O2)C1=C(O)C=C(O)C=C1	0.999999	1
COC1=C(CC(O)C(C)=C)C2=C(C=CC(=O)O2)C=C1	0.99821	1
OCC1OC(OC2=C(OC3=CC(O)=CC(O)=C3C2=O)C2=CC(O)=C(O)C=C2)C(O)C1O	0.997441	1
OCC1OC(OC2=C(OC3=CC(O)=CC(O)=C3C2=O)C2=CC=C(O)C=C2)C(O)C(O)C1O	0.996908	1
CCCCC\C=C\CC1CCC(=O)O1	0.99988	1
COC1=CC(O)=C2C(=O)C(O)=C(OC2=C1)C1=CC(O)=C(O)C=C1	0.999732	1
COC1=CC=C(C=C1)C1=COC2=CC(OC3OC(CO)C(O)C(O)C3O)=C(OC)C=C2C1=O	0.99994	1
COC1=CC(O)=C2C(=O)C3=C(OC2=C1)C=CC(OC1OC(COC2OCC(O)C(O)C2O)C(O)C(O)C1O)=C3	0.99917	1
COC1=CC2=C(OC3=CC(OC4OC(COC5OCC(O)C(O)C5O)C(O)C(O)C4O)=CC(O)=C3C2=O)C=C1	0.998555	1
COC1=CC=C(C=C1)C1=CC(=O)C2=C(O1)C(OC)=C(OC)C=C2OC	0.999958	1
CC#CC#CC#C\C=C\C=C\CCCOC(C)=O	0.99997	1
CC(C)(O)C1CC2=C(O1)C(O)=C1OC(=O)C=CC1=C2	0.852137	1
CC(C)(O)C1CC2=C(O1)C(O)=C1OC(=O)C=CC1=C2	0.852137	1
OCCCCCCCCCCCCCCCCCCCCCCCCO	0.999456	1
CC1OC(OC2C(O)C(O)C(CO)OC2OC2CC3(C)C(CC(O)C4C(CCC34C)C(C)(C\C=C\C(C)(C)O)OC3OC(CO)C(O)C(O)C3O)C3(C)CCC(O)C(C)(C)C23)C(O)C(O)C1O	0.552921	1
CC(C)C(O)\C=C\C(C)(OC1OC(CO)C(O)C(O)C1O)C1CCC2(C)C1C(O)CC1C3(C)CCC(OC4OC(CO)C(O)C(O)C4O)C(C)(C)C3CCC21C	0.593152	1
CCC(CCC(C)C1CCC2C3=CCC4CC(=O)CCC4(C)C3CCC12C)C(C)C	0.998491	1
CCCCCCCCCCCCC(O)C1CCC(O1)C(O)CCCC(O)C(O)CCCCCC1CC(CC(C)=O)C(=O)O1	0.994848	1
CC(C)=CC(=O)C\C(C)=C\CC\C(C)=C\CO	0.568651	1
CC(C=O)C1=CCC(C)CC1	0.97122	1
CC1CC(=O)C=C(C)C11CCC(C1)C(C)(O)COC1OC(CO)C(O)C(O)C1O	0.639544	1
CC\C=C\C(C)(O)OCC1(C)C2CCC3(C)C(CCC4C5C(C)C(C)CCC5(C)CCC34C)C2(C)CCC1=O	0.929095	1
CC1(CCC(=O)O1)C1CC(=O)C2(C)C3=C(C(=O)CC12C)C1(C)CCC(=O)C(C)(C)C1CC3O	0.615182	1
CC(C)C(C)\C=C\C(C)C1CCC2C3=C(CCC12C)C1(C)CCC(=O)C=C1C=C3	0.999999	1
C\C=C(/C)C(=O)OC1C23OC2(CC2CCC(O)C(C)C12C)OC(=O)C3C	0.976408	1
COC1C23OC2(CC2CCC(OC(=O)\C=C\SC)C(C)C12C)OC(=O)C3C	0.733041	1
CS\C=C/C(=O)OC1CCC2CC34OC3(C(C)C(=O)O4)C(OC(=O)C(\C)=C\C)C2(C)C1C	0.633671	1
CC(C)=CCCC(C)(OC1OC(CO)C(O)C(O)C1O)C1CCC2(C)C1C(O)CC1C3(C)CCC(OC4OC(CO)C(O)C(O)C4OC4OC(CO)C(O)C(O)C4O)C(C)(C)C3=CC(O)C21C	0.514915	1
COC1=CC=C(\C=C\C(=O)C(C)C)C=C1	0.905796	1
CCC(=O)\C=C\C1=CC=C(OC)C=C1	0.641755	1
CC1=CN=C(C)C2=CC=CN12	0.999982	1
CC1=C(C)N2C=CC=C2C=N1	0.999822	1
CC1=CN2C=CC=C2C(C)=N1	0.999982	1
CC1C2C(CC3C4CC5OC(=O)CC5C(C)(CC(O)=O)C4CCC23C)OC11CCC(C)CO1	0.995325	1
CC1CC(O)CC2(C)CC3OC(=O)C(=C)C3C=C12	0.99831	1
CC1CC(=O)CC2(C)CC3OC(=O)C(=C)C3C=C12	0.99835	1
CC(C)C(=C)CCC(C)C1CCC2C3=C(CCC12C)C1(C)CCC(O)C(C)(C)C1CC3	0.996098	1
CC1C2C(CC3C4CC=C5CC(O)CC(O)C5(C)C4CCC23C)OC11CC(O)C(C)CO1	0.998394	1
CC1C2C(CC3C4CC=C5CC(O)CC(OC6OCC(O)C(O)C6OC6OC(C)C(O)C(O)C6O)C5(C)C4CCC23C)OC11CC(O)C(C)CO1	0.999718	1
CC1C2C(CC3C4CC=C5CC(O)CC(OC6OC(CO)C(O)C(O)C6OC6OC(C)C(O)C(O)C6O)C5(C)C4CCC23C)OC11CC(O)C(C)CO1	0.999718	1
CC(C)C1(O)C(=O)CC(C)C11CC=C(C)C(=O)C1	0.99998	1
CC(C)C1CCC2(C)C(O)CC(O)C(C)=C2C1=O	0.984164	1
CC(C)C1CCC2(C)C(O)CCC(C)=C2C1=O	0.939043	1
C\C=C/C#CC#C\C=C\C=C\C(CCOC(C)=O)OC(C)=O	0.999941	1
[H]C(COC(=O)CCCCCCCCCCCCC)(COC(=O)CCCCCCCCCCCCC)OC(=O)CCCCCCCCCCCCC	0.999982	1
CCCCCCCCCCCCCCO	0.999871	1
CCCCCCCCCCCCCCCCCCCCCCCCCCCCCC(O)=O	0.998443	1
CCCCCCCCCCCCCCCCCCCCCCC(O)=O	0.998443	1
C=CCCCCCCCC\C=C\CC1=CC=CO1	0.99752	1
CCCCCCCCCCCCC=O	0.999967	1
CCCCCCCCCCCC=C	0.99496	1
CCCCC#CC#CC#C\C=C\CO	0.999998	1
C=CCCCCCCCCCCCC1=CC=CO1	0.991335	1
C#CCCCCCCCCCCCC1=CC=CO1	0.500004	1
CCCCCC(O)CCC(O)C(O)CCCCCCCC(O)=O	0.999314	1
CCCCCCC(O)C\C=C\C(O)CCC(O)CCCC(O)=O	0.999769	1
[H]C(COC(=O)CCCCCCCCCCC)(COC(=O)CCCCCCCCCCC)OC(=O)CCCCCCCCCCC	0.999982	1
CCCCC\C=C\C\C=C\CCCCCCCC(=O)OCC(COC(=O)CCCCCCC\C=C\C\C=C/CCCCC)OC(=O)CCCCCCC\C=C/C\C=C/CCCCC	0.999979	1
CCCCCCCCCC\C=C\C=C/C=O	0.965515	1
CCCCCCCC\C=C\CCCCCCCC(=O)OCC(COC(=O)CCCCCCC\C=C\CCCCCCCC)OC(=O)CCCCCCC\C=C/CCCCCCCC	0.999979	1
[H]C(COC(=O)CCCCCCCCCCCCCCC)(COC(=O)CCCCCCCCCCCCCCC)OC(=O)CCCCCCCCCCCCCCC	0.999982	1
[H]C(COC(=O)CCCCCCCCCCCCCCCCC)(COC(=O)CCCCCCCCCCCCCCCCC)OC(=O)CCCCCCCCCCCCCCCCC	0.999982	1
CCCCCCCCCCC(=C)\C=C/C=O	0.890545	1
CCCCCCCCCCC=O	0.999967	1
CCCCCCCCCCCO	0.999871	1
CCCCCCCCCC(C)O	0.999879	1
CCCCC\C=C/C=C/C=C	0.880406	1
CCCCCCCCC#CC(=O)OC	0.979537	1
CC\C=C/C#CC(=O)C1=CC=C(O1)\C=C/C(O)=O	0.727555	1
CC\C=C/C#CC(=O)C1=CC=C(O1)\C=C/C(O)=O	0.727555	1
CC\C=C/C#CC(=O)C1=CC=C(O1)\C=C/C(=O)OC	0.964152	1
CCCCC#CC(=O)C1=CC=C(O1)\C=C/C(=O)OC	0.964152	1
CCC1OC1C#CC(=O)C1=CC=C(O1)\C=C/C(=O)OC	0.514894	1
CCC1OC1C\C=C/C\C=C\CCCCCCCC(O)=O	0.994892	1
CCCCC\C=C/C=C/C(/O)=N/CC(C)C	0.964461	1
CCC\C=C\CO	0.978341	1
CCCCCCCCCCC\C=C/CCCC\C=C/C=C\C(\O)=N\CC(C)C	0.993699	1
CCCCCCCCCCCCC(O)CCCCCCCCC(=O)CCCCCCCCCCCC	0.999933	1
C\C=C/C=C/C=C\CC\C=C\C(\O)=N\CC(C)C	0.986071	1
CCCCCCCC\C=C\CCCCCCCCCCCCCC(O)=O	0.999121	1
CCCCCCCCCCCCCCCCCCCC1=CC(O)=CC(O)=C1	0.985373	1
CC\C=C/C\C=C/CCO	0.999772	1
CC\C=C/CCCCC=O	0.999171	1
CCCCC\C=C/CCO	0.999512	1
CCCCC\C=C/C=O	0.984623	1
CC\C=C\C\C=C/C\C=C\C\C=C\CCCCC(O)=O	0.99643	1
CCCCC\C=C/C\C=C\C\C=C/CCCCC(O)=O	0.99644	1
CCCCC\C=C/C=C/C=C/CCCCCCC(O)=O	0.998145	1
CCOC(=O)CCCCCCC\C=C/C\C=C/C\C=C/CC	0.999916	1
CCC=CCC=CCC=CCCCCCCCC(O)=O	0.999119	1
CCCCCCCC\C=C\CCCCCCCC=O	0.999907	1
CCCCCCCCCC\C=C\CCCCCC(O)=O	0.999121	1
CCCCCCCC\C=C\CCCCCCCC(O)=O	0.999121	1
CCCCCC\C=C/CCCCCCCCCC(O)=O	0.999121	1
CC\C=C\CC(O)C=C	0.999722	1
CC#CC#CC#CC(O)=O	0.502413	1
CC#CC#CC#CCO	0.914596	1
CCCCC\C=C/C=O	0.984623	1
CCCCCCCCCCCCCCCC(=O)OCC(COC(=O)CCCCCCCCCCCCCCC)OC(=O)CCCCCCC\C=C\CCCCCCCC	0.999979	1
CCCCCCCCCCCCCCCCCC(=O)OCC(COC(=O)CCCCCCCCCCCCCCCCC)OC(=O)CCCCCCC\C=C\CCCCCCCC	0.999979	1
CCCCCCCCCCCCCCCCCC(=O)OCC(COC(=O)CCCCCCCCCCCCCCC)OC(=O)CCCCCCC\C=C/CCCCCCCC	0.999979	1
CCCCCCCCC(=O)CCCCCCC(O)=O	0.995392	1
CCCCCCCC(=O)CCCCCCCC(O)=O	0.995392	1
CC1=CC(=O)CC(C)(C)C1(O)\C=C\C(=O)COC1OC(CO)C(O)C(O)C1O	0.563647	1
CC1(C)CCC2(CCC3(C)C(=CCC4C5(C)CCC(OC6OC(C(OC7OC(CO)C(O)C7O)C(O)C6OC6OC(CO)C(O)C(O)C6O)C(O)=O)C(C)(C)C5CCC34C)C2C1)C(O)=O	0.549626	1
CCCCCC(=O)CCCCCCCCCC(O)=O	0.995392	1
CCCCCCCCCC(=O)CCCCCCCC(O)=O	0.995392	1
CCCCCCCCC(=O)CCCCCCCCC(O)=O	0.995392	1
CCCCCCCC(=O)CCCCCCCCCC(O)=O	0.995392	1
CCCCCCCCC(=O)CCCCC(O)=O	0.994738	1
CCCCCC\C=C\CCCCCCCC1=CC(O)=CC(O)=C1	0.99646	1
CCCCC\C=C/C=C/O\C=C\CCCCCCC(O)=O	0.999575	1
CC\C=C/C\C=C/C=C/O\C=C\CCCCCCC(O)=O	0.999575	1
OC(=O)CCCCCCCCCCC1CCCCC1	0.977234	1
CCCCCCCCCC(=O)OCC	0.999919	1
CCCCCCC\C=C\C=O	0.99	1
C\C=C/C#CC#CCCCOC(=O)CC(C)C	0.938493	1
CC#CC#CC#C\C=C\CO	0.999421	1
CCCCCC\C=C/CC(O)=O	0.995908	1
CCCCC\C=C/CCC(O)=O	0.994256	1
OC(=O)CCCCCCCC=C	0.998209	1
CCCCCC1=CC(C)=C(CCCCCCCCCCC(O)=O)O1	0.996626	1
CC(=O)OCC(O)CC(=O)CCCCCCCCCCCC=C	0.999965	1
CC(=O)OCC(O)CC(=O)CCCCCCCCCCCC#C	0.999998	1
CCC(O)C(O)CCCCCCCCCCCCCC(O)=O	0.994901	1
CCCCCCCCCCCCCCCC1=CC(O)=CC(O)=C1	0.983942	1
CCCCCCCCCCCCCCCCCCCCCCCCCCCC(=O)OCC(CO)OC(=O)CCCCCCCCCCCCCCCCCCCCCCCCCCC	0.999944	1
CCCCCCCC\C=C\CCCCCCCC(=O)OCC(CO)OC(=O)CCCCCCC\C=C\CCCCCCCC	0.999965	1
[H]C(O)(COC(=O)CCCCCCCCCCCCCCC)COC(=O)CCCCCCCCCCCCCCC	0.999927	1
CCCCCCCCCCCCCCCCCC(=O)OCC(CO)OC(=O)CCCCCCCCCCCCCCCCC	0.999944	1
CC\C=C/C\C=C/C\C=C/C\C=C/C\C=C/C\C=C/CCC(O)=O	0.998345	1
CCCCCCCCCC\C=C\CCCCCCCCCC(O)=O	0.999121	1
CCCCC\C=C/CC\C=C\C(=O)OC	0.995843	1
CCCCC\C=C/CC\C=C\C(=O)OCC	0.99841	1
OCCCCCCCCCC=C	0.999912	1
CC(=O)OCCCCCCCCCC=C	0.999759	1
CCCCCCCCCCCC(O)=O	0.997635	1
CCCCCCCCCCCC(=O)OC	0.998907	1
CCCCCCCCCCC(C)=O	0.999967	1
CCCCCCCCC\C=C\C=O	0.99	1
CC1(C)CCC2(CCC3(C)C(=CCC4C5(C)CCC(OC6OC(CO)C(O)C(O)C6OC6OC(CO)C(O)C(O)C6O)C(C)(C)C5CCC34C)C2C1)C(O)=O	0.690566	1
CC1(C)CCC2(CCC3(C)C(=CCC4C5(C)CCC(OC6OC(C(O)C(OC7OC(CO)C(O)C(O)C7O)C6OC6OC(CO)C(O)C(O)C6O)C(O)=O)C(C)(C)C5CCC34C)C2C1)C(O)=O	0.583977	1
CC1(C)CCC2(CCC3(C)C(=CCC4C5(C)CCC(OC6OC(C(O)C(OC(OCC(O)=O)C(O)C(O)=O)C6O)C(O)=O)C(C)(C)C5CCC34C)C2C1)C(=O)OC1OC(CO)C(O)C(O)C1O	0.580901	1
CC1(C)CCC2(CCC3(C)C(=CCC4C5(C)CCC(OC6OC(C(O)C(OC(OCC(O)=O)C(O)C(O)=O)C6O)C(O)=O)C(C)(C)C5CCC34C)C2C1)C(O)=O	0.644485	1
CC1(C)CCC2(CCC3(C)C(=CCC4C5(C)CCC(OC6OC(C(O)C(OC7OC(CO)C(O)C(O)C7O)C6O)C(O)=O)C(C)(C)C5CCC34C)C2C1)C(=O)OC1OC(CO)C(O)C(O)C1O	0.584189	1
CCCCCCCCC\C=C\C(=O)OC	0.995631	1
CCCCCCCCC\C=C\C(=O)OCC	0.998579	1
CCCCCCCC1CC=CC(=O)O1	0.998391	1
[Na+].CCCCCCCCCCCCC1=CC=CC(=C1)S(O)(=O)=O	0.98566	1
[Na+].CCCCCCCCCCCCC1=CC=C(C=C1)S(O)(=O)=O	0.994239	1
CCCCCCCC(C)CCC(C)CCCCCCCCCCCCCC(O)CC1CC(C)CC(=O)O1	0.995062	1
CCCCCCCCCCCCCCCCCCCCCC1=CC(O)=CC(O)=C1	0.985373	1
CCCCCCCCCCCCCCCC(=O)CCCCCCCCCCCCCCC	0.999901	1
CCCCCCCCCCCCCC(O)CCCCCCCCCCCCC	0.999959	1
CCCCCCC\C=C\C(O)C#CC#C\C=C/COC(C)=O	0.999997	1
CCCCCCCCCCCCCCCCC=O	0.999984	1
OCC(O)CC(O)CCCCCCCCCCCC=C	0.999852	1
CC(=O)OCC(O)CC(O)CCCCCCCCCCCC=C	0.999934	1
CC(=O)OC(CO)CC(O)CCCCCCCCCCCC=C	0.999934	1
CC(=O)OC(CCCCCCCCCCCC=C)CC(O)CO	0.999867	1
CCCCCCC\C=C\CCCCCCCC(O)=O	0.999121	1
CC(=O)OC(CO)CC(O)CCCCCCCCCCCC#C	0.999999	1
CC(=O)OCC(O)CC(O)CCCCCCCCCCCC#C	0.999999	1
CC(=O)OC(CCCCCCCCCCCC#C)CC(O)CO	0.999473	1
CCCCCCCCCCC\C=C/C=C/C(=O)OC	0.99577	1
CCCCCCCCCCC\C=C/C=C/C(=O)OCC	0.998316	1
OC(=O)CCCCCCCCCCCCCCC(O)=O	0.591968	1
CCCCCCCCCCCCCCCC(=O)OC	0.999001	1
CCCCCCCCCCCCCCCCO	0.999935	1
CCCCCCCCCCCCCCC(C)=O	0.999984	1
CCCCCCCCC\C=C\CCCCC(O)=O	0.996371	1
CCCCCCCCCCCCCCCC(=O)CC(=O)CCCCCC(O)CCCCCCC	0.999995	1
CCCCCCCCCCCCCCC(O)C(O)=O	0.999546	1
CCCCC\C=C\C\C=C\CCCC\C=C/CCCC(O)=O	0.999145	1
CCCCC\C=C\C=C/C(O)CCCCCCCC(O)=O	0.999723	1
CCCCCCCCC1=C(CCCCCCC(O)C(O)=O)C1	0.87211	1
CCCCC(O)CCCCCCCCC(=O)OC	0.999875	1
CCCCCC\C=C(\C)CC(O)=O	0.968679	1
CCCCC\C=C/C(C)CC(O)=O	0.997704	1
CCCCCC\C=C(\C)CCO	0.99661	1
CCCCC\C=C\C(C)CCO	0.999669	1
CC(C)CCCCCCCCCCCCCCC(O)=O	0.997834	1
CCC(C)CCCCCCCCCCCCC(O)=O	0.562814	1
CC(C)CCCCCCCCCCCCC(O)=O	0.997834	1
CC(C)CCCCCCCCCCC(O)=O	0.996893	1
CCCCCCCCCCCCCCCC(=O)OCC(O)CO	0.99997	1
[H]C(CO)(CO)OC(=O)CCCCCCCCCCCCCCC	0.999967	1
CCCCCCCCCCCCCCCCCC(=O)OCC(O)CO	0.99997	1
CC12CC(O)CC3(OC1=O)C2C(C(O)=O)C12CC4CCC31C2C4=C	0.987541	1
[H]C(COC(=O)CCCCCCCCCCCCCCCCC)(COC(=O)CCCCCCCCCCCCCCCCC)OC(=O)CCCCCCCCCCCCCCC	0.999982	1
CCCCCCCCCCCCCCCCCCCCCCCCC(O)=O	0.998443	1
CCCCCCCCCCCCCCC=O	0.999967	1
CC1C2C(CC3C4CC(O)C5CC(O)CCC5(C)C4CC(=O)C23C)OC11CCC(C)CO1	0.998814	1
CCC(CCC(C)C1C(=O)C=C2C3CC=C4CC(O)CCC4(C)C3CCC12C)C(C)C	0.979844	1
CCCCCCCCCCCCCC(C)=O	0.999967	1
CCCCCCCCCCCCCC=C	0.99496	1
CCCCCC1=CC=CC(=O)O1	0.633321	1
CC\C=C/CC1OC1C\C=C\CCCCCCCC(O)=O	0.994891	1
CCCCCCCCCCC(=O)OCC(COC(=O)CCCCCCCCCC)OC(=O)CCCCCCCCCC	0.999982	1
CCCCCCCCCCCCCCCCCCCCC(=O)OCC(COC(=O)CCCCCCCCCCCCCCCCCCCC)OC(=O)CCCCCCCCCCCCCCCCCCCC	0.999982	1
CCCCCC1=CC(C)=C(CCCCCCCCC(O)=O)O1	0.992471	1
CCCCC\C=C\C\C=C\CCCCCCCC(=O)OCC(COP(O)(O)=O)OC(=O)CCCCCCC\C=C\C\C=C\CCCCC	0.999834	1
CC\C=C/C\C=C/C\C=C/CCCCCCCC(=O)OCC(COP(O)(O)=O)OC(=O)CCCCCCC\C=C/C\C=C/C\C=C/CC	0.999834	1
CCCC(=O)OCC(COC(=O)CCC)OC(=O)CCC	0.999963	1
CC12CCCC3(OC1=O)C2C(C(O)=O)C12CC4CC(O)C31C2C4=C	0.974787	1
CC\C(C)=C\C(=O)OC1C=C(C(C)C)C2C(COC(=O)\C2=C/C)C1=C	0.51088	1
CC\C=C/C\C=C/C\C=C\C\C=C/C\C=C/CCCC(O)=O	0.999073	1
CCCCCCCCCCCCC#CCCCC(O)=O	0.999615	1
CC\C=C/C=C/C=C\C=C\CCCCC(=O)CCC(O)=O	0.859247	1
CCCCCCCC\C=C\C\C=C/C\C=C/CCCCCC(O)=O	0.999121	1
CCCCC\C=C\CC1OC1CCCCCCCC(O)=O	0.994892	1
CCCCC\C=C\C\C=C\CCO	0.999512	1
CC\C=C/C\C=C/C\C=C\CCCCCCC(O)C(O)=O	0.999928	1
[H]C(COC(=O)CCCCCCCCCCCCCCCCCCCCC)(COC(=O)CCCCCCCCCCCCCCCCCCCCC)OC(=O)CCCCCCCCCCCCCCCCCCCCC	0.999982	1
CCCCCCCC\C=C\CCCCCCCCCCCC(=O)OCC(COC(=O)CCCCCCCCCCC\C=C/CCCCCCCC)OC(=O)CCCCCCCCCCC\C=C\CCCCCCCC	0.999979	1
CCCCCCCCCCCCCCCCC(=O)OCC(COC(=O)CCCCCCCCCCCCCCCC)OC(=O)CCCCCCCCCCCCCCCC	0.999982	1
CCCCCCCCCCCCCCCCCCC(=O)OCC(COC(=O)CCCCCCCCCCCCCCCCCC)OC(=O)CCCCCCCCCCCCCCCCCC	0.999982	1
CCCCCCCCCCC\C=C\CCCCC(=O)OCC(COC(=O)CCCC\C=C\CCCCCCCCCCC)OC(=O)CCCC\C=C\CCCCCCCCCCC	0.999925	1
[H]C(COC(=O)CCCCCCCCCCCCCC)(COC(=O)CCCCCCCCCCCCCC)OC(=O)CCCCCCCCCCCCCC	0.999982	1
CCCCCCCCCCCCC(=O)OCC(COC(=O)CCCCCCCCCCCC)OC(=O)CCCCCCCCCCCC	0.999982	1
CCCC\C=C\CCC\C=C\CCCCO	0.999663	1
CCCCCCCC\C=C\CCCCCCCC(=O)OCC(COC(=O)CCCCCCC\C=C\CCCCCCCC)OC(=O)CCCCCCC\C=C\C\C=C\CCCCC	0.999979	1
CCCCCCCCCCCCCCCCCC(=O)OC(COC(=O)CCCCCCC\C=C\C\C=C\CCCCC)COC(=O)CCCCCCC\C=C\C\C=C\CCCCC	0.999979	1
CCCCCCCC\C=C\CCCCCCCC(=O)OCC(COC(=O)CCCCCCC\C=C\C\C=C\CCCCC)OC(=O)CCCCCCC\C=C\C\C=C\CCCCC	0.999979	1
CCCCCCCCCCCCCCCC(=O)OC(COC(=O)CCCCCCC\C=C\CCCCCCCC)COC(=O)CCCCCCC\C=C\CCCCCCCC	0.999979	1
CCCCCCCCCCCCCCCC(=O)OCC(COC(=O)CCCCCCC\C=C\C\C=C\CCCCC)OC(=O)CCCCCCC\C=C\C\C=C\CCCCC	0.999979	1
CCCCCCCCCCCCCCCC(=O)OC(COC(=O)CCCCCCC\C=C\C\C=C\CCCCC)COC(=O)CCCCCCC\C=C\C\C=C\CCCCC	0.999979	1
CCCCCCCCCCCCCCCC(=O)OCC(COC(=O)CCCCCCC\C=C\CCCCCCCC)OC(=O)CCCCCCCCCCCCCCC	0.999979	1
CCCCCCCCCCCCCC(=O)OCC(COC(=O)CCCCCCC\C=C\CCCCCCCC)OC(=O)CCCCCCC\C=C\CCCCCCCC	0.999979	1
CCCCCCCCCCCCCCCC(=O)OCC(COC(=O)CCCCCCC\C=C\C\C=C\CCCCC)OC(=O)CCCCCCCCCCCCCCC	0.999979	1
CCCCCCCCCCCCCCCC(=O)OCC(COC(=O)CCCCCCCCCCCCCCC)OC(=O)CCCCCCC\C=C\C\C=C\CCCCC	0.999979	1
CCCCCCCCCCCCCC(=O)OCC(COC(=O)CCCCCCCCCCCCC)OC(=O)CCCCCCC\C=C\CCCCCCCC	0.999979	1
CCCCCCCCCCCCCC(=O)OCC(COC(=O)CCCCCCCCCCC)OC(=O)CCCCCCCCCCC	0.999982	1
[H]C(COC(=O)CCCCCCCCC)(COC(=O)CCCCCCCCC)OC(=O)CCCCCCCCC	0.999982	1
[H]C(COC(=O)CCCCCCC)(COC(=O)CCCCCCC)OC(=O)CCCCCCC	0.999989	1
CCCCCC(=O)OCC(COC(=O)CCCCC)OC(=O)CCCCC	0.999964	1
CCCCCC1=C(C)C(C)=C(CCCCCCCCCCC(O)=O)O1	0.968256	1
CCCCCCC1CCC(CCCCCCCC(O)=O)O1	0.999691	1
C=CCCCCCCCCC=O	0.999893	1
CCCCCCCCC=CCCCCCCCC(=O)OCC(COP(O)(O)=O)OC(=O)CCCCCCCC=CCCCCCCCC	0.999834	1
CCCCCCCCCCCCCCCC(=O)OC(COC(=O)CCCCCCC\C=C\CCCCCCCC)COP(O)(O)=O	0.999834	1
CCCCCCCCCCCCCC(=O)OC(COC(=O)CCCCCCC\C=C\CCCCCCCC)COP(O)(O)=O	0.999834	1
CC(=O)CC1=CC(O)=C(O)C=C1	0.964497	1
CCCCCCC\C=C\CCCCCCC(=O)OCC(COC1OC(CO)C(O)C(O)C1O)OC(=O)CCCCCC\C=C\CCCCCCC	0.953152	1
CCCCCCC\C=C\CCCCCCC(=O)OCC(COC1OC(CS(O)(=O)=O)C(O)C(O)C1O)OC(=O)CCCCCC\C=C\CCCCCCC	0.990713	1
CC(=O)OC[C@]1(O)CC23C[C@@H]1CCC2[C@]1(C)CCC[C@@](C)(C=O)C1CC3	0.99849	1
CCC(C)C1NC(=O)C(NC(=O)C(CC2=CC=CC=C2)NC(=O)C(CC2=CC=CC=C2)NC(=O)C2CCCN2C(=O)C2CCCN2C(=O)C(NC(=O)C(CC(C)C)NC(=O)C(CCSC)NC1=O)C(C)CC)C(C)C	1	1
CC(COC1OC(CO)C(O)C(O)C1O)CC(CO)C1=C(C)C2C(CC3C4CC(=O)C5CC(CCC5(C)C4CCC23C)OC2OC(COC3OCC(O)C(O)C3O)C(O)C(O)C2O)O1	0.921705	1
COC1=C2C(=O)OCC2=C(C)C2=C1CC1C(C)(CC(O)C34OC(CC(OC(C)=O)C13C)(OC)OC4(C)C)O2	0.997578	1
CCCCCCCCCCCCCCCCCCCCCCCC(=O)OCC(COC(=O)CCCCCCCCCCCCCCCCCCCCCCC)OC(=O)CCCCCCCCCCCCCCCCCCCCCCC	0.999982	1
CCCCCCCCCCCCCCCCCC(=O)OC(COC(=O)CCCCCCC\C=C\CCCCCCCC)COC(=O)CCCCCCC\C=C\CCCCCCCC	0.999979	1
CCCCCCCCCCCCCCCCCCCC(=O)OCC(COC(=O)CCCCCCCCCCCCCCCCC)OC(=O)CCCCCCC\C=C\CCCCCCCC	0.999979	1
CCCCCCCCCCCCCCCCCC(=O)OCC(COC(=O)CCCCCCC\C=C\CCCCCCCC)OC(=O)CCCCCCC\C=C\CCCCCCCC	0.999979	1
CCCCCCCCCCCCC1CCC(=O)O1	0.999986	1
CCC1=C(C=O)C2=[N]3C1=CC1=C(C)C4=C5N1[Mg]31N3C(=CC6=[N]1C(C(CCC(=O)OC\C=C(/C)CCCC(C)CCCC(C)CCCC(C)C)C6C)=C5C(C(=O)OC)C4=O)C(C)=C(C=C)C3=C2	0.504653	1
COC(=O)C1C(=O)C2=C3N4C(C=C5C(C=C)=C(C)C6=[N]5[Mg]44N5C(=CC7=[N]4C(C(CCC(O)=O)=C7C)=C13)C(C)=C(C=C)C5=C6)=C2C	0.504653	1
CCC1=C(C=O)C2=N\C\1=C/C1=C(C)C3=C(N1)\C(C(C(=O)OC)C3=O)=C1/N=C(/C=C3\N/C(=C\2)C(C=C)=C3C)C(C)C1CCC(=O)OC	0.999968	1
CCC1=C(C)C2=N\C\1=C/C1=C(C)C3=C(N1)\C(CC3=O)=C1/N=C(/C=C3\N/C(=C\2)C(C=C)=C3C)C(C)C1CCC(O)=O	0.999939	1
CC\C=C/C\C=C/CC=O	0.998837	1
O=C(CCC1C2=C(C3=[N]4C(=CC5=[N]6C(C(C5(C)C)CCC(=O)N)=C(C5=[N]7C8C(N2[Co+]467(C[N]2=CN(C4=CC(C)=CC=C24)C2OC(CO)C(OP(=O)(OC(C)CNC(=O)CCC5(C)C8CC(=O)N)[O-])C2O)O)(C1(CC(=O)N)C)C)C)C(CCC(N)=O)C3(CC(=O)N)C)C)N	0.504653	1
CC(C)CC(O)CC(C)C	0.999877	1
C=CCSSSCC=C	0.999153	1
CCOC(=O)CC\C=C\CC=C	0.999717	1
CC(S)C(C)S	0.991995	1
CC(CC=C)C(O)=O	0.99468	1
CCCCCSS	0.990265	1
CCCCCSSC	0.500476	1
CC1OC(OC2C(O)C(O)COC2OC(=O)C23CCC(C)(C)CC2C2=CCC4C5(C)CCC(OC6OC(CO)C(O)C(O)C6OC6OC(CO)C(O)C(O)C6O)C(C)(C)C5CCC4(C)C2(C)CC3)C(O)C(O)C1OC1OCC(O)C(O)C1O	0.618324	1
CC1OC(OC2C(O)C(O)COC2OC(=O)C23CCC(C)(C)CC2C2=CCC4C5(C)CCC(OC6OC(CO)C(O)C(O)C6OC6OC(CO)C(O)C(O)C6O)C(C)(C)C5CCC4(C)C2(C)CC3)C(O)C(O)C1OC1OCC(O)C(OC2OCC(O)C(O)C2O)C1O	0.618331	1
CC1OC(OC2C(O)C(O)COC2OC(=O)C23CCC(C)(C)CC2C2=CCC4C5(C)CCC(OC6OC(CO)C(O)C(O)C6OC6OC(CO)C(O)C(O)C6O)C(C)(C)C5CCC4(C)C2(C)CC3)C(O)C(OC2OCC(O)C(O)C2O)C1OC1OCC(O)C(O)C1O	0.618331	1
CC1OC(OC2C(O)C(O)COC2OC(=O)C23CCC(C)(C)CC2C2=CCC4C5(C)CCC(OC6OC(CO)C(O)C(O)C6OC6OC(CO)C(O)C(O)C6O)C(C)(C)C5CCC4(C)C2(C)CC3)C(O)C(OC2OCC(O)C(O)C2O)C1OC1OCC(O)C(OC2OCC(O)C(O)C2O)C1O	0.618332	1
CCCCCCCCCCCC\C=C/CCC(O)C(O)CCCCCCCCCCCCC1=CC(C)OC1=O	0.999436	1
CCCCCCCCCCCCCC\C=C/CCC(O)C(O)CCCCCCCCCCC1=CC(C)OC1=O	0.999436	1
CCCCCCCCCCCCC(O)C1CCC(O1)C1CCCC(O1)C(O)CCCCCCCC(O)CC1=CC(C)OC1=O	0.995813	1
NCCS(O)(=O)=O	0.999558	1
CC1CCC(=O)OC1C	0.987872	1
CC(=O)OCC1CCCO1	0.999849	1
CCC(=O)OCC1CCCO1	0.999498	1
CC1OCCC1=O	0.744739	1
O[C@H]1[C@H](O)[C@@H](O)[C@H](OC(=O)CC2=CNC3=CC=CC=C23)[C@H](O)[C@@H]1O	0.985222	1
C\C=C\C=C\C=C\CC\C=C\C=C\C(=O)NCC(C)(C)O	0.963249	1
C\C=C\C=C\C=C\CC\C=C\C=C\C(=O)NCC(C)C	0.995683	1
C1SSCSS1	0.993757	1
CC1NC(C)SC(C)S1	0.508527	1
CCC(=O)SC	0.507585	1
CC(CCO)CC(C)(C)C	0.999543	1
CC12C3CC(CC13)C2(C)CCC=O	0.999999	1
CC1=CC(=O)CC(C)(C)C1	0.958821	1
CC(C)\C=C/C=O	0.937298	1
CC1OC(C)C(C)=N1	0.994954	1
CN(C)CCCCNCCCCN(C)C	0.999999	1
CCCCCCC(=O)N(CCCCN(C)C)CCCCN(C)C	1	1
NCCCNCCCCNCCCN	0.999736	1
CCCCCC\C=C\CCC	0.87886	1
CCCCC=O	0.999444	1
CCCCC(=O)OC	0.523817	1
CCCCC(O)=O	0.54046	1
CCCCC(=O)C1=CC=CC=C1	0.897764	1
ClC1=C(Cl)C2(Cl)C3C4CC(C5OC45)C3C1(Cl)C2(Cl)Cl	0.999999	1
CCOC(C)=O	0.994529	1
CCOC(=O)CC(C)=O	0.998569	1
CCC(CC)C=O	0.9686	1
CCC(CC)C(O)=O	0.506773	1
CCC1CCC(=O)C1=O	0.998861	1
[Na+].[Na+].[S-]C(=S)NCCNC([S-])=S	0.999739	1
NCCN	0.677182	1
CCCCCCCCCC\C=C/CCC(O)C1CCC(O1)C(O)CCCCCC(=O)CCCCC1CC(CC(C)=O)C(=O)O1	0.99862	1
CCOC=O	0.997313	1
CCCCC(CC)C(O)=O	0.987772	1
CCCCC(CC)CO	0.999597	1
CC(C)=CCC\C(C)=C\CC1=C(O)C(C(=O)\C=C\C2=CC=C(O)C=C2)=C(O)C=C1O	0.998422	1
CCSC	0.500446	1
CCON=O	0.970415	1
CC(C)OC(C)=O	0.624485	1
CCOC(OCC)C(C)C	0.514397	1
CC(C)C=O	0.988438	1
CC(C)CS	0.995772	1
CC(C)CO	0.865107	1
CC(C)COC(C)=O	0.999269	1
CC(C)COC=O	0.999567	1
CC(C)C(O)=O	0.50051	1
CCOC(=O)C(C)C	0.997824	1
COC(=O)C(C)C	0.959763	1
CC(C)C(=O)OCC1=CC=CC=C1	0.976274	1
CC(C)CC=O	0.999528	1
COC(=O)\C=C/C(=O)OC	0.986979	1
C1SSCSSS1	0.999913	1
[OH-].C[N+](C)(C)C=C	0.999775	1
CC\C=C/CC\C=C/C=O	0.952105	1
CC\C=C/CC\C=C/CO	0.997739	1
CCCCCCCCC=O	0.999967	1
CCCCCCCCC(=O)OC	0.998907	1
CCCCCCCCC(O)=O	0.997635	1
CCCCCCCCCO	0.999871	1
CCCCCCCC(C)=O	0.999967	1
CCCCCCC(=O)CC	0.999898	1
CCCCCC\C=C/C=O	0.972977	1
CCCCCC\C=C/C=O	0.972977	1
CCCCCCCC=C	0.99496	1
CCCCCC\C=C/C(O)=O	0.581632	1
CCCCCC\C=C/C(=O)OCC	0.997603	1
CCCCCCC#CC(=O)OC	0.979536	1
CCCCCCCCCCCCCCCCCCCCCCCCCC(O)CC(O)CCCCCCC	0.999917	1
CCCCCCCCCCCCCCCCCCCCCCCC(O)CC(O)CCCCCCC	0.999917	1
CCCCCCCCCCCCCCCCCCCCCC(O)CC(O)CCCCCCC	0.999955	1
CCCCCCCCCCCCCCCCCC(O)CC(O)CCCCCCC	0.999955	1
CCCCCCCCCCCCCCCCCCCC(O)CC(O)CCCCCCC	0.999955	1
CCCCCCCCCCCCCCCCCCCCCCCCCC(O)CC(O)CCCCCC	0.999917	1
CCCCCCCCCCCCCCCCCCCCCCCC(O)CC(O)CCCCCC	0.999917	1
CCCCCCCCCCCCCCCCCCCCCCCCCCCCC(O)CC(O)CCCCC	0.999917	1
CCCCCCCCCCCCCCCCCCCCCCCCCCCC(O)CC(O)CCCCCC	0.999917	1
CCCCCCCCCCCCCCCCCCCCCC(O)CC(O)CCCCCC	0.999955	1
CCCCCCCCCCCCCCCCCCCC(O)CC(O)CCCCCC	0.999955	1
OCCCCCCCCCCCCCCCCCCCCCO	0.999456	1
CCCCCC(=O)CCO	0.999561	1
CCCCCCCC(O)=O	0.997635	1
CCCCCCCC(=O)OC	0.998907	1
CCCCCCCC=O	0.999967	1
OC(=O)CCCCCCC(O)=O	0.590175	1
CCCCCC(=O)C(C)=O	0.999283	1
CCCCCCC(C)O	0.999879	1
CCCCCC(O)CC	0.999704	1
CCCCCCC(C)=O	0.999967	1
CCCCC\C=C/CO	0.998262	1
CCCCC\C=C/COC(C)=O	0.998696	1
CC\C=C/CCCCO	0.999663	1
CCCCCC(O)C=C	0.99974	1
CCCCC[C@@H](OC(C)=O)C=C	0.999296	1
CCCCC(=O)\C=C/C	0.998865	1
CCCCCC#CC(=O)OC	0.517977	1
CCCC(=O)CC(=O)OCC	0.999887	1
CC(=O)C1=NCCC1	0.5063	1
CCCCCC(=O)C=C	0.999867	1
CCCC(=O)C(O)=O	0.720446	1
CC(=O)OCC1=CC=CC=C1	0.878054	1
CCCCOCC1=CC=CC=C1	0.979298	1
CCOCC1=CC=CC=C1	0.958981	1
CCCCC\C(C=O)=C/C1=CC=CC=C1	0.924368	1
CC(=C)C1CCC2(C)OC2C1	0.523575	1
CSCSC	0.537897	1
CC(C)CCCC(C)CCCC(C)CCCC(C)(C)C(O)=O	0.505091	1
CC(C)CCCC(C)CCCC(C)CCCC(C)C(C)C(O)=O	0.956879	1
CCCC=O	0.998694	1
CC(O)CCO	0.998234	1
CCCCN	0.993584	1
CCCCS	0.998655	1
CCC(C)O	0.895061	1
C=CCC#N	0.972507	1
OCCC=C	0.999668	1
CCCCOC(C)=O	0.912317	1
CCOC(C)CC	0.699542	1
CCCCOCCO	0.976037	1
CCCCN=C=S	0.999934	1
CCCCON=O	0.996909	1
O=C1CCCO1	0.999483	1
O=C1CCCCCCC\C=C\CCCCCCC1	0.999743	1
O=C1ON(CCC#N)C=C1	0.97473	1
OC(=O)C1CCCCC1	0.673938	1
COC(=O)C1CCCCC1	0.993074	1
CC(C)C1C(=O)CC(C)C11CCC(C)C(=O)C1	0.99969	1
CC(C)C1C(=O)CC(C)C11CC=C(C)C(=O)C1	0.999914	1
COC(=O)CC1\C(=C\C)C(OC2OC(CO)C(O)C(O)C2O)OC=C1C(=O)OC	0.974488	1
OC1CCCCC1	0.765605	1
O=COC1CCCCC1	0.982567	1
CC(=O)OC1CCCCC1	0.518405	1
O=C1CCCCC1	0.991031	1
CC1C2C(CC3C4CCC5CC(OC6OC(CO)C(O)C(OC7OC(CO)C(OC8OC(CO)C(O)C(OC9OC(CO)C(O)C(O)C9O)C8OC8OC(CO)C(O)C(O)C8O)C(O)C7O)C6O)C(O)CC5(C)C4CCC23C)OC11CCC(C)CO1	0.999984	1
CC(OC1OC(CO)C(O)C(O)C1O)\C=C\C1(O)C(C)=CC(=O)CC1(C)C	0.59464	1
CC1=C(CO)CC(OC1=O)C(C)(O)C1(O)CCC2(O)C3CC4OC44CC=CC(=O)C4(C)C3CCC12C	0.9686	1
CC1OC(OC2C(O)C(O)COC2OC(=O)C23CCC(C)(C)CC2C2=CCC4C5(C)CCC(OC6OC(CO)C(O)C(O)C6O)C(C)(C)C5CCC4(C)C2(C)CC3O)C(O)C(O)C1OC1OCC(O)C(OC2OCC(O)C(O)C2O)C1O	0.601928	1
CC(=O)OCCC1CCCCC1	0.989077	1
CC1(C)CCC2(CCC3(C)C(=CCC4C5(C)CCC(OC6OC(CO)C(O)C(O)C6OC6OC(CO)C(O)C(O)C6O)C(C)(C=O)C5CCC34C)C2C1)C(=O)OC1OC(CO)C(O)C(O)C1O	0.564132	1
CC1C2C(CC3C4CC(O)C5CC(OC6OC(CO)C(OC7OC(CO)C(O)C(OC8OC(CO)C(O)C(O)C8O)C7O)C(O)C6O)C(O)CC5(C)C4CCC23C)OC11CCC(C)CO1	0.999973	1
CC12C3OC3C(O)C3(OC1=O)C1CCC4CC1(CC4=C)C(C23)C(O)=O	0.999275	1
CC12C3OC3C(O)C3(OC1=O)C1CCC4(O)CC1(CC4=C)C(C23)C(O)=O	0.999717	1
CC1=CC(O)=CC(O)=C1C(=O)OCC1=CC2CC(C)(C)C(O)C2C2(C)CC(O)C12O	0.688537	1
CCCCCCCCCCC(O)C1CCC(O1)C1CCC(O1)C(O)CCCCCCCCCCC(O)CC1=CC(C)OC1=O	0.999751	1
CC(C)=CCCC(C)(OC1OC(COC2OC(CO)C(O)C(O)C2O)C(O)C(O)C1O)C1CCC2(C)C1CCC1C3(C)CCC(OC4OC(CO)C(O)C(O)C4OC4OC(CO)C(O)C(O)C4O)C(C)(C)C3CCC21C	0.525234	1
CC1C2C(CC3C4CC=C5CC(CCC5(C)C4CCC23C)OC2OCC(O)C(O)C2OC2OC(C)C(OC3OC(CO)C(O)C(OC4OC(CO)C(O)C(O)C4O)C3OC3OC(CO)C(O)C(O)C3O)C(O)C2O)OC11CCC(C)CO1	0.999874	1
CC(C)C(=O)OC1CC2C(OC(=O)C2=C)\C=C(C)\CC\C=C1/C	0.999997	1
CCC(C)C(=O)OC1CC2C(OC(=O)C2=C)\C=C(C)\CC\C=C1/C	0.999997	1
CC(C)CC(=O)OC1CC2C(OC(=O)C2=C)\C=C(C)\CC\C=C1/C	0.999997	1
CC1(C)CCC2(CCC3(C)C(=CCC4C5(C)CCC(OC6OC(CO)C(O)C(OC7OC(CO)C(O)C(O)C7O)C6OC6OC(CO)C(O)C(O)C6O)C(C)(CO)C5CCC34C)C2C1)C(O)=O	0.615803	1
CC1(C)CCC2(CCC3(C)C(=CCC4C5(C)CCC(OC6OC(CO)C(O)C(OC7OC(CO)C(O)C(OC8OC(CO)C(O)C(O)C8O)C7O)C6OC6OC(CO)C(O)C(O)C6O)C(C)(CO)C5CCC34C)C2C1)C(O)=O	0.618143	1
CC1=CC2OC(=O)C(=C)C2CC2C1CCC2(C)O	0.999999	1
CC1(O)CCCC2(C)C3CCC4CC3(CC4(O)CO)CCC12	0.880221	1
CC(C)C12C(C(C)=CC1=O)C1=C(C2=O)C23CCCC(C)(C)C2C(OC3=O)C1O	0.998345	1
COC(=O)\C=C\C(\C)=C\C=C\C(\C)=C\C=C\C=C(/C)\C=C\C=C(/C)\C=C\C=C(/C)CCC=C(C)C	0.967644	1
CC(=C)C(=O)CCC(C)(OC1OC(CO)C(O)C(O)C1O)C=C	0.971332	1
CC(CCC=C(C)C)C1CC(O)C(C)(O)C=C1	0.999019	1
CC(C)C12CCC(C)(O1)C1C(O)CC(C)C1C2	0.999815	1
C\C1=C\CCC2(C)OC2CC2C(C1)OC(=O)C2=C	0.999995	1
C\C1=C\CC2C(CC3(C)OC3CC1)OC(=O)C2=C	0.99997	1
CC1=C(C)C(=O)OC(C1O)C(C)(O)C1(O)CCC2(O)C3CC(Cl)C4(O)C(O)C=CC(=O)C4(C)C3CCC12C	0.999467	1
[H][C@]1(CC[C@@H](C[C@H](O)CCCCC[C@@H](O)CC2=C[C@H](C)OC2=O)O1)[C@@H](O)CC[C@@H](O)[C@H](O)CCCCCCCCCCCC	0.998498	1
CCCCCCCCCCC1OC(CCC1O)C(O)CCC(O)C1CCC(CCCCCCCC(O)CC2=CC(C)OC2=O)O1	0.978553	1
CCCCCCC(O)CCCC(O)C1CCC(O1)C1CCC(O1)C(O)CCCCCCCCCCC1=CC(C)OC1=O	0.500024	1
CCCCCCCCCCC(O)C1CCC(O1)C1CCC(O1)C(O)CCCCC(O)CCCC(O)CC1=CC(C)OC1=O	0.999666	1
CCCCCCCCCCCCC(O)C(O)CCC(O)C1CCC(CCCCCCCC(O)CC2=CC(C)OC2=O)O1	0.999462	1
[H][C@@](O)(CCCCC(=O)CCCCC[C@@]([H])(O)[C@@]1([H])CC[C@@]([H])(O1)[C@@]([H])(O)CCCCCCCCCCCC)CC1=C[C@]([H])(C)OC1=O	0.991794	1
[H][C@@](O)(CCCCC(=O)CCCCC[C@@]([H])(O)[C@@]1([H])CC[C@@]([H])(O1)[C@@]([H])(O)CCCCCCCCCCCC)CC1=C[C@]([H])(C)OC1=O	0.991794	1
[H][C@]1(CC[C@@H](C[C@H](O)CCCCC[C@@H](O)CC2=C[C@H](C)OC2=O)O1)[C@@H](O)CCC(O)C(O)CCCCCCCCCCCC	0.998498	1
[H][C@]1(CC[C@@H](C[C@H](O)CCCCC[C@@H](O)CC2=C[C@H](C)OC2=O)O1)[C@@H](O)CC[C@H](O)[C@@H](O)CCCCCCCCCCCC	0.998498	1
CC1C2C(CC3C4CCC5CC(O)CCC5(C)C4CCC23C)OC11NCC(C)CC1OC(C)=O	0.999981	1
NC1CCCCC1	0.996617	1
CC\C=C/CCCO	0.99558	1
CCOC(=O)CCC1CCCCC1	0.998462	1
O=C1CCCC1	0.992916	1
CCCCCCCC(O)CC	0.999886	1
CCCCCCCC(O)CC	0.999886	1
CCCCCCCCC(C)=O	0.999967	1
CCCC\C=C/C=O	0.698889	1
CSSC	0.503685	1
CC(C)\C=C/C=C(C)C	0.970124	1
CC(C)CC(=O)CC(C)C	0.9993	1
CN(C)N=O	0.565135	1
OC[C@H]1O[C@@H](OC2=CC(\C=C/C3=CC=C(O)C=C3)=CC(O)=C2)[C@H](O)[C@@H](O)[C@@H]1O	0.69772	1
OCC1OC(OC2=CC=C(\C=C/C3=CC(O)=CC(O)=C3)C=C2)C(O)C(O)C1O	0.697671	1
COC1=C(O)C=CC(\C=C\C(=O)OC2C(OCC3OC(OC4=C(OC5=C(C(O)=C(OC)C(O)=C5)C4=O)C4=CC(OC)=C(O)C=C4)C(O)C(O)C3O)OC(CO)C(O)C2O)=C1	0.999074	1
COC1=C(O)C=CC(=C1)C1=C(O[C@@H]2O[C@H](CO[C@@H]3O[C@H](CO)[C@@H](O)[C@H](O)[C@H]3O)[C@@H](O)[C@H](O)[C@H]2O[C@@H]2OC[C@](O)(CO)[C@H]2O)C(=O)C2=C(O1)C=C(O)C(OC)=C2O	0.999234	1
COC1=CC(=CC=C1O)C1=C(O[C@@H]2OC(CO[C@@H]3O[C@@H](CO)[C@@H](O)[C@H](O)[C@H]3OC(=O)\C=C\C3=CC=C(O)C=C3)[C@@H](O)[C@H](O)[C@H]2O[C@@H]2OC[C@](O)(CO)[C@H]2O)C(=O)C2=C(O)C(OC)=C(O)C=C2O1	0.562066	1
COC1=CC(=CC=C1O)C1=C(O[C@@H]2OC(CO[C@@H]3O[C@@H](CO)[C@@H](O)[C@H](O)[C@H]3OC(=O)\C=C\C3=CC(OC)=C(O)C=C3)[C@@H](O)[C@H](O)[C@H]2O[C@@H]2OC[C@](O)(CO)[C@H]2O)C(=O)C2=C(O)C(OC)=C(O)C=C2O1	0.562066	1
Cl.[H][C@]12C[C@@]3([H])[C@]([H])(N(C)C)C(O)=C(C(O)=N)C(=O)[C@@]3(O)C(O)=C1C(=O)C1=C(O)C=CC(Cl)=C1[C@@]2(C)O	0.999998	1
[Ca++]	0.941644	1
[Cr]	0.560433	1
C\C=C\SSCC=C	0.999709	1
C\C=C/SSCC=C	0.999709	1
C=CCSSCC=C	0.999678	1
C\C=C\SS(=O)CC=C	0.99923	1
C\C=C\SSCC=C	0.999709	1
SSSSCC=C	0.982972	1
CC1=CC(=S)CC1	0.947554	1
C=CC1SSCC=C1	0.999442	1
C=CC1CC=CSS1	0.999463	1
C=CC1CC=CSS1	0.999463	1
C\C=C\SSSSCC=C	0.999632	1
C\C=C\SSSCC=C	0.999516	1
[AlH3]	0.861832	1
[O-]C(=O)CC1=CNC2=CC=CC=C12	0.997087	1
[Ca++].[O-]C(=O)C([O-])=O	0.920242	1
NCCC(=O)NC(CC1=CNC=N1)C(O)=O	0.99645	1
C\C=C/SSCC=C	0.999709	1
C=CCSS\C=C/CS(=O)CC=C	1	1
[Co]	0.834945	1
[Cu]	0.717444	1
S1SSSSSSS1	0.565448	1
[H]\C(C)=C(\[H])SSS\C([H])=C(/[H])C	0.999169	1
C=CCSCC=C	0.999225	1
CSSSSSSC	0.774661	1
CSSSSSC	0.774661	1
CSC	0.525089	1
C=CCSSCC=C	0.999678	1
CCCSCCC	0.980644	1
CCCSSSSCCC	0.502778	1
[H][C@@]12CC[C@@](O)(C#C)[C@@]1(C)CC[C@]1([H])C3=C(CC[C@@]21[H])C=C(O)C=C3	0.999933	1
CCOS(=O)CC=C	0.999967	1
[H][C@]12C[C@@]3([H])[C@]4([H])C[C@]([H])(O)[C@@]5([H])C[C@@]([H])(O)CC[C@]5(C)[C@@]4([H])CC[C@]3(C)[C@@]1([H])[C@]([H])(C)[C@@]1(CC[C@@]([H])(C)CO1)O2	0.999955	1
[H][C@]12C[C@@]3([H])[C@]4([H])CC[C@@]5([H])C[C@@H](O)CC[C@]5(C)[C@@]4([H])CC[C@]3(C)[C@@]1([H])[C@H](C)[C@@]1(CC[C@H](C)CO1)O2	0.99998	1
N[C@@H](CCC(=O)N[C@@H](CS)C(O)=O)C(O)=O	0.500401	1
CC(C)C[C@H](NC(=O)CC[C@H](N)C(O)=O)C(O)=O	0.99224	1
NC(CC\C(O)=N\C(CC1=CC=CC=C1)C(O)=O)C(O)=O	0.504425	1
NC1=NC(=O)C2=C(N1)N(C=N2)C1OC(CO)C(O)C1O	0.502942	1
CCCCCCCCCCC(=O)CCCCCC	0.999901	1
SSS\C=C\CCC=C	0.999599	1
II	0.555434	1
[Mn]	0.898302	1
CC=CSS(C)(=O)=O	0.501355	1
CSSSC=CC	0.998716	1
CC=C=C	0.977066	1
CSSSSSSCC=C	0.998355	1
CNC(CS)C(O)=O.CCCCCCCCS(=O)C(C)CC1=CC2=C(OCO2)C=C1	0.878141	1
CSSSS\C=C\C	0.999336	1
CSS(=O)\C=C\C	0.600785	1
CSS\C=C\C	0.905432	1
[Mo]	0.86887	1
CCCCCCCCC(=O)CCCCCC	0.999883	1
C\C=C/SSCC=C	0.999709	1
CC=C	0.833717	1
CCCSSSCC=C	0.997382	1
CCCCCC(O)\C=C/C1C=CC(=O)C1CCCCCCC(O)=O	0.999965	1
CCCCCC(O)\C=C\C1C=CC(=O)C1C\C=C\CCCC(O)=O	0.999838	1
CCCCCC(O)\C=C/C1=C(CCCCCCC(O)=O)C(=O)CC1	0.997194	1
CCCCCC(O)\C=C\C1=C(C\C=C\CCCC(O)=O)C(=O)CC1	0.959884	1
CCCCCC(O)\C=C\C1C(O)CC(=O)C1CCCCCCC(O)=O	0.999991	1
CCCCCC(O)\C=C\C1C(O)CC(=O)C1C\C=C/CCCC(O)=O	0.999989	1
CCCCCC(O)\C=C\C1C(O)CC(O)C1CCCCCCC(O)=O	0.999986	1
CCCCCC(O)\C=C\C1C(O)CC(O)C1C\C=C\CCCC(O)=O	0.999975	1
CC(CCC1(O)OC2CC3C4CC(O)C5CC(CCC5(C)C4CCC3(C)C2C1C)OC1OC(CO)C(OC2OC(CO)C(O)C(OC3OC(CO)C(O)C(O)C3O)C2OC2OC(CO)C(O)C(O)C2O)C(O)C1O)COC1OC(CO)C(O)C(O)C1O	0.999943	1
N[C@@H](CSSCC=C)C(O)=O	0.500595	1
OC(=O)C1=CC=CC=C1[O-]	0.911159	1
[H][C@]12C[C@@]3([H])[C@]4([H])CCC5([H])CCCC[C@]5(C)[C@@]4([H])CC[C@]3(C)[C@@]1([H])[C@]([H])(C)[C@@]1(CC[C@]([H])(C)CO1)O2	0.999984	1
[SiH4]	0.583515	1
OC1CCC2C(CCC3C4CCCC4CCC23)C1	0.995103	1
[S]	0.744777	1
[Te]	0.60889	1
C\C=C\SS(=O)CC=C	0.99923	1
C\C=C\SS(C)=O	0.509954	1
[U]	0.835415	1
[Zn]	0.851304	1
COC1=C(O)C=CC(\C=C\C(=O)O[C@H]2C(O)O[C@H](CO)[C@@H](O)[C@@H]2O)=C1	0.984519	1
CCCSSCC=C	0.999681	1
CCCCCCCCCCCCCCCCCCCCCCCCCCCCCCCC=O	0.999972	1
CCCSSCC=C	0.999681	1
O[C@@H]1CC2=C(O)C=C(O)C=C2O[C@@H]1C1=CC(O)=C(O)C=C1	0.98056	1
[Sb]	0.51647	1
[AsH3]	0.756544	1
BrBr	0.515281	1
CCCCCC\C=C\CCCCCCCC1=CC(O)=CC=C1	0.999595	1
[Cs]	0.862071	1
[Eu]	0.900629	1
[H]\C(CCCCCCCCCC)=C(/[H])CCCCCCCC(O)=O	0.999121	1
[Lu+3]	0.797064	1
[Hg]	0.744242	1
[Rb]	0.664466	1
[Sm]	0.522327	1
[Ta]	0.879271	1
[Ti]	0.775672	1
[Yb]	0.879886	1
CC[C@H](CC[C@@H](C)C1CCC2C3[C@H](O)C=C4C[C@@H](O)CC[C@]4(C)C3CC[C@]12C)C(C)C	0.859987	1
[H][C@@](C)(CCCC(C)C)[C@@]1([H])CC[C@@]2([H])[C@]3([H])CC=C4C[C@]([H])(CC[C@]4(C)[C@@]3([H])CC[C@]12C)OC=O	0.535846	1
CCCC(O)CC(=O)OC	0.500172	1
COC(=O)CCC(C)C	0.502053	1
[O-][N+]([O-])=O	0.585055	1
O.O.O.O.O.O.[Na+].[Na+].[O-][N+](=O)C1=CC=C(OP([O-])([O-])=O)C=C1	0.980569	1
CC(C)C1CC[C@@]2(C)C[C@@H]1O2	0.501791	1
CC1CCC(CC1O)C(C)=C	0.990194	1
CC1CCC(CC1O)C(C)=C	0.990194	1
CC1COC2C=C(C)CCC12	0.696958	1
CC1COC2=CC(C)=CC=C12	0.983995	1
CC1=CC(=O)OC2=C1C=C(O)C(O)=C2	0.993401	1
CC(=C)C1CC=C(C)C(=O)C1	0.6168	1
CC1C(C)=CC=CC1(C)C	0.879742	1
CC(C)(O)[C@@H]1CC[C@@]2(C)CCCC(=C)[C@@H]2C1	0.997731	1
CC(C)C1CCC(C)C2=CC=C(C)C=C12	0.993929	1
C\C(\C=C\C=C(/C)\C=C\C1=C(C)CCCC1(C)C)=C/C=C/C=C(\C)/C=C/C=C(\C)/C=C/C1=C(C)CCCC1(C)C	0.999219	1
CC(=C)C1CC=C(C)C(O)C1	0.877705	1
CCC1(C)C2OC(=O)C3C=CCCC123	0.998303	1
C[C@@H]1CC[C@H](CC1=O)C(C)=C	0.757665	1
COC1=CC2=C(C=C1)C=CC1=C2C(=O)C2=C(O1)C=C(O)C=C2O	0.999977	1
COC1=CC2=C(C=C1)C=CC1=C2C(=O)C2=C(O1)C=C(OC1OC(CO)C(O)C(O)C1O)C=C2O	0.999865	1
CC1C=C[C@H]2C[C@@H]1C2(C)C	0.581408	1
CC(C)[C@@H]1CC\C(C)=C\CCC(=C)\C=C\1	0.999805	1
[H][C@@]1(CCCC)OC(=O)C2=CCCC[C@@]12[H]	0.997333	1
CC(C)CCCC(C)CCCC(C)CCCC(=C)C=C	0.995878	1
CC1CCC(C=C1)=C(C)C	0.60505	1
CC(=C)C1CC=C(C)C(O)C1	0.877705	1
C[C@@H]1CC[C@H](CC1=O)C(C)=C	0.757665	1
OC[C@H]1O[C@@H](OC2=C(O)C3=C(OC(=CC3=O)C3=CC=C(O)C=C3)C(O[C@@H]3O[C@H](CO)[C@@H](O)[C@H](O)[C@H]3O)=C2O)[C@H](O)[C@@H](O)[C@@H]1O	0.995927	1
OC1=CC=C(CC2=NCCC3=C2C=C(O)C(O)=C3)C=C1	0.992986	1
CCCCCCCCCCC(O)C1CCC(O1)C1CCC(O1)C(O)C(O)CCCCCCCCCC(O)CC1=CC(C)OC1=O	0.999619	1
O=P(C1=CC=CC=C1)(C1=CC=C(C=C1)C#N)P(=O)(C1=CC=CC=C1)C1=CC=C(C=C1)C#N	0.520114	1
CC(=C)[C@H]1CC[C@@](C)(O)C(O)C1	0.981038	1
CC(C)=CCC[C@@]1(C)[C@H]2C[C@@H]1C(C)=CC2	0.555147	1
[H][C@@]1(C)CC[C@@]2([H])C1=C[C@@]([H])(CC[C@@]2([H])C)C(C)=C	0.503546	1
CCC(C)C(CC)CC	0.993397	1
CCCCC1OC(=O)C2=C1CCC=C2	0.544483	1
CCCCC1OC(=O)C2CCCCC12	0.997714	1
CCCCCCC\C=C\C(O)C#CC#CC(=O)C=C	0.999999	1
[H][C@@]12CC[C@@H](C)[C@]11C[C@@H](C(C)=CC1)C2(C)C	0.504992	1
CC1=CCC[C@]2(C)CC[C@H](CC12)C(C)(C)O	0.9874	1
OC[C@@]1(O)CO[C@@H](OC[C@H]2O[C@@H](OC3=CC4=C(C(O)=C3)C(=O)C=C(O4)C3=CC=C(O)C=C3)[C@H](O)[C@@H](O)[C@@H]2O)[C@@H]1O	0.984664	1
[H][C@]1(CO)O[C@@]([H])(OC2=CC(O)=C3C(=O)C=C(OC3=C2)C2=CC=C(O)C=C2)[C@]([H])(O)[C@@]([H])(O)[C@]1([H])O	0.999323	1
O=C(OC(=O)C1=CC=CC=C1)C1=CC=CC=C1	0.71205	1
COC1=CC(=CC=C1O)C1=CC(=O)C2=C(O1)C=C(O[C@@H]1O[C@H](CO)[C@@H](O)[C@H](O)[C@H]1O[C@@H]1OC[C@](O)(CO)[C@H]1O)C=C2O	0.985879	1
CC\C=C/CCOC(=O)C(C)=O	0.999477	1
CC(=C)C1CCC(=C)C(C1)OC(C)=O	0.683489	1
CCCC[C@@H]1OC(=O)[C@@H]2C=CCC[C@H]12	0.998688	1
CC(C)(O)[C@H]1CC2=C3OC(=O)C=CC3=CC=C2O1	0.9511	1
CC(C)C1=CC2=C(C)CCCC2(C)CC1	0.999726	1
CCCNCCC	0.507163	1
C[C@@H]1CC[C@H](C[C@H]1O)C(C)=C	0.990194	1
CC1CCC(CC1O)C(C)=C	0.990194	1
[truncated: 64,351 more rows]
